# Supplementary material for: A Gene Gravity Model for the Evolution of Cancer Genomes: A Study of 3,000 Cancer Genomes across 9 Cancer Types
Source: PLoS Comput Biol. 2015 Sep 9;11(9):e1004497. doi: 10.1371/journal.pcbi.1004497 (PMC4564226; doi:10.1371/journal.pcbi.1004497)
Supplement: S2 Table — (ZIP) [file pcbi.1004497.s029.zip › S2_Table.xlsx]

## Sheet: PPIN
Interaction_A(NCBI_Gene_symbol)	Interaction_A (Entrez Gene_ID)	Interaction_B (NCBI_Gene_symbol)	Interaction_B (Entrez Gene_ID)
CALCOCO2	10241	ZNF451	26036
NME2	4831	CTBP1	1487
ERLIN2	11160	UFD1L	7353
SQSTM1	8878	TRIM55	84675
CSNK2A1	1457	RSF1	51773
HMGB1	3146	MNT	4335
SSBP4	170463	LDB1	8861
RNF8	9025	UBE2W	55284
PTPN6	5777	CD79B	974
FOS	2353	NELFB	25920
TNFRSF10B	8795	FADD	8772
DNM2	1785	SH3KBP1	30011
FUS	2521	YBX1	4904
TP53	7157	ZHX1	11244
CD44	960	VAV2	7410
DNAJB1	3337	IKBKE	9641
SARS	6301	TINF2	26277
KIF5A	3798	KLC2	64837
PLOD1	5351	SIRT7	51547
VHL	7428	TUBB4B	10383
PAG1	55824	LCK	3932
ACAP1	9744	NCK1	4690
NR1H3	10062	NCOA3	8202
PAFAH1B3	5050	COPS6	10980
ORC4	5000	FBXO6	26270
CCNC	892	TP63	8626
RPL13A	23521	GOLM1	51280
DYNC1H1	1778	BICD2	23299
GGA1	26088	TSG101	7251
PIK3CG	5294	ZAP70	7535
PAK1	5058	CDK11A	728642
WAS	7454	JMJD6	23210
NR3C1	2908	KAT5	10524
RABGAP1L	9910	GABARAPL1	23710
S100B	6285	GUCY2D	3000
MAGEA6	4105	KIAA1967	57805
RPL26	6154	CAND1	55832
CUL5	8065	GEMIN5	25929
STIP1	10963	FKBP4	2288
CUL5	8065	C14orf166	51637
BAI1	575	MAGI1	9223
TRO	7216	ERBB4	2066
PPP3R1	5534	MAP3K5	4217
VPS33A	65082	VPS11	55823
PPP1CC	5501	TP53BP2	7159
STAB1	23166	GGA3	23163
MYOG	4656	SMARCA4	6597
CUL2	8453	KHSRP	8570
TAF1C	9013	TBP	6908
ZC3H10	84872	HNF4A	3172
BRCA1	672	XRCC5	7520
KHSRP	8570	TRAF6	7189
USP19	10869	BIRC3	330
CTBP1	1487	APC	324
TFAP2A	7020	CASP3	836
FBXO25	26260	UACA	55075
AHI1	54806	SMYD2	56950
THRA	7067	AMOT	154796
HMGA1	3159	CSNK2A2	1459
PI4KA	5297	C8orf33	65265
WDR74	54663	NUDT3	11165
CAND1	55832	TFG	10342
CHID1	66005	STAB1	23166
CADPS2	93664	UBE2D2	7322
MEGF6	1953	ATN1	1822
ZFYVE9	9372	SMAD3	4088
PPP1CA	5499	PPP1R13L	10848
ELAVL1	1994	CITED2	10370
ACY1	95	TTC1	7265
SF3B3	23450	TNFRSF10D	8793
RPL3	6122	UBC	7316
ARNTL	406	CRY1	1407
RAI14	26064	YWHAZ	7534
SPRED1	161742	RCC1	1104
TACC1	6867	LSM7	51690
CHRM3	1131	GRK6	2870
UBC	7316	SNRPE	6635
CNBP	7555	RBMX	27316
ADCK5	203054	RHOD	29984
TRIP13	9319	HDHD3	81932
FZD9	8326	WNT1	7471
UQCRC2	7385	RTN4	57142
SEMA3E	9723	PLXND1	23129
CFTR	1080	CLCA1	1179
S100A9	6280	RING1	6015
TAC3	6866	PTN	5764
HIPK2	28996	CHMP4B	128866
NFKB2	4791	RUVBL2	10856
HNF4A	3172	ERCC6	2074
IRAK2	3656	HRAS	3265
CCDC159	126075	COIL	8161
IL17RA	23765	MAP3K7	6885
SH3GL3	6457	EMD	2010
ONECUT1	3175	NUDT2	318
KDM4A	9682	HIST3H3	8290
SPINT1	6692	FAM46A	55603
IGKC	3514	CDK5RAP3	80279
PSMB3	5691	IKBKE	9641
LRSAM1	90678	UBE2W	55284
NRBP1	29959	CDKN1A	1026
PRMT5	10419	JAK1	3716
SMN1	6606	LSM5	23658
MAP2K4	6416	PRKCG	5582
SP1	6667	KDM5B	10765
MDM2	4193	CDKN2AIP	55602
SUMO2	6613	RPS15	6209
GABARAP	11337	MLH1	4292
SATB1	6304	CHD3	1107
FLNB	2317	PLCG1	5335
SPP1	6696	CASP8	841
ATN1	1822	MDFI	4188
NEU3	10825	GRB2	2885
BRD4	23476	KDM5B	10765
PRDX4	10549	SIRT7	51547
PLXNB2	23654	ARHGEF12	23365
SELPLG	6404	EZR	7430
CNBP	7555	HNRNPAB	3182
EIF3J	8669	EIF3A	8661
TGFA	7039	ERBB2	2064
GSTK1	373156	GTF3C3	9330
MPPED1	758	TK1	7083
ETS2	2114	NCOR1	9611
MED9	55090	MED23	9439
CSN2	1447	CSN3	1448
NFYA	4800	SOX3	6658
TYMS	7298	SP1	6667
ATRIP	84126	IKBKG	8517
RAPGEF3	10411	PDE3B	5140
ILF3	3609	KIAA0101	9768
COMMD1	150684	RELA	5970
CDC7	8317	ORC5	5001
DVL2	1856	PRPF3	9129
SSX1	6756	SNAI1	6615
RALBP1	10928	TNFRSF1A	7132
PSMB4	5692	PRPF19	27339
UBC	7316	POLR2H	5437
CAMP	820	JUN	3725
UBLCP1	134510	SIRT3	23410
FKBP8	23770	SCN9A	6335
SRSF7	6432	RBBP6	5930
WHSC1L1	54904	BRD9	65980
SRC	6714	DGKZ	8525
ETV4	2118	NID1	4811
TCF25	22980	RPS10	6204
HSP90B1	7184	RXRB	6257
CTPS1	1503	BCAR3	8412
GADD45B	4616	E2F1	1869
BCL2L1	598	HNF4A	3172
LAPTM4A	9741	TUBB3	10381
S100A8	6279	POT1	25913
ARPC2	10109	ARPC5	10092
GRB2	2885	PBXIP1	57326
PPP5C	5536	SCN9A	6335
ASXL1	171023	GRB2	2885
SMAD1	4086	GMEB1	10691
CUL4B	8450	TUBA1C	84790
CFTR	1080	GORASP2	26003
TPM4	7171	TRIP6	7205
RAC1	5879	MAP3K4	4216
RBBP9	10741	RBL2	5934
FOS	2353	NFKB1	4790
UBC	7316	NR0B2	8431
ATG7	10533	ATG3	64422
SUMO2	6613	TERF2	7014
MSX2	4488	SPEN	23013
BATF	10538	CEBPB	1051
USP37	57695	FBXW11	23291
RPL30	6156	RELB	5971
CDH1	999	PVR	5817
PRKCA	5578	SELL	6402
TGFBR1	7046	OSR1	130497
MAP4K5	11183	SETDB1	9869
GIPC1	10755	SSR4	6748
SMAD3	4088	OPA1	4976
HNRNPK	3190	CDK9	1025
MLH3	27030	MSH4	4438
KIF5B	3799	VHL	7428
ETS1	2113	SP100	6672
RAP2A	5911	GABARAPL2	11345
FOSL2	2355	IVL	3713
APC	324	NAV3	89795
MAPK1	5594	ITGB6	3694
PSAT1	29968	HSP90AB1	3326
TUT1	64852	USP15	9958
GANAB	23193	HLA-B	3106
PLK1	5347	GORASP1	64689
NRD1	4898	MOB1A	55233
MBD1	4152	HDAC2	3066
USP7	7874	ACD	65057
SMARCA4	6597	ADNP	23394
VAV1	7409	LCK	3932
VPS13D	55187	MADD	8567
PLSCR1	5359	C10orf62	414157
YWHAG	7532	GBF1	8729
HDAC3	8841	GATA2	2624
ASL	435	FBP1	2203
MYH10	4628	TNFRSF10D	8793
TRAF1	7185	MAP3K5	4217
HIST2H2AC	8338	TSSK6	83983
ASPH	444	SQSTM1	8878
PRKCA	5578	SYK	6850
CORO7-PAM16	100529144	CUL1	8454
SVIL	6840	TNFAIP1	7126
PSMD13	5719	INSIG2	51141
TUBA4A	7277	SMAD1	4086
PSMC3	5702	CDKN2A	1029
PSMA1	5682	POMP	51371
BAX	581	YAP1	10413
PPP2R2D	55844	CCT7	10574
ACADM	34	CUL3	8452
STMN2	11075	TEX11	56159
PRTN3	5657	RELA	5970
GCLC	2729	MTF1	4520
ACTL6B	51412	SMARCA2	6595
LCP2	3937	HCK	3055
ESR1	2099	SHC1	6464
GRIN2D	2906	NANOS1	340719
RARA	5914	SPEN	23013
SUMO2	6613	SAFB	6294
ATF4	468	TRAC	28755
EIF1B	10289	EIF3A	8661
UBC	7316	RGS2	5997
PCDH17	27253	ZP3	7784
MAP3K1	4214	GRB2	2885
CREB1	1385	PTGS2	5743
MAP1A	4130	UPF2	26019
CD74	972	CTSL1	1514
KRT31	3881	DGKB	1607
FRAT1	10023	GPRASP2	114928
RIPK1	8737	NOD2	64127
RBBP6	5930	WBSCR16	81554
MEGF10	84466	KIAA1598	57698
HNRNPD	3184	ATF3	467
VCP	7415	HDAC6	10013
CSNK2A1	1457	CPSF6	11052
HDAC3	8841	RBM15	64783
KRT85	3891	LYAR	55646
GP1BA	2811	GP5	2814
SERPINA1	5265	GSDMB	55876
ZBTB43	23099	BDP1	55814
QSOX1	5768	BEGAIN	57596
PHB	5245	CUL3	8452
LYL1	4066	TCF3	6929
HSPA4	3308	DNMBP	23268
WWP2	11060	POLR2A	5430
UPF1	5976	TSG101	7251
TRAP1	10131	ESX1	80712
DDX6	1656	BCL6	604
YWHAQ	10971	NOLC1	9221
TNFRSF1A	7132	IKBKG	8517
CCT3	7203	MAP3K1	4214
GDI2	2665	RAB4A	5867
NASP	4678	TRAF6	7189
E2F4	1874	RBBP5	5929
FN1	2335	ITGA3	3675
CCND1	595	STAT3	6774
HDAC2	3066	PRDM4	11108
APOE	348	PSEN1	5663
LSM12	124801	GOLM1	51280
MDM2	4193	PJA1	64219
MEP1B	4225	FN1	2335
CDK8	1024	HDAC2	3066
BABAM1	29086	BRCA1	672
HDAC1	3065	RUNX3	864
GK	2710	FBXO28	23219
TIMM22	29928	TIMM10	26519
POLR2A	5430	CASP10	843
PSMD12	5718	IKBKE	9641
ABCG1	9619	RXRA	6256
MEN1	4221	HIST1H3A	8350
CTSB	1508	MLH1	4292
NUP214	8021	TNPO1	3842
BRD2	6046	E2F2	1870
SETD1A	9739	POLR2A	5430
KNTC1	9735	PIAS4	51588
UBE2D1	7321	TRIM31	11074
ADRA2C	152	YWHAZ	7534
DUSP1	1843	MAPK9	5601
JAK2	3717	STAT5B	6777
ITFG2	55846	KPTN	11133
ACP5	54	SNRNP40	9410
PRMT5	10419	NCL	4691
IKBKB	3551	FLNA	2316
KRT13	3860	CAND1	55832
PSMB1	5689	DSTYK	25778
HELQ	113510	SUMO1	7341
MYCN	4613	MAX	4149
COIL	8161	KAZN	23254
EPHA2	1969	TNFAIP1	7126
NEDD4	4734	RASGEF1A	221002
RFX3	5991	HLA-DPA1	3113
RAD51	5888	POLR2C	5432
NCAN	1463	HMGB1	3146
ESCO2	157570	HDAC1	3065
GNAZ	2781	RAP1GAP	5909
SLC15A2	6565	PDZK1	5174
ISG15	9636	FASN	2194
ZNF250	58500	DPPA2	151871
EDN1	1906	MME	4311
IGFBP1	3484	NR3C1	2908
GNAQ	2776	HTR6	3362
BMP2	650	ACVR2A	92
GABRR2	2570	MAP1B	4131
TP53	7157	ARL3	403
COPA	1314	IKBKG	8517
MED24	9862	CDK8	1024
SNRPA1	6627	CUL3	8452
PENK	5179	TFAP2A	7020
CCND2	894	CDK6	1021
TNFRSF10B	8795	TIMM50	92609
TSC22D1	8848	ACVR1B	91
CTNNB1	1499	FOXO4	4303
ZNF598	90850	FAM178B	51252
MST1	4485	HNF4A	3172
SRPK2	6733	RNPS1	10921
STK25	10494	GOLGA2	2801
RFX5	5993	SIN3B	23309
RPL8	6132	CUL4B	8450
POLA1	5422	CHEK1	1111
ZBED1	9189	NUDT18	79873
ASH2L	9070	HCFC1	3054
MYBL1	4603	CREBBP	1387
YWHAE	7531	DACT1	51339
SPCS3	60559	UBC	7316
ADRB2	154	SRC	6714
PCBP2	5094	QKI	9444
GAPDH	2597	CUL3	8452
NR2C2	7182	HNF4A	3172
DRD1	1812	CALY	50632
HIST1H2BB	3018	SUMO1	7341
AHNAK	79026	POT1	25913
ELAVL1	1994	ZNF714	148206
PTPRE	5791	PTPRS	5802
UBC	7316	ZMYM3	9203
BRD4	23476	RFC4	5984
CRYBA1	1411	CRYBB1	1414
HIF1A	3091	NDN	4692
FBN2	2201	MFAP2	4237
PHF11	51131	NAA38	51691
MYO7A	4647	USH1C	10083
SSSCA1	10534	QRICH2	84074
PDCD6	10016	CUL1	8454
KAT2A	2648	ENY2	56943
MPHOSPH8	54737	DNMT3A	1788
SOX10	6663	OLIG2	10215
KIF5A	3798	PIN1	5300
FAN1	22909	PMS2	5395
HSPA8	3312	STMN1	3925
ABCC9	10060	LDHA	3939
MCM10	55388	MCM3	4172
TERF2	7014	DMD	1756
NR4A2	4929	SMARCA4	6597
UFL1	23376	GSTK1	373156
PRKACB	5567	GPKOW	27238
HRG	3273	FCGR1A	2209
PSMC1	5700	PSMD1	5707
UBC	7316	FHL3	2275
POT1	25913	CALD1	800
NR2C1	7181	UBC	7316
CRADD	8738	KPNA1	3836
TCEB3B	51224	KRTAP4-12	83755
POC1A	25886	HNF4A	3172
STK4	6789	CNKSR1	10256
CD2BP2	10421	PRPSAP1	5635
GABRA4	2557	PRKCG	5582
ELAVL1	1994	IER3IP1	51124
KIAA2026	158358	CDC42	998
YY1	7528	CTCF	10664
CHEK1	1111	HSP90AB1	3326
KHSRP	8570	TIAL1	7073
MEF2C	4208	MYOD1	4654
KIF5B	3799	SMAD2	4087
PAX3	5077	SOX8	30812
ZNRF2	223082	UBE2N	7334
GIPC2	54810	IGSF21	84966
BRD4	23476	SIPA1	6494
PFDN6	10471	WRAP73	49856
RNF20	56254	COPS5	10987
GRIN2A	2903	DLG2	1740
SUV39H1	6839	HIST1H3H	8357
CHD4	1108	MYC	4609
GRIN2B	2904	CAMK2A	815
MTA1	9112	CHD3	1107
C8A	731	C8B	732
PTPN1	5770	BCAR1	9564
CDH1	999	CSE1L	1434
PILRA	29992	PTPN11	5781
COX6A2	1339	SNX21	90203
UCHL3	7347	UBC	7316
CD4	920	HNRNPA1	3178
NRIP1	8204	TNFRSF14	8764
DSG2	1829	PKP2	5318
CDC42	998	LRIF1	55791
SP1	6667	ETS1	2113
MAP2K1	5604	BIRC6	57448
GLUD1	2746	MAP3K14	9020
ONECUT1	3175	SETDB2	83852
TNFSF11	8600	PHAX	51808
TYK2	7297	CBL	867
UBC	7316	USP13	8975
CBX3	11335	ELAVL1	1994
PAX9	5083	TLE2	7089
FURIN	5045	ZP4	57829
CDC42	998	RAC1	5879
HMGCS1	3157	IKBKE	9641
PTEN	5728	MAST1	22983
EGLN3	112399	EPAS1	2034
DYNC1I1	1780	ANXA7	310
CDK1	983	RPS6KB1	6198
GAPDH	2597	SLC2A1	6513
HNRNPA1	3178	ILF2	3608
LAMA5	3911	CRKL	1399
IKBKAP	8518	MAPK8	5599
SACS	26278	TSC22D4	81628
MGRN1	23295	UBE2J2	118424
EGR1	1958	KIF2C	11004
IL4R	3566	UBC	7316
ARHGEF9	23229	KHDRBS1	10657
CYP2C18	1562	SDC2	6383
KLHL18	23276	CUL5	8065
PLCB1	23236	PARD3	56288
HIF1A	3091	CEACAM5	1048
PTPRC	5788	CD79A	973
COPS6	10980	C1orf174	339448
POLB	5423	HUWE1	10075
CORT	1325	SSTR3	6753
RAF1	5894	MAPK1	5594
HDGF	3068	KPNA2	3838
ACP2	53	UBC	7316
MBP	4155	ATN1	1822
MPHOSPH6	10200	AATF	26574
FAF2	23197	AMFR	267
NMT1	4836	LYN	4067
UBC	7316	EID1	23741
KDR	3791	SP1	6667
CDK11B	984	CASP1	834
APC	324	KRT1	3848
CDK2	1017	RPS16	6217
TAF4B	6875	RELA	5970
PRKACA	5566	LIPE	3991
EFNB2	1948	DLG4	1742
RPS7	6201	SRRM2	23524
LGALS3	3958	LIM2	3982
YWHAZ	7534	PTPN13	5783
CUL1	8454	SORL1	6653
CDK16	5127	CDK5R1	8851
PRKACA	5566	NOLC1	9221
STAM2	10254	LCP2	3937
KPNB1	3837	EXO1	9156
SMC2	10592	DISC1	27185
APAF1	317	BCL2L1	598
WWP2	11060	SMAD2	4087
DAGLB	221955	PISD	23761
YWHAB	7529	ALDH3A2	224
GDF9	2661	S100A8	6279
EIF4A3	9775	YWHAG	7532
APP	351	LRP1B	53353
TNFRSF1A	7132	MYL6	4637
HLTF	6596	HSPA8	3312
HSD3B7	80270	DAPP1	27071
STXBP3	6814	SMN1	6606
PAPPA	5069	ELAVL1	1994
TCF3	6929	CHCHD3	54927
RUNX3	864	HDAC5	10014
TBL1X	6907	S100A9	6280
CAMK1	8536	GCM1	8521
SCO2	9997	MAP3K3	4215
SLC8A1	6546	ANK2	287
ATF1	466	CREB1	1385
CUL2	8453	TRIM44	54765
INO80E	283899	ACTR8	93973
PPP1CC	5501	RANBP9	10048
ELAVL1	1994	ISOC1	51015
CCNE1	898	BTRC	8945
MLH1	4292	ATAD3B	83858
NR3C1	2908	DAXX	1616
ESYT2	57488	CAMKK2	10645
CALM1	801	PPP3R1	5534
PDE8A	5151	RELB	5971
ADAM12	8038	YES1	7525
DRD2	1813	FLNA	2316
MARK4	57787	YWHAZ	7534
ASAP2	8853	CBLB	868
TBC1D5	9779	VPS35	55737
RHOA	387	GMIP	51291
STAT1	6772	VIP	7432
MAPK9	5601	GPR143	4935
UFD1L	7353	TP53	7157
PRDX2	7001	BAD	572
RELB	5971	EHMT2	10919
HNF4A	3172	RAP2C	57826
JAK1	3716	STAT2	6773
POLR2D	5433	INTS3	65123
TP73	7161	INPP5E	56623
FAM96B	51647	CIAO1	9391
MEPCE	56257	RUVBL2	10856
BMPR1B	658	SQSTM1	8878
PFDN1	5201	RPS28	6234
SCN9A	6335	MGARP	84709
CUL3	8452	DYNC1LI1	51143
IKBKB	3551	MAVS	57506
ADAP1	11033	SUB1	10923
BCR	613	MAP4K5	11183
KHSRP	8570	GSK3B	2932
TULP3	7289	SPTB	6710
E2F4	1874	STMN1	3925
S100A9	6280	HMOX1	3162
SUMO2	6613	DSN1	79980
HNRNPC	3183	ARRB2	409
CASP4	837	LSM10	84967
CEBPE	1053	ELANE	1991
GIT2	9815	ADRBK1	156
VPS26A	9559	ELAVL1	1994
GRSF1	2926	CUL2	8453
AR	367	KIFAP3	22920
HLA-DRB1	3123	HSP90AB1	3326
SH3GL2	6456	PHF2	5253
IRF1	3659	CCL5	6352
PEX19	5824	ELAVL1	1994
RNF130	55819	UBE2E3	10477
SNRNP70	6625	SMAD4	4089
FANCI	55215	MYC	4609
ADAR	103	UPF1	5976
UBE2M	9040	DCUN1D4	23142
GEM	2669	CTSL1	1514
MED6	10001	MED19	219541
PSMF1	9491	LDOC1	23641
CCL5	6352	CREB1	1385
ACTB	60	TANC1	85461
PLRG1	5356	SRRM1	10250
UBE2L3	7332	RNF144B	255488
BCKDK	10295	NR5A2	2494
ACADVL	37	ICT1	3396
LNX2	222484	UBE2T	29089
CPSF6	11052	TCERG1	10915
ALDOB	229	BBS1	582
SRPK1	6732	FERMT1	55612
NCOA1	8648	STAT3	6774
KAT2B	8850	HIST1H3A	8350
ZNF235	9310	FAM118B	79607
UBC	7316	ITGAV	3685
STRN4	29888	CCT7	10574
ENO2	2026	TINF2	26277
FOS	2353	OPRM1	4988
KAT7	11143	DVL3	1857
ITGB1BP1	9270	NME2	4831
RET	5979	SRC	6714
TCF4	6925	NEUROD1	4760
SSRP1	6749	MCM2	4171
GATA3	2625	HDAC5	10014
KCNJ6	3763	KCNJ9	3765
SP1	6667	REL	5966
EPHB2	2048	GRIN1	2902
MLLT3	4300	RIF1	55183
HOXD9	3235	CUL2	8453
REEP5	7905	ARFGAP1	55738
IFNAR2	3455	PCBP2	5094
MYL6	4637	RIPK3	11035
ATG2A	23130	BAG5	9529
PLK1	5347	RABAC1	10567
RARB	5915	RXRB	6257
UBC	7316	PGAM5	192111
VHL	7428	TCEB3	6924
SUMO2	6613	HIST1H4A	8359
PPP2R4	5524	CCT6A	908
GMNN	51053	NCF1	653361
TP53	7157	G3BP1	10146
CA6	765	FCGRT	2217
NR4A3	8013	KDM5B	10765
PDE4DIP	9659	ZNF512B	57473
TP53	7157	CSNK2A1	1457
SLX4	84464	MUS81	80198
CIR1	9541	HDAC2	3066
HMOX2	3163	SHC1	6464
MAP1A	4130	MAP1LC3B	81631
KIAA0101	9768	PABPN1	8106
RNF4	6047	UBE2T	29089
CUL3	8452	HSF2	3298
ARHGAP32	9743	FYN	2534
IRF8	3394	CYBB	1536
SHBG	6462	RMND5B	64777
GALNT10	55568	MUC7	4589
HDGF	3068	EXOSC3	51010
FOXO1	2308	NLK	51701
APOD	347	CUL2	8453
SFTPD	6441	LY96	23643
XPO1	7514	NXF3	56000
TGFBR1	7046	SMAD1	4086
GAPDH	2597	ARL15	54622
SPIB	6689	PRDM1	639
PSMA6	5687	UBC	7316
NR1D2	9975	TAF6	6878
TP53	7157	UBE2N	7334
ZBTB16	7704	TRAF2	7186
GATC	283459	QRSL1	55278
PIK3R1	5295	SH3KBP1	30011
AURKA	6790	NME1	4830
STAC	6769	NCKIPSD	51517
CDC37	11140	TBK1	29110
DCK	1633	RXRG	6258
SRGAP3	9901	WASF1	8936
MAF	4094	UBE2I	7329
CREBBP	1387	MTF1	4520
SUMO2	6613	MAFF	23764
CDCA5	113130	PDS5B	23047
PPP2R2C	5522	PPP2CA	5515
HDAC4	9759	UBE2I	7329
SERPINE1	5054	PLAU	5328
ITGAD	3681	KLF10	7071
SOS2	6655	FYN	2534
RFC1	5981	MSH6	2956
PLK1	5347	HSPA1B	3304
NFATC2	4773	TNF	7124
EMX2	2018	GTF2A1L	11036
NFKBIA	4792	MAPK14	1432
UBL7	84993	UBC	7316
RIPK2	8767	EZR	7430
SNAP29	9342	EHD3	30845
HNRNPU	3192	RELA	5970
GRIN2A	2903	GRIN1	2902
SRSF6	6431	SRRM1	10250
NUDCD1	84955	USP36	57602
CHM	1121	POLA2	23649
TANK	10010	IKBKG	8517
PTPRS	5802	TUBB2A	7280
MAPK1	5594	ADAM15	8751
BRCC3	79184	ATP5O	539
CHM	1121	DDX19B	11269
HADHB	3032	MAP1LC3C	440738
DAPK3	1613	PAWR	5074
MYO1C	4641	KHDRBS1	10657
SOCS2	8835	TCEB1	6921
CCT4	10575	HDAC5	10014
AP1G1	164	BICD1	636
SMAD2	4087	ATAD3B	83858
BCL2	596	TP53	7157
GTF2H1	2965	FUBP1	8880
TEK	7010	GRB14	2888
NDUFA7	4701	STARD9	57519
SRC	6714	ISG20L2	81875
RPL10	6134	COPS5	10987
UBC	7316	TRPC4AP	26133
MYC	4609	LRPPRC	10128
HIST1H2AG	8969	CUL4B	8450
PTGS2	5743	COPS5	10987
TSG101	7251	HNRNPUL1	11100
MAP3K11	4296	MAP4K1	11184
SUB1	10923	CSTF2	1478
UBE2V1	7335	RNF111	54778
TICAM1	148022	RIPK2	8767
LPPR3	79948	STRN4	29888
TCF4	6925	NCOA2	10499
EPPK1	83481	SUMO2	6613
SPATA2	9825	LIN7C	55327
CHUK	1147	CUL1	8454
SFPQ	6421	RAC1	5879
RARA	5914	NRIP2	83714
SUPT16H	11198	SUMO2	6613
NOP56	10528	SLC25A5	292
IRF2	3660	CXCR4	7852
EPN2	22905	UBQLN2	29978
MAPRE2	10982	CDK2	1017
G3BP1	10146	UIMC1	51720
SAFB2	9667	GABARAPL1	23710
CAND1	55832	MOV10	4343
NOD2	64127	CARD9	64170
MOB4	25843	PPP2R1A	5518
CENPA	1058	HSPA8	3312
PIK3AP1	118788	ITSN2	50618
CDKN2A	1029	HLA-B	3106
POLR2A	5430	UPF1	5976
ATG2A	23130	STIP1	10963
PTK2	5747	GRB7	2886
TNNC1	7134	TRIM63	84676
USP19	10869	BIRC2	329
MYC	4609	MOK	5891
SMARCB1	6598	DPF3	8110
UBR1	197131	BCL2L1	598
RAG1	5896	KPNA1	3836
SLC9A3R1	9368	TCF3	6929
RPS29	6235	KIAA0101	9768
KPNB1	3837	TERF2	7014
CBFA2T3	863	ATN1	1822
TRIM29	23650	UBE2I	7329
CNTLN	54875	UBC	7316
CTLA4	1493	PPP2R5A	5525
TSSK6	83983	HIST1H3A	8350
APCS	325	FCGR2B	2213
DGCR14	8220	CDK5RAP3	80279
SORBS1	10580	TENM1	10178
FAM103A1	83640	PLSCR1	5359
FGF2	2247	EGR1	1958
PPARD	5467	SPEN	23013
NR1I2	8856	NCOR2	9612
PRR16	51334	NEDD4L	23327
CAMK2B	816	SQSTM1	8878
SH3GL2	6456	PTPN23	25930
BCOR	54880	HDAC5	10014
CLTA	1211	RXRB	6257
TP53	7157	CCAR1	55749
IRF7	3665	TNFAIP3	7128
HN1L	90861	CSNK1D	1453
FOXM1	2305	CREBBP	1387
THBS1	7057	ELANE	1991
RAI14	26064	YWHAG	7532
SOCS3	9021	NONO	4841
SPCS2	9789	SCN9A	6335
PPP4C	5531	TP53	7157
SUMO2	6613	CASP8AP2	9994
STUB1	10273	UBA1	7317
DIP2C	22982	PCBD1	5092
HLA-DRB4	3126	CTAG1A	246100
RDX	5962	CPNE2	221184
CDH5	1003	EGR1	1958
UBE2I	7329	RAD54B	25788
SERPINA3	12	KLK4	9622
CSF2RB	1439	ITGB1	3688
MEF2C	4208	VGLL4	9686
ZHX3	23051	ZHX1	11244
RMND5B	64777	EWSR1	2130
CFB	629	LAMC3	10319
HAUS6	54801	HAUS1	115106
RBM48	84060	FXYD6	53826
CX3CR1	1524	NFATC2	4773
APRT	353	VHL	7428
DOK4	55715	ERBB2	2064
SERPINA1	5265	PRSS3	5646
CYLD	1540	DVL1	1855
ISG15	9636	ANXA2	302
SMN1	6606	GEMIN6	79833
ELAVL1	1994	THOC6	79228
MED24	9862	HNF4A	3172
PAK3	5063	MYO6	4646
ACTC1	70	KLHL17	339451
HBP1	26959	KIAA1279	26128
ATF7IP	55729	HLA-B	3106
PNP	4860	TFAM	7019
C1QBP	708	CUL5	8065
NUF2	83540	EXOC1	55763
GTPBP3	84705	PTAFR	5724
UVRAG	7405	BRCC3	79184
YWHAZ	7534	DCP1A	55802
STAU1	6780	TUBB	203068
DNMT3B	1789	CUL3	8452
SUPT3H	8464	TADA1	117143
ARF4	378	ELAVL1	1994
UBE2L3	7332	RNF19A	25897
MYC	4609	PURA	5813
RING1	6015	CBX3	11335
CCDC101	112869	USP22	23326
GABARAPL1	23710	ATG10	83734
UBC	7316	PARK2	5071
UTRN	7402	SNTB2	6645
UBE2I	7329	PHF19	26147
CREB1	1385	CEBPB	1051
GABPA	2551	HCFC1	3054
VDAC1	7416	GABARAPL2	11345
DCTN2	10540	HGS	9146
BCAR1	9564	TNS1	7145
NOL11	25926	SIRT7	51547
CACNA1A	773	TSPAN7	7102
PRICKLE2	166336	SMURF2	64750
CYP3A7	1551	NR1I2	8856
PITX3	5309	KRT16	3868
S100A9	6280	ZNF790	388536
SEC13	6396	WDR44	54521
EDC3	80153	TERF2	7014
C2orf42	54980	HNF4A	3172
SLIRP	81892	BABAM1	29086
SH3KBP1	30011	FGR	2268
DRD2	1813	PPP1R9B	84687
EIF4A1	1973	PDCD4	27250
CHD4	1108	RBBP7	5931
TRIM27	5987	ZBTB16	7704
PLG	5340	EP300	2033
PLA2G16	11145	PPP2R1A	5518
IRF2	3660	NR3C1	2908
GRAP2	9402	KRTAP4-12	83755
SLX4	84464	NUP155	9631
ATF5	22809	CEBPA	1050
MUSK	4593	DOK7	285489
PKD1	5310	COL1A1	1277
PITX3	5309	ALB	213
CCNE1	898	PSMA6	5687
HOXA9	3205	PPIE	10450
IL3RA	3563	NCK1	4690
FGF4	2249	FGFR4	2264
SORBS3	10174	RBMX	27316
CRYBB3	1417	CRYBA2	1412
SQSTM1	8878	SMURF2	64750
RANBP2	5903	SIRT7	51547
SMNDC1	10285	EWSR1	2130
SMAD6	4091	SMURF1	57154
GCG	2641	MEP1A	4224
SMAD3	4088	MMP1	4312
HNF4A	3172	TRMT13	54482
TERF1	7013	KCTD15	79047
MGST2	4258	HNF4A	3172
DCTN2	10540	BICD2	23299
CTBP2	1488	RPL17-C18orf32	100526842
CBX4	8535	HNRNPF	3185
NOMO2	283820	STAT1	6772
CHIC2	26511	HNF4A	3172
AVPR2	554	STUB1	10273
TNFRSF1A	7132	PRKAR2B	5577
HSPA4	3308	BLNK	29760
ILF2	3608	MEPCE	56257
SOCS3	9021	LEPR	3953
BMPR1B	658	OXSR1	9943
BCAR1	9564	SRCIN1	80725
RAI14	26064	FEZ1	9638
LCK	3932	CSF3R	1441
DEK	7913	CSNK2A1	1457
C1QBP	708	CUL1	8454
MLH1	4292	AMOT	154796
NFKBIA	4792	JUN	3725
FPR1	2357	ADRBK1	156
ORC4	5000	MCM3	4172
RRP12	23223	COPS5	10987
MED25	81857	RAB3GAP2	25782
RAB11FIP5	26056	RAB25	57111
RPGR	6103	PDE6D	5147
RPL32	6161	PAK2	5062
ITGAL	3683	ICAM1	3383
NOS3	4846	ACTN2	88
MLF2	8079	BAG2	9532
NGFR	4804	SORT1	6272
ACO1	48	SGCG	6445
GNA14	9630	CCR1	1230
SEMA3F	6405	NRP2	8828
RICTOR	253260	AKT1	207
ELAVL1	1994	FAM178A	55719
PSMC4	5704	PSMD6	9861
RSL1D1	26156	COPS5	10987
CTNND1	1500	CTTN	2017
VHL	7428	RAP1A	5906
ATF7IP	55729	SVEP1	79987
YWHAG	7532	SYNPO	11346
TSEN54	283989	CLP1	10978
YWHAG	7532	USP37	57695
LGALS7	3963	WIPI1	55062
APP	351	SHC1	6464
CDK8	1024	SMARCC2	6601
SUMO2	6613	RNF219	79596
KAT6A	7994	MEAF6	64769
MAPKAPK3	7867	RNF2	6045
XPO1	7514	AGFG1	3267
RNF40	9810	HIST1H2BL	8340
PAFAH1B1	5048	UBC	7316
CCNDBP1	23582	SYF2	25949
NEFM	4741	SQSTM1	8878
BRAF	673	TERF1	7013
RRM1	6240	MCC	4163
MYL12A	10627	CD4	920
BCAS2	10286	CDC5L	988
MGMT	4255	HIST1H4A	8359
FBXO7	25793	BIRC2	329
RPSA	3921	GNMT	27232
PSMA2	5683	PSMB7	5695
ONECUT1	3175	THAP10	56906
GTPBP4	23560	OAS3	4940
ATF1	466	CCND1	595
SKP2	6502	COPS6	10980
S100A9	6280	PFN2	5217
HNF4A	3172	BCKDHA	593
MMP2	4313	TGFB1	7040
RAD21	5885	PTGS2	5743
TADA2A	6871	ZZZ3	26009
RUNX2	860	COL10A1	1300
LAPTM4A	9741	UBC	7316
MCRS1	10445	PINX1	54984
TRIM37	4591	TRAF2	7186
HSPA8	3312	PSMA2	5683
XRCC6	2547	PLGRKT	55848
RPAP3	79657	HELLS	3070
CEP55	55165	POM121	9883
NDC80	10403	CALCOCO1	57658
DEK	7913	SRSF2	6427
HIST1H1B	3009	H3F3A	3020
SLX1A	548593	RAN	5901
UBE2Q2	92912	WDR77	79084
HSP90B1	7184	TNFRSF1B	7133
SPRY1	10252	SERPINB2	5055
ZNF205	7755	ILK	3611
PRPF40A	55660	YBX1	4904
PCGF2	7703	RYBP	23429
ERCC3	2071	PSMC5	5705
TSC22D1	8848	UBC	7316
ADCY3	109	CAMK2G	818
EWSR1	2130	CUL3	8452
RAD54L	8438	EME1	146956
TSG101	7251	UBAP1	51271
SUV39H1	6839	HDAC1	3065
TRIM23	373	CYTH1	9267
MED28	80306	FYN	2534
HSP90AA1	3320	RPS3A	6189
CD3D	915	CD247	919
EXOC1	55763	MACF1	23499
EGFR	1956	KRT8	3856
SLC1A5	6510	TBC1D17	79735
B3GNT9	84752	MDFI	4188
SYK	6850	LYN	4067
HOXA5	3202	SLC6A2	6530
BCL2	596	VDAC1	7416
SHBG	6462	ACTA2	59
RPN2	6185	ADRM1	11047
MED18	54797	MED31	51003
BCAS3	54828	ESR1	2099
REL	5966	HDAC1	3065
NPM1	4869	SREK1	140890
SLC9A3	6550	SHANK2	22941
DDIT3	1649	UBC	7316
EIF4ENIF1	56478	CSE1L	1434
ELAVL1	1994	MED28	80306
CBL	867	IRF8	3394
TRIM22	10346	CASK	8573
USP1	7398	WDR48	57599
HNF4A	3172	SESN2	83667
EEF1D	1936	RELA	5970
ESRRA	2101	EIF3I	8668
ERLIN1	10613	RNF139	11236
PRTN3	5657	F2RL1	2150
CUL3	8452	KIF13B	23303
ETS1	2113	SET	6418
RFC3	5983	PHLDA3	23612
PSENEN	55851	NCSTN	23385
RPL27	6155	COPS5	10987
ATG4C	84938	SMC1A	8243
MME	4311	LYN	4067
YWHAE	7531	TAZ	6901
ATN1	1822	ZSWIM8	23053
FAM60A	58516	GTPBP3	84705
NCOA1	8648	NR3C1	2908
SEC24A	10802	CUL3	8452
MDH2	4191	COPS5	10987
DAB2IP	153090	MAP3K5	4217
PDC	5132	ADRBK1	156
MALT1	10892	VHL	7428
PPP1CC	5501	BRCA1	672
STAT3	6774	FOXM1	2305
ONECUT1	3175	PMEL	6490
CDK2	1017	HADHA	3030
PCDHA7	56141	ABL1	25
PML	5371	ATR	545
YBX1	4904	CSNK2A1	1457
ARRDC3	57561	ITGB4	3691
ANKRD52	283373	SIRT7	51547
RIN1	9610	YWHAB	7529
KRT16	3868	CUL4B	8450
SUV39H2	79723	ABL1	25
SEPT7	989	CDC42EP3	10602
SGTA	6449	UBC	7316
PDCD4	27250	PSEN2	5664
AP1M1	8907	HNF4A	3172
ADH6	130	ARRB1	408
CSE1L	1434	SUMO2	6613
UBC	7316	ABCA1	19
CERS2	29956	C20orf24	55969
TXN2	25828	UCHL5	51377
TSC22D1	8848	SLC25A10	1468
ITGA7	3679	MYOC	4653
JAK1	3716	SIRT1	23411
PLCG1	5335	GRIN1	2902
VHL	7428	RPS3A	6189
HSPA1A	3303	HDAC5	10014
STAU1	6780	FMR1	2332
RBFOX2	23543	ESR1	2099
HLF	3131	MYB	4602
CLSPN	63967	CDC7	8317
EPS8	2059	ABI1	10006
DSP	1832	PECAM1	5175
RARA	5914	MRTO4	51154
CHEK2	11200	HDAC7	51564
CACNA1A	773	NELFCD	51497
MAPK7	5598	YWHAB	7529
PIK3C2B	5287	ITSN2	50618
WIPI2	26100	DNAJB4	11080
NOLC1	9221	SIRT7	51547
BABAM1	29086	PDHA1	5160
DSP	1832	CASP4	837
SMAD2	4087	OLIG1	116448
ARHGEF7	8874	GIT1	28964
NCOA6	23054	CSF3R	1441
CDR2	1039	MORF4L2	9643
SOCS2	8835	TCEB2	6923
PTPN6	5777	SLAMF6	114836
NCK1	4690	HNF4A	3172
RPS25	6230	YWHAZ	7534
CCL3	6348	CXCR5	643
COCH	1690	COL2A1	1280
MEPCE	56257	PRPF31	26121
CASP3	836	MAP3K14	9020
FN1	2335	COMP	1311
CAPN3	825	YWHAQ	10971
IKBKB	3551	BTRC	8945
CDKN1A	1026	CASP3	836
TRIB3	57761	UBC	7316
EGR1	1958	BCLAF1	9774
SUMO2	6613	NAB1	4664
HCFC1	3054	PPP1CA	5499
UBE2E1	7324	TRIM11	81559
SSTR3	6753	HSPA4	3308
PIN1	5300	CCDC90B	60492
MCM4	4173	HDAC5	10014
MPG	4350	HSPE1	3336
MINK1	50488	PKP4	8502
HMGA1	3159	RNF4	6047
GSK3B	2932	DDX20	11218
YWHAE	7531	ING1	3621
MAGEA11	4110	WTAP	9589
TRAF2	7186	HIVEP3	59269
ZNF567	163081	PCBD1	5092
ITGB3	3690	DAB2	1601
FOXG1	2290	SMAD2	4087
SPI1	6688	DNMT3B	1789
PHOX2A	401	CREBBP	1387
SMARCA4	6597	RBBP4	5928
EIF3F	8665	EIF3I	8668
UBC	7316	COL4A3	1285
DSTN	11034	TNIK	23043
LDHB	3945	UBC	7316
PTK2B	2185	EGFR	1956
PCBD1	5092	CUL4B	8450
PCBP1	5093	DDX58	23586
SNCA	6622	PTK2B	2185
APC	324	CSNK2B	1460
TSC22D1	8848	GSTK1	373156
EIF1	10209	IL2RA	3559
FYB	2533	NCK1	4690
RORC	6097	CHD4	1108
GABARAPL1	23710	MAP1LC3A	84557
SLMAP	7871	MST4	51765
UBE2D3	7323	RNF14	9604
ITGB1	3688	PRKCE	5581
PTMA	5757	RAB3GAP2	25782
KRT17	3872	RIPK1	8737
PCNT	5116	YBX1	4904
BOP1	23246	WDR48	57599
EP300	2033	BRD7	29117
PPIA	5478	PCNA	5111
EGFR	1956	TNC	3371
DGKE	8526	SET	6418
MTA1	9112	CHD4	1108
GC	2638	GRB2	2885
IGF1R	3480	IRS1	3667
MEN1	4221	RBBP5	5929
RASSF5	83593	UBQLN1	29979
TRIM39	56658	TMEM189-UBE2V1	387522
MYC	4609	ALDH18A1	5832
ZNF586	54807	HNF4A	3172
EIF2B5	8893	EIF2B3	8891
FGR	2268	WAS	7454
PCGF3	10336	FBRS	64319
ANXA1	301	TRPM7	54822
SMARCA4	6597	TAF9	6880
IGF1R	3480	PIK3R1	5295
DNAJB6	10049	MLF2	8079
CHAF1A	10036	PLCG1	5335
NCOR1	9611	AR	367
SOX10	6663	HNF4A	3172
PRPH	5630	CUL3	8452
FGF2	2247	JUN	3725
S100A9	6280	HSPH1	10808
REV1	51455	POLH	5429
MTA1	9112	FOXP1	27086
NOS1AP	9722	SYN2	6854
PPP2CA	5515	CCT2	10576
LOR	4014	EVPL	2125
MAP7	9053	TRPV4	59341
PDK4	5166	UBC	7316
PSMA7	5688	SIRT3	23410
GRIA4	2893	PICK1	9463
F3	2152	FLNA	2316
ELAVL1	1994	EPB41L4B	54566
EGFR	1956	PRCC	5546
SUMO2	6613	IPO4	79711
SCAND1	51282	ZSCAN21	7589
COL2A1	1280	PCOLCE	5118
EIF3B	8662	EIF3F	8665
DEK	7913	UPF1	5976
BCL10	8915	ELAVL1	1994
EP300	2033	GATA2	2624
R3HDM1	23518	HNF4A	3172
PDLIM1	9124	EIF1B	10289
MYL12A	10627	LRPPRC	10128
POLR2A	5430	CPSF1	29894
IKBKE	9641	LAGE3	8270
RNASE6	6039	ARR3	407
ITGA3	3675	CALR	811
ARRB1	408	YWHAH	7533
SREK1	140890	MDM2	4193
ZDHHC16	84287	ABL1	25
SYN1	6853	SH3GL2	6456
LRPAP1	4043	SORL1	6653
IL2RA	3559	STAT3	6774
RPL24	6152	KIAA0101	9768
LETM1	3954	ICT1	3396
CUL3	8452	TMEM165	55858
UBC	7316	GET4	51608
NEDD4L	23327	RPS6KB2	6199
MED6	10001	EHMT2	10919
GTF2F1	2962	HNRNPU	3192
RPSA	3921	UBC	7316
MCC	4163	CRYZ	1429
KCNA5	3741	PTPRE	5791
CSF1R	1436	CSF1	1435
APLP1	333	SETDB1	9869
SNRNP70	6625	DDX17	10521
SAP25	100316904	MDFI	4188
KIF5A	3798	ANKRD27	84079
TCF4	6925	UBXN1	51035
SCAND1	51282	HNF4A	3172
EXOC1	55763	LUC7L2	51631
RNPS1	10921	CDK11A	728642
ATXN1	6310	ZNF804A	91752
AEBP2	121536	EZH2	2146
UBQLN1	29979	FAS	355
RPP25	54913	POP7	10248
RBX1	9978	OS9	10956
NEDD4	4734	SLC23A2	9962
CD81	975	PTGFRN	5738
HOXD9	3235	DCUN1D1	54165
HNRNPD	3184	RAB10	10890
AHSA1	10598	SUMO1	7341
MED6	10001	SMAD1	4086
MIF	4282	COPS5	10987
TAF6	6878	TAF13	6884
PRKAR1A	5573	MAP1LC3B	81631
PSMD10	5716	NFKB1	4790
FYN	2534	CD55	1604
LPXN	9404	LIMS1	3987
SIRT7	51547	DDX52	11056
ACSL4	2182	YWHAZ	7534
UBE2D2	7322	RNF186	54546
RACGAP1	29127	YWHAB	7529
CDH1	999	HDAC1	3065
ORMDL2	29095	HNF4A	3172
NCAPD3	23310	NCAPG2	54892
FXR2	9513	CCDC85B	11007
STMN1	3925	MAPK3	5595
ADRA1B	147	PPP1R9B	84687
KAT2A	2648	IRF7	3665
TNFRSF10A	8797	CUL3	8452
IKBKB	3551	MAP3K14	9020
PAK6	56924	SNX2	6643
BUB1B	701	COMMD4	54939
PAFAH1B3	5050	C14orf1	11161
TGOLN2	10618	FURIN	5045
THRB	7068	LIG3	3980
MED15	51586	MED9	55090
KCNQ1	3784	KCNQ2	3785
ETF1	2107	GSPT1	2935
CHD3	1107	MYB	4602
VCP	7415	WRAP73	49856
SSRP1	6749	MYCBP	26292
PLAT	5327	MAPK3	5595
PAXIP1	22976	ZBTB8A	653121
DDX39A	10212	CCL14	6358
AZIN1	51582	KHDRBS1	10657
GATA1	2623	CDK9	1025
SOX2	6657	SMARCD1	6602
STXBP1	6812	CDK5	1020
SMAD2	4087	RHEBL1	121268
HOXB7	3217	USF1	7391
RPS6KA1	6195	BAD	572
BCAR3	8412	VCP	7415
TMBIM4	51643	CMTM6	54918
ZBTB8B	728116	TRIM41	90933
CDCA3	83461	WEE1	7465
NUBP2	10101	PTP4A3	11156
CASP3	836	MDC1	9656
DPYSL5	56896	APPL1	26060
EIF2AK2	5610	ZNF346	23567
TFF1	7031	POLR2A	5430
USP14	9097	SRPRB	58477
PSMA3	5684	WDR5	11091
L1TD1	54596	ZNF512B	57473
EMD	2010	BCLAF1	9774
SCN5A	6331	DLG2	1740
HIST1H4I	8294	PHF20	51230
EXOC4	60412	ATG12	9140
RAB24	53917	KRT35	3886
NBEA	26960	FYN	2534
MTM1	4534	KBTBD7	84078
RALB	5899	BECN1	8678
HAP1	9001	CDK5RAP2	55755
RELB	5971	CLTC	1213
APLP1	333	STX5	6811
GSE1	23199	ELAVL1	1994
PRAM1	84106	TP53	7157
CCDC47	57003	TMBIM4	51643
BCL9	607	PYGO1	26108
SP4	6671	E2F1	1869
SMAD3	4088	UCHL5	51377
SMAD2	4087	RIN1	9610
MALT1	10892	MAP3K7	6885
BAP1	8314	UBE2O	63893
NAMPT	10135	AKT2	208
PDHB	5162	DYRK2	8445
CBLB	868	TRAF6	7189
DLEU1	10301	GDF9	2661
MBD2	8932	TRIM27	5987
PDCD6IP	10015	TNFRSF10D	8793
TRMT1L	81627	COPS5	10987
SPTAN1	6709	DISC1	27185
SOS1	6654	SORBS1	10580
PDGFRB	5159	STAT3	6774
STAM	8027	MED28	80306
PSMB1	5689	BCL3	602
MCM7	4176	CNTN2	6900
GNAQ	2776	S1PR3	1903
ABCB1	5243	YBX1	4904
PDIA3	2923	STAT3	6774
MTNR1A	4543	HNRNPA0	10949
INSR	3643	YWHAB	7529
MEPCE	56257	RPS4X	6191
SLC16A1	6566	CUL2	8453
SPRR1B	6699	USF2	7392
DHX16	8449	SNRNP27	11017
SEPT6	23157	SEPT5	5413
MAPK1	5594	TFCP2	7024
TTC3	7267	AKT3	10000
DNAJB1	3337	CUL3	8452
PPP1R14A	94274	CSNK1A1	1452
CDC16	8881	CDC27	996
SLN	6588	ATP2A1	487
HIST1H4C	8364	UCHL5	51377
HNF1A	6927	EP300	2033
OPTN	10133	TBK1	29110
KIF5A	3798	RXRB	6257
CDH5	1003	KDR	3791
HRG	3273	TNFRSF1A	7132
POU3F3	5455	SOX8	30812
MYC	4609	NCL	4691
DTX2	113878	DTX1	1840
TRIM9	114088	DTNBP1	84062
FAM20C	56975	TK1	7083
UBE2G2	7327	VAMP8	8673
PCM1	5108	EXOC8	149371
SKP2	6502	RAD50	10111
MDM2	4193	NDUFA12	55967
GLRA1	2741	CCND1	595
CAV1	857	TRAF2	7186
RPS6KA5	9252	HIST1H1B	3009
SMAD4	4089	CSH1	1442
NCL	4691	COPS5	10987
PDLIM4	8572	ZNF408	79797
UBC	7316	XRCC5	7520
MYH9	4627	SUMO1	7341
TTLL12	23170	UBC	7316
RELB	5971	TNF	7124
ARIH2	10425	UBC	7316
AHSA1	10598	HSP90AA1	3320
CHEK2	11200	PLK1	5347
ATXN3	4287	GSK3B	2932
GTF2F2	2963	CEBPG	1054
GRB10	2887	SRC	6714
APOB	338	SUMO2	6613
PPP1R13B	23368	UBC	7316
PML	5371	SIAH1	6477
CFTR	1080	CEBPD	1052
UBC	7316	DARS	1615
MUC7	4589	LTF	4057
SRSF5	6430	PPARGC1A	10891
SHKBP1	92799	CCNG1	900
SMURF1	57154	PAK1IP1	55003
UBE2C	11065	BUB1B	701
ASB9	140462	CUL5	8065
TNFRSF19	55504	TRAF6	7189
MYC	4609	SHOC2	8036
UBE3A	7337	ACTA1	58
ESRRB	2103	DPF2	5977
MBD3	53615	HDAC2	3066
TMEM33	55161	TSC22D1	8848
AXIN1	8312	ANP32A	8125
ATF7IP	55729	PCDH1	5097
AR	367	DAP3	7818
COL1A2	1278	PXN	5829
SNX4	8723	BIN1	274
USF1	7391	RBBP4	5928
PDE6D	5147	CDC42	998
MED31	51003	TADA2A	6871
LCK	3932	IKBKG	8517
FOS	2353	TUBB2B	347733
PPARGC1B	133522	ZBTB9	221504
PPM1E	22843	DISC1	27185
SMARCA2	6595	STAT1	6772
CRIPT	9419	HNF4A	3172
POLR2C	5432	POLR2G	5436
LY96	23643	SFTPA1	653509
NUDT21	11051	HDAC1	3065
VCL	7414	SIRT7	51547
KEAP1	9817	FAM46A	55603
NEDD4L	23327	NUDT16L1	84309
FOXH1	8928	TCF3	6929
RPL26	6154	SIRT7	51547
ACD	65057	NUDC	10726
FLOT1	10211	APP	351
CDH5	1003	PTPRB	5787
TFF3	7033	MUC3A	4584
TSC22D4	81628	SAT1	6303
DDX56	54606	EHD2	30846
COPS5	10987	DNAH2	146754
IL7R	3575	STAT1	6772
SLC25A20	788	HN1L	90861
MAD2L1BP	9587	IGSF21	84966
COL4A1	1282	SMAD1	4086
GUCY1B3	2983	NFYB	4801
POLR3D	661	APEX1	328
IL2RB	3560	JAK3	3718
PRKACA	5566	CETN1	1068
HNRNPA2B1	3181	UBC	7316
SKAP2	8935	LYN	4067
RAI1	10743	ZNF496	84838
LAT	27040	FYN	2534
ABL1	25	SRC	6714
CBX5	23468	ZNF280D	54816
ARHGAP32	9743	NTRK1	4914
ARRB1	408	SPTAN1	6709
KPTN	11133	AUP1	550
VGLL4	9686	TERF2IP	54386
UBC	7316	VPS13A	23230
SP1	6667	SFTPA2	729238
LMO2	4005	RLIM	51132
SMG1	23049	SMG8	55181
TRPC4AP	26133	HNF4A	3172
ELAVL1	1994	CDCA8	55143
HIPK3	10114	HEYL	26508
ELK1	2002	EGR2	1959
IL2	3558	FOXN2	3344
CUL1	8454	TUBB	203068
TEAD1	7003	VGLL1	51442
MAPK8IP1	9479	MAP3K7	6885
OSBPL3	26031	SFN	2810
IRF1	3659	SUMO1	7341
MYC	4609	ECT2	1894
IFT57	55081	CASP1	834
KCNH2	3757	KCNE2	9992
YAP1	10413	SMAD1	4086
GNL3	26354	CIAO1	9391
SRC	6714	PTPRE	5791
EEF1A2	1917	COPS5	10987
RBFOX2	23543	QKI	9444
ELAVL1	1994	ZDHHC3	51304
RPIA	22934	ELAVL1	1994
SPTA1	6708	YWHAQ	10971
HCFC1	3054	POU2F1	5451
RPL13	6137	TBK1	29110
MED7	9443	MED15	51586
ZBTB7A	51341	SP3	6670
SNRPD2	6633	CUL2	8453
MAPK1	5594	EP300	2033
ARIH2	10425	UBE2D2	7322
POLR2D	5433	POLR2A	5430
DDX39B	7919	THOC1	9984
PWP1	11137	NEDD8	4738
SMAD1	4086	USP9X	8239
CREBBP	1387	RUVBL1	8607
STAT1	6772	DOT1L	84444
SEC11A	23478	TNFRSF14	8764
MED24	9862	QKI	9444
ARRB1	408	RANBP9	10048
EPHA8	2046	G3BP1	10146
RAB39A	54734	RAB3GAP1	22930
ELAVL1	1994	FLYWCH1	84256
SF3A2	8175	C19orf43	79002
MEF2BNB-MEF2B	4207	JUN	3725
NPM1	4869	MCC	4163
TAF1D	79101	CSNK2B	1460
CD2BP2	10421	EFTUD2	9343
A2M	2	ECSIT	51295
BCL2	596	E2F1	1869
SMAD9	4093	ACVR1	90
RBM25	58517	UBC	7316
DBN1	1627	ACD	65057
PLA2G2A	5320	BAG6	7917
EEF1A1	1915	CAND1	55832
MAPK10	5602	MAP2K4	6416
STMN2	11075	GPRASP2	114928
RPSA	3921	RNF114	55905
STX2	2054	SYT4	6860
ESRRA	2101	SRC	6714
FLT3	2322	PIK3R1	5295
ELAVL1	1994	CAND1	55832
B2M	567	TRIM28	10155
SEPT14	346288	SEPT9	10801
PJA1	64219	IRAK1	3654
JAK2	3717	MPL	4352
FOXA1	3169	AR	367
RPS12	6206	CUL1	8454
MED17	9440	MED29	55588
NFKBIA	4792	NFKB1	4790
EPO	2056	RB1	5925
SCUBE1	80274	SCUBE2	57758
UBE2L6	9246	FLNB	2317
CBLB	868	SYK	6850
ARHGEF1	9138	CTNNAL1	8727
CRK	1398	CBLC	23624
XRCC1	7515	RAN	5901
CDC37	11140	NCOA5	57727
BIN1	274	ASAP2	8853
TCEB1	6921	HIF1A	3091
INTS3	65123	INTS12	57117
HSPA1A	3303	SNRK	54861
KLK10	5655	RIF1	55183
VDAC2	7417	HDAC5	10014
MAD2L1	4085	RABAC1	10567
YWHAQ	10971	DHX9	1660
VAMP3	9341	EPB41	2035
NOD1	10392	XIAP	331
UGT2B7	7364	GABRA3	2556
RB1	5925	CCNA2	890
RPAP3	79657	IKBKG	8517
TLR2	7097	MAPK8IP3	23162
STAT5B	6777	STAT3	6774
NPM1	4869	UBC	7316
TERF2	7014	ELAVL1	1994
SVIL	6840	SH3PXD2A	9644
FN1	2335	TTN	7273
SMAD1	4086	LEMD3	23592
CCDC115	84317	TK1	7083
SHPRH	257218	USP49	25862
RASSF5	83593	SAV1	60485
SRF	6722	CSNK2A1	1457
KRT14	3861	KIR2DS2	100132285
PAX3	5077	NPDC1	56654
HADHB	3032	GRB7	2886
SNX6	58533	CALM1	801
ARID2	196528	SMARCE1	6605
PSMC4	5704	FKBP8	23770
CD300C	10871	MEST	4232
ZFYVE9	9372	JUP	3728
E2F1	1869	PKIB	5570
SUMO1	7341	CAMSAP2	23271
TNFRSF1A	7132	UBA52	7311
ID2	3398	IFI16	3428
TRAF6	7189	MIR146B	574447
THOC7	80145	MED8	112950
CFTR	1080	DNAJA1	3301
FOXO3	2309	ESR1	2099
GCOM1	145781	APOD	347
FTH1	2495	CD99	4267
NFKB1	4790	CCRL1	51554
PFKP	5214	DMWD	1762
RGL2	5863	EEF1G	1937
PML	5371	HDAC1	3065
HNRNPF	3185	SIRT1	23411
USP10	9100	EIF4G3	8672
CHKB	1120	MEF2C	4208
VHL	7428	LYZ	4069
USP42	84132	SRRM2	23524
DHX9	1660	CUL3	8452
KRT1	3848	CUL1	8454
NPHP1	4867	VCP	7415
HDAC1	3065	PTGS2	5743
PPP2CB	5516	GAD1	2571
SKP2	6502	CEBPA	1050
NCOR1	9611	NOS2	4843
GLYCTK	132158	EGR1	1958
FOS	2353	PGR	5241
TNFRSF10A	8797	CASP8	841
TACC3	10460	CKAP5	9793
COL6A1	1291	VHL	7428
HIF1A	3091	SMAD3	4088
HGS	9146	LYST	1130
PHYH	5264	KHDRBS3	10656
APLP1	333	PCDHA4	56144
RDH13	112724	MINOS1	440574
TP53I3	9540	UNC119	9094
LTBR	4055	TRIM37	4591
NEDD4	4734	POLR2M	81488
HOXD4	3233	RXRG	6258
RPL31	6160	CUL3	8452
SGSM2	9905	AFP	174
CUL2	8453	GDPD3	79153
TUBB4A	10382	TRAF1	7185
GABARAPL1	23710	RABGAP1	23637
CFTR	1080	BCAP31	10134
MAPK8	5599	MAP1B	4131
PHB	5245	HDAC5	10014
AP1M1	8907	LDOC1	23641
SNX17	9784	FYN	2534
CEP55	55165	VPS37D	155382
HTT	3064	IMMT	10989
MLF2	8079	HSPB8	26353
HOXC8	3224	BTG2	7832
PIM1	5292	HIST3H3	8290
UBC	7316	TFRC	7037
SKP1	6500	FBXO28	23219
ETS1	2113	CREBBP	1387
NKX2-1	7080	GRB2	2885
ELAVL1	1994	ISCA1	81689
HNF4A	3172	PPP1R3D	5509
ZFAND4	93550	TFAP2C	7022
E2F4	1874	SUZ12	23512
MOCS3	27304	MOCS2	4338
RALYL	138046	THAP1	55145
DPM2	8818	DPM3	54344
FOXC1	2296	PITX2	5308
HJURP	55355	CENPA	1058
EXOC5	10640	RALA	5898
CDKN1A	1026	CSNK2A1	1457
PABPC1	26986	HNRNPA1	3178
ZBTB16	7704	CDKN1A	1026
NARS	4677	IKBKE	9641
MAPK8IP2	23542	DUSP16	80824
AIRE	326	ABL1	25
BASP1	10409	UBC	7316
LIG3	3980	XRCC1	7515
SLX1B	79008	DDX20	11218
TDG	6996	SUMO2	6613
HSPA5	3309	SUMO1	7341
GATA2	2624	EDN1	1906
CDC27	996	PTTG1	9232
DVL2	1856	CSNK1E	1454
MLLT1	4298	CBX8	57332
CALB1	793	TRPV5	56302
RPA1	6117	HNRNPUL1	11100
ARID4A	5926	CDK4	1019
PRKACA	5566	SLC4A4	8671
HNF4A	3172	PEF1	553115
CCNT1	904	UBE2A	7319
ATN1	1822	JAG2	3714
EZH2	2146	RBBP4	5928
MYBBP1A	10514	MYC	4609
ASB2	51676	CUL2	8453
PDCD6IP	10015	CHMP4A	29082
UBE2D2	7322	RHOXF2	84528
MTA1	9112	MBD3L1	85509
CANX	821	CAND1	55832
DERA	51071	PAAF1	80227
ADAMTS4	9507	BCAN	63827
SMAD3	4088	DACH1	1602
YWHAQ	10971	ILF2	3608
CDK9	1025	ELL3	80237
TRIP10	9322	DNM2	1785
PARN	5073	SIRT7	51547
USF1	7391	PPP1CC	5501
VHL	7428	CSNK2A1	1457
CNTN2	6900	IKBKG	8517
PIK3R2	5296	CD3E	916
GABPB1	2553	TDRD7	23424
PSMD2	5708	FAF2	23197
TNFRSF10C	8794	LRSAM1	90678
DYRK1A	1859	SRSF5	6430
PGAM1	5223	DCTN1	1639
CHMP2A	27243	USP54	159195
TP53	7157	SMARCD2	6603
RUNX1T1	862	SPEN	23013
FLII	2314	ACTL6A	86
GRB2	2885	GRIP2	80852
DVL2	1856	RUNX2	860
PDE4DIP	9659	AKTIP	64400
MID1	4281	RPS8	6202
AIRE	326	DAXX	1616
USP43	124739	WDR3	10885
SLC16A8	23539	RAB1A	5861
GNA13	10672	ARHGEF28	64283
GNAI2	2771	NCF2	4688
NUP153	9972	SENP2	59343
NCOA2	10499	ANKRD11	29123
PSMC3	5702	PSMC1	5700
YY1	7528	HOXB7	3217
RARS	5917	CUL3	8452
PEBP1	5037	HLA-B	3106
NUDT21	11051	EEF1G	1937
CRHR1	1394	GNAQ	2776
SKP2	6502	SMAD4	4089
FGFR2	2263	PLK1	5347
TXNL1	9352	PSMA6	5687
HSPA1A	3303	ATXN1	6310
DUSP6	1848	HNF1A	6927
ALK	238	GRB2	2885
ANXA2	302	POT1	25913
ZNF71	58491	HNF4A	3172
ALB	213	TTR	7276
DHX38	9785	USP39	10713
VDR	7421	MED4	29079
YAP1	10413	CDH3	1001
APC	324	LRP8	7804
CHRM2	1129	GPRASP1	9737
FCGR1A	2209	LCP2	3937
TRIM27	5987	UBE2E2	7325
ARSA	410	BMPR2	659
EGR1	1958	C9orf3	84909
LGALS8	3964	CALCOCO2	10241
ASGR2	433	GLUD1	2746
F13A1	2162	SH3GL2	6456
CD14	929	ARFGAP3	26286
YWHAQ	10971	SH3BP4	23677
ITGB4	3691	SHC1	6464
ARL17A	51326	HNF1A	6927
CCL11	6356	CCRL1	51554
POLR2H	5437	GTF2B	2959
YWHAZ	7534	SUPT16H	11198
TNFRSF10B	8795	TP53	7157
ARRB2	409	HDAC2	3066
DDX41	51428	ABL1	25
MSX1	4487	SP1	6667
IGF2BP3	10643	KHDRBS2	202559
RSAD2	91543	IRF9	10379
KIAA0232	9778	WNK1	65125
CCNA2	890	DTNBP1	84062
ZFAND6	54469	UBC	7316
PRKAB2	5565	RB1CC1	9821
PSMD13	5719	MCC	4163
UBA5	79876	PSMD2	5708
ILF3	3609	HDAC5	10014
CUL4A	8451	HIST1H4I	8294
CHD7	55636	SMARCC2	6601
SNRPD3	6634	CAND1	55832
HOXB8	3218	PBX2	5089
E4F1	1877	TP53	7157
ADIPOR1	51094	NFKBIL1	4795
CSNK1E	1454	AXIN2	8313
LPA	4018	IGSF21	84966
NOP56	10528	EEF1A1	1915
JAK1	3716	GNB2L1	10399
TIMP2	7077	SNCG	6623
EIF3E	3646	FBXW7	55294
MSN	4478	ROCK1	6093
CEBPB	1051	ESR1	2099
TNFRSF1A	7132	PIP4K2B	8396
DHX57	90957	COPS5	10987
UBC	7316	PTPN14	5784
ACTR3B	57180	ARPC3	10094
IL7R	3575	MYL3	4634
TGFBR2	7048	GOPC	57120
POLR2A	5430	NEDD4	4734
IGF1R	3480	CDH3	1001
RELA	5970	SUZ12	23512
CEBPG	1054	IL4	3565
GTF3C1	2975	GTF3C4	9329
CREBBP	1387	CENPJ	55835
BZW2	28969	PSTPIP1	9051
CRMP1	1400	VCP	7415
IL7R	3575	F13A1	2162
KLC1	3831	KIF5A	3798
PEX3	8504	PEX26	55670
SPTAN1	6709	ABL1	25
TPM3	7170	HSP90AB1	3326
ZC3HAV1	56829	DDX58	23586
TCEB1	6921	CBX5	23468
CCND1	595	CUL3	8452
ZNRF1	84937	UBE2E3	10477
ST5	6764	GRB2	2885
DDB2	1643	TOPORS	10210
MAGEA11	4110	EWSR1	2130
CLNK	116449	ERBB2	2064
PYGO2	90780	TRRAP	8295
MRFAP1	93621	RB1	5925
CUL3	8452	GPN1	11321
PDZD3	79849	SLCO1C1	53919
PSMD14	10213	FKBP8	23770
KIAA0101	9768	CARM1	10498
NCOA4	8031	RNF14	9604
SREBF2	6721	CREB1	1385
TP53	7157	MAGEC2	51438
TNFRSF1B	7133	CALM1	801
NASP	4678	IKBKE	9641
ACTC1	70	SYNE2	23224
TRAF3IP1	26146	DISC1	27185
EFNA1	1942	EPHB1	2047
CBX5	23468	ZNF483	158399
BRCA2	675	FLNA	2316
DYRK1A	1859	DCAF7	10238
CEP70	80321	ZBTB8A	653121
MCM2	4171	TERF2IP	54386
SENP3	26168	RPLP0	6175
SERPINB6	5269	UBC	7316
ITSN2	50618	FASLG	356
SPOP	8405	GIT2	9815
UBE2D3	7323	MYCBP2	23077
UBE2H	7328	DTX3L	151636
TCF3	6929	PDX1	3651
BNIP3L	665	CASK	8573
KBTBD2	25948	UBXN7	26043
SERPINE1	5054	HNF1A	6927
NUP133	55746	AHCTF1	25909
HACE1	57531	RAB4A	5867
UBAP2L	9898	ELAVL1	1994
ADAM10	102	MIR155	406947
FBXW4	6468	CDC37	11140
SMAD1	4086	DVL1	1855
APCS	325	CRP	1401
SMARCD1	6602	AR	367
PTHLH	5744	PLK1	5347
DMD	1756	CADPS2	93664
YWHAQ	10971	IRS2	8660
TGIF1	7050	SIN3A	25942
TOP2A	7153	GSK3B	2932
UBE2N	7334	IKBKE	9641
CATSPER1	117144	HNF4A	3172
PLK1	5347	GTF3C3	9330
VHL	7428	HNRNPD	3184
GTPBP3	84705	HNF1A	6927
LTBP2	4053	FBLN5	10516
VAV1	7409	PLCG1	5335
RPS9	6203	HLA-B	3106
RAD21	5885	CTPS1	1503
VPS26B	112936	VPS35	55737
WNT5B	81029	APPBP2	10513
PRDM1	639	ELAVL1	1994
ACP5	54	SLC35F6	54978
MAP2K2	5605	ARAF	369
BCL2	596	RBX1	9978
IFNGR1	3459	CANX	821
MLKL	197259	ANAPC11	51529
PRMT5	10419	SNRPB	6628
CALCR	799	GPRASP1	9737
SP1	6667	MYH7B	57644
ZRANB1	54764	STRN	6801
WDR48	57599	PPP1R9A	55607
SP1	6667	ARNT	405
SNRPB2	6629	DHX9	1660
STAT5B	6777	EP300	2033
TCP1	6950	MAP3K3	4215
CRIP2	1397	OSGEP	55644
ALYREF	10189	CAND1	55832
ASNS	440	HDAC4	9759
SOS1	6654	SRC	6714
ELAVL1	1994	YTHDF2	51441
ISG15	9636	RAN	5901
AXIN1	8312	MAP3K4	4216
NR5A2	2494	FTH1	2495
MMP24-AS1	101410538	LRIF1	55791
UFD1L	7353	PIK3CA	5290
PRKAR2B	5577	AKAP4	8852
ANXA2	302	MLH1	4292
PAICS	10606	DGKE	8526
STAP2	55620	CBL	867
WNK1	65125	SIMC1	375484
SRRM1	10250	UPF3A	65110
HIST1H4A	8359	CDY1	9085
HIST1H4A	8359	RAB3GAP2	25782
ACTN4	81	KPNA2	3838
ABHD16A	7920	RBM15	64783
NLN	57486	HNF4A	3172
SUPT7L	9913	PTN	5764
CDC6	990	HNF4A	3172
CTSD	1509	SHBG	6462
RAB5A	5868	TBC1D3	729873
NEDD4	4734	PMEPA1	56937
TM9SF2	9375	HNF4A	3172
UBC	7316	UBE4B	10277
GSX2	170825	ABL1	25
ASIC2	40	PICK1	9463
RBFOX2	23543	GLIS2	84662
USP18	11274	IKBKG	8517
HMGB1	3146	CDK1	983
GEMIN2	8487	GAR1	54433
KRT10	3858	CUL3	8452
FOXO1	2308	CTNNB1	1499
PSMA1	5682	PSMB9	5698
SART3	9733	HNF4A	3172
RPS3A	6189	PARP1	142
SEC23A	10484	SEC13	6396
ARHGEF7	8874	ITCH	83737
PPP1R3D	5509	PPP1CC	5501
RBL1	5933	GOLGA2	2801
CHD4	1108	MCPH1	79648
DTX3	196403	RNF141	50862
SUMO2	6613	PWP2	5822
ATXN1	6310	UBQLN4	56893
SUMO2	6613	CCAR1	55749
ECHS1	1892	PRKAB1	5564
TINF2	26277	BIN2	51411
PCBP1	5093	EWSR1	2130
EIF3B	8662	UBC	7316
PARN	5073	MPHOSPH6	10200
ALOX5	240	MAPKAPK2	9261
HSPG2	3339	VWA1	64856
MYC	4609	PSMB3	5691
OTUD4	54726	C1RL-AS1	283314
CYR61	3491	ZWINT	11130
SCNN1B	6338	EPN1	29924
MSH6	2956	RAD51	5888
DPYSL2	1808	DPYSL5	56896
GEMIN4	50628	RNPS1	10921
SOX17	64321	CTNNB1	1499
CDC7	8317	MCM3	4172
COL2A1	1280	FGF7	2252
HIST2H2AB	317772	SIRT1	23411
DCD	117159	UBC	7316
TLR2	7097	TOLLIP	54472
H2AFY	9555	WDR77	79084
SIAH1	6477	NUMBL	9253
GFAP	2670	UBC	7316
RB1	5925	ZBTB33	10009
TADA2A	6871	NCBP1	4686
NBN	4683	TREX1	11277
AP1B1	162	SMAD2	4087
RPL3	6122	SUMO1	7341
UHRF2	115426	UBE2D4	51619
ACTA1	58	EPS8	2059
RPS14	6208	IKBKE	9641
NCAPG	64151	FEN1	2237
PSMD8	5714	PSMC6	5706
TNNT1	7138	TGFBR1	7046
IPO5	3843	DTNBP1	84062
KIF11	3832	KAT2B	8850
KRT8	3856	YWHAQ	10971
PYGB	5834	SIRT7	51547
CELSR3	1951	FYN	2534
PIWIL1	9271	TP73	7161
IRF5	3663	STAT2	6773
PPP2R1B	5519	MARCH1	55016
HSP90B1	7184	SMARCA4	6597
HIST1H1C	3006	CENPA	1058
NR4A1	3164	ALDOC	230
COPS5	10987	FBXW11	23291
ISL1	3670	NR2F1	7025
RIF1	55183	POT1	25913
RPLP0	6175	GORAB	92344
MRPL49	740	OXA1L	5018
CNOT6	57472	CNOT3	4849
SUMO2	6613	PCBP1	5093
APBA3	9546	EGFR	1956
PIK3R1	5295	WAS	7454
MAP1B	4131	PINK1	65018
IKBKE	9641	GLOD4	51031
ACTA1	58	AFAP1	60312
RCHY1	25898	AIG1	51390
DDB1	1642	IKBKG	8517
ERBB2	2064	ERBB4	2066
GJB1	2705	SALL1	6299
ARF6	382	HDLBP	3069
GTF2F1	2962	GTF2H4	2968
ANXA2	302	MGMT	4255
INSIG2	51141	HSPA5	3309
MYC	4609	BAG2	9532
C7	730	PLG	5340
SNRPB	6628	FNBP4	23360
KAT7	11143	PACSIN1	29993
ABI1	10006	CYFIP2	26999
ATG7	10533	MAP1LC3C	440738
TNFRSF10A	8797	MOAP1	64112
FGFR3	2261	HSP90AB1	3326
UBE2Z	65264	RANBP9	10048
CPT1A	1374	RXRA	6256
COPS2	9318	IRF8	3394
S100A9	6280	SALL1	6299
NEFM	4741	APOE	348
NR1I2	8856	NCOA3	8202
ERBB3	2065	PTK2	5747
MDM2	4193	EHMT1	79813
NPM1	4869	IRS1	3667
RPS6	6194	CUL5	8065
PRKAG1	5571	BABAM1	29086
HDGF	3068	BRIX1	55299
RTCA	8634	CDC5L	988
UBASH3B	84959	PARK2	5071
MAP2K5	5607	MAP3K3	4215
CDC26	246184	ANAPC4	29945
HAX1	10456	CUL4A	8451
NEDD4	4734	AMPD2	271
TSPAN7	7102	RBL1	5933
DLG4	1742	NCKIPSD	51517
TRIM31	11074	TRAF2	7186
SDHA	6389	CSNK2B	1460
SMURF1	57154	ANAPC5	51433
MED14	9282	QKI	9444
UBE3A	7337	NELFCD	51497
L1CAM	3897	EZR	7430
SYVN1	84447	SGK1	6446
CKAP4	10970	UBC	7316
DZIP1	22873	DAZ1	1617
CTNNB1	1499	FYN	2534
CDK1	983	STMN2	11075
ANAPC16	119504	ANAPC2	29882
RIPK4	54101	TRAF3	7187
PIK3C2A	5286	EGFR	1956
RARG	5916	RXRG	6258
CEP55	55165	ECSIT	51295
CEP63	80254	SPTAN1	6709
SRPK2	6733	SRSF2	6427
CISH	1154	STAT5B	6777
ANXA2	302	GH1	2688
GTF2E1	2960	MDM2	4193
PPP2CA	5515	PACS1	55690
APEX1	328	PAK2	5062
CAMK2G	818	RCHY1	25898
ATN1	1822	TRIP6	7205
CUL1	8454	NEXN	91624
ICT1	3396	ZIC4	84107
TUBA1A	7846	GSK3B	2932
KRT19	3880	TGM2	7052
ATXN1	6310	YWHAZ	7534
SNX1	6642	TAC3	6866
NKX2-1	7080	RAB3GAP2	25782
CIB1	10519	WASL	8976
DNMT1	1786	HELLS	3070
GABARAPL2	11345	FNIP1	96459
SMARCD1	6602	FEZ1	9638
MAP2K7	5609	UBC	7316
PSMC5	5705	TAF10	6881
DLGAP1	9229	PLCG1	5335
CDKN1B	1027	GRB2	2885
SUMO2	6613	RPS27A	6233
CISH	1154	HSPA6	3310
NCOA2	10499	RAB3GAP2	25782
NEFL	4747	SCHIP1	29970
MAPK3	5595	PTPRR	5801
ABCC8	6833	RAPGEF4	11069
HDAC3	8841	ASCC2	84164
SHFM1	7979	CPSF3L	54973
SRSF3	6428	CUL4B	8450
TNFRSF1A	7132	IKBKB	3551
ERBB2	2064	ABL1	25
DAPK3	1613	GRB14	2888
NEDD4	4734	UBE2M	9040
SMAD2	4087	DLX4	1748
NCOA3	8202	IKBKG	8517
KIF2B	84643	STAU1	6780
CREBBP	1387	IFNA1	3439
MAPK9	5601	ATF2	1386
SIMC1	375484	TUBA4A	7277
ESR1	2099	LRIF1	55791
SRC	6714	PAX3	5077
XPC	7508	ERCC4	2072
STX11	8676	IKBKG	8517
SHFM1	7979	INTS6	26512
DYNC1H1	1778	CSNK2B	1460
RAB27B	5874	UNC13D	201294
SNRPD1	6632	SNRPE	6635
TLE2	7089	CUL4A	8451
RMI1	80010	BLM	641
YWHAZ	7534	UPF1	5976
CD4	920	DPP4	1803
MRPS10	55173	ELAVL1	1994
TCF4	6925	CDC73	79577
ATN1	1822	LENG8	114823
ATXN7	6314	CEP70	80321
WASL	8976	EEF1D	1936
CDC5L	988	HDAC5	10014
FOXO3	2309	CFH	3075
SET	6418	PRKAB1	5564
PPP2R4	5524	CCT7	10574
KAT5	10524	TRRAP	8295
DDX3X	1654	POT1	25913
SMARCC2	6601	TSG101	7251
KLF1	10661	HDAC1	3065
MEPCE	56257	DDX42	11325
HNF1A	6927	RNGTT	8732
WWP2	11060	WBP2	23558
CYCS	54205	GH1	2688
CEBPD	1052	CEBPA	1050
EGR1	1958	MCM6	4175
GOLGB1	2804	ACBD3	64746
CSRP1	1465	SCN9A	6335
GDF1	2657	HDAC7	51564
ONECUT1	3175	TSG101	7251
TADA1	117143	USP22	23326
RPL18	6141	KIAA0101	9768
TALDO1	6888	TRAF6	7189
SMAD2	4087	CDKN2B	1030
ARRDC2	27106	WWP1	11059
NAP1L1	4673	COPS2	9318
HNRNPM	4670	C20orf24	55969
UFD1L	7353	UBXN6	80700
ERCC8	1161	COPS4	51138
GNAI2	2771	RELA	5970
PPP2R1A	5518	LPP	4026
HNF4A	3172	ZNF644	84146
STRIP1	85369	MOB4	25843
YWHAZ	7534	ATL3	25923
TP53	7157	PCDHA4	56144
MCM2	4171	CCNA1	8900
IKBKB	3551	PPP1CA	5499
CCNF	899	CCNB1	891
SPTAN1	6709	NEDD8	4738
CFDP1	10428	EWSR1	2130
THBS1	7057	COL18A1	80781
AHCY	191	YWHAZ	7534
GADD45G	10912	PDE4DIP	9659
ELK1	2002	EWSR1	2130
CBX1	10951	CHAF1B	8208
ELAVL1	1994	FAM46C	54855
MLH1	4292	ATM	472
PPARG	5468	CEBPB	1051
PIAS2	9063	PGR	5241
FLNA	2316	GRM5	2915
FBL	2091	C1QBP	708
RRH	10692	TGFBR1	7046
SF3A3	10946	CCDC85B	11007
UBE3A	7337	RMI1	80010
PTP4A3	11156	PCNA	5111
HADHA	3030	IKBKE	9641
MAPK10	5602	CDK5	1020
PCBP2	5094	KAT2A	2648
SIRT2	22933	TRAIP	10293
USP7	7874	UBA52	7311
CAV1	857	PDGFRB	5159
UBE2K	3093	NEDD8	4738
IQGAP1	8826	RPTOR	57521
RUNX1	861	WWTR1	25937
DPEP1	1800	KIAA1279	26128
RELA	5970	CCL19	6363
SETD1A	9739	ASH2L	9070
[truncated: 111,473 more rows]
