# Supplementary material for: A Gene Gravity Model for the Evolution of Cancer Genomes: A Study of 3,000 Cancer Genomes across 9 Cancer Types
Source: PLoS Comput Biol. 2015 Sep 9;11(9):e1004497. doi: 10.1371/journal.pcbi.1004497 (PMC4564226; doi:10.1371/journal.pcbi.1004497)
Supplement: S3 Table — (ZIP) [file pcbi.1004497.s030.zip › S3_Table.xlsx]

## Sheet: Cancer driver genes
Gene_symbol	Entrez_ID	description	type_of_gene	map_location
ACO1	48	aconitase 1, soluble	protein-coding	9p21.1
ACVR1B	91	activin A receptor, type IB	protein-coding	12q13
ACVR2B	93	activin A receptor, type IIB	protein-coding	3p22
ADNP	23394	activity-dependent neuroprotector homeobox	protein-coding	20q13.13
AJUBA	84962	ajuba LIM protein	protein-coding	14q11.2
AKT1	207	v-akt murine thymoma viral oncogene homolog 1	protein-coding	14q32.32
ALK	238	anaplastic lymphoma receptor tyrosine kinase	protein-coding	2p23
ALKBH6	84964	alkB, alkylation repair homolog 6 (E. coli)	protein-coding	19q13.12
ALPK2	115701	alpha-kinase 2	protein-coding	18q21.31
ANK3	288	ankyrin 3, node of Ranvier (ankyrin G)	protein-coding	10q21
APC	324	adenomatous polyposis coli	protein-coding	5q21-q22
APOL2	23780	apolipoprotein L, 2	protein-coding	22q12
ARHGAP35	2909	Rho GTPase activating protein 35	protein-coding	19q13.3
ARID1A	8289	AT rich interactive domain 1A (SWI-like)	protein-coding	1p35.3
ARID2	196528	AT rich interactive domain 2 (ARID, RFX-like)	protein-coding	12q12
ARID5B	84159	AT rich interactive domain 5B (MRF1-like)	protein-coding	10q21.2
ASXL1	171023	additional sex combs like 1 (Drosophila)	protein-coding	20q11
ASXL2	55252	additional sex combs like 2 (Drosophila)	protein-coding	2p24.1
ATM	472	ataxia telangiectasia mutated	protein-coding	11q22-q23
ATP5B	506	ATP synthase, H+ transporting, mitochondrial F1 complex, beta polypeptide	protein-coding	12q13.13
AXIN2	8313	axin 2	protein-coding	17q23-q24
AZGP1	563	alpha-2-glycoprotein 1, zinc-binding	protein-coding	7q22.1
B2M	567	beta-2-microglobulin	protein-coding	15q21-q22.2
BAP1	8314	BRCA1 associated protein-1 (ubiquitin carboxy-terminal hydrolase)	protein-coding	3p21.31-p21.2
BCLAF1	9774	BCL2-associated transcription factor 1	protein-coding	6q22-q23
BCOR	54880	BCL6 corepressor	protein-coding	Xp11.4
BHMT2	23743	betaine--homocysteine S-methyltransferase 2	protein-coding	5q13
BRAF	673	v-raf murine sarcoma viral oncogene homolog B1	protein-coding	7q34
BRCA1	672	breast cancer 1, early onset	protein-coding	17q21
BRE	9577	brain and reproductive organ-expressed (TNFRSF1A modulator)	protein-coding	2p23.2
C3orf70	285382	chromosome 3 open reading frame 70	protein-coding	3q27.2
CAP2	10486	CAP, adenylate cyclase-associated protein, 2 (yeast)	protein-coding	6p22.3
CARD11	84433	caspase recruitment domain family, member 11	protein-coding	7p22
CASP8	841	caspase 8, apoptosis-related cysteine peptidase	protein-coding	2q33-q34
CBFB	865	core-binding factor, beta subunit	protein-coding	16q22.1
CCDC120	90060	coiled-coil domain containing 120	protein-coding	Xp11.23
CCDC6	8030	coiled-coil domain containing 6	protein-coding	10q21
CCND1	595	cyclin D1	protein-coding	11q13
CD1D	912	CD1d molecule	protein-coding	1q22-q23
CD70	970	CD70 molecule	protein-coding	19p13
CD79B	974	CD79b molecule, immunoglobulin-associated beta	protein-coding	17q23
CDC27	996	cell division cycle 27	protein-coding	17q21.32
CDH1	999	cadherin 1, type 1, E-cadherin (epithelial)	protein-coding	16q22.1
CDK12	51755	cyclin-dependent kinase 12	protein-coding	17q12
CDK4	1019	cyclin-dependent kinase 4	protein-coding	12q14
CDKN1A	1026	cyclin-dependent kinase inhibitor 1A (p21, Cip1)	protein-coding	6p21.2
CDKN1B	1027	cyclin-dependent kinase inhibitor 1B (p27, Kip1)	protein-coding	12p13.1-p12
CDKN2A	1029	cyclin-dependent kinase inhibitor 2A	protein-coding	9p21
CEBPA	1050	CCAAT/enhancer binding protein (C/EBP), alpha	protein-coding	19q13.1
CEP76	79959	centrosomal protein 76kDa	protein-coding	18p11.21
CHD4	1108	chromodomain helicase DNA binding protein 4	protein-coding	12p13
CHD8	57680	chromodomain helicase DNA binding protein 8	protein-coding	14q11.2
CNBD1	168975	cyclic nucleotide binding domain containing 1	protein-coding	8q21.3
CNKSR1	10256	connector enhancer of kinase suppressor of Ras 1	protein-coding	1p36.11
COL5A1	1289	collagen, type V, alpha 1	protein-coding	9q34.2-q34.3
COL5A3	50509	collagen, type V, alpha 3	protein-coding	19p13.2
CREBBP	1387	CREB binding protein	protein-coding	16p13.3
CTCF	10664	CCCTC-binding factor (zinc finger protein)	protein-coding	16q21-q22.3
CTNNB1	1499	catenin (cadherin-associated protein), beta 1, 88kDa	protein-coding	3p21
CUL4B	8450	cullin 4B	protein-coding	Xq23
CUX1	1523	cut-like homeobox 1	protein-coding	7q22.1
DDX3X	1654	DEAD (Asp-Glu-Ala-Asp) box polypeptide 3, X-linked	protein-coding	Xp11.3-p11.23
DDX5	1655	DEAD (Asp-Glu-Ala-Asp) box helicase 5	protein-coding	17q21
DIAPH1	1729	diaphanous-related formin 1	protein-coding	5q31
DIS3	22894	DIS3 mitotic control homolog (S. cerevisiae)	protein-coding	13q22.1
DNAH12	201625	dynein, axonemal, heavy chain 12	protein-coding	3p14.3
DNER	92737	delta/notch-like EGF repeat containing	protein-coding	2q36.3
DNMT3A	1788	DNA (cytosine-5-)-methyltransferase 3 alpha	protein-coding	2p23
EGFR	1956	epidermal growth factor receptor	protein-coding	7p12
EIF2S2	8894	eukaryotic translation initiation factor 2, subunit 2 beta, 38kDa	protein-coding	20q11.2
ELF3	1999	E74-like factor 3 (ets domain transcription factor, epithelial-specific )	protein-coding	1q32.2
EP300	2033	E1A binding protein p300	protein-coding	22q13.2
EPHA2	1969	EPH receptor A2	protein-coding	1p36
ERBB2	2064	v-erb-b2 erythroblastic leukemia viral oncogene homolog 2, neuro/glioblastoma derived oncogene homolog (avian)	protein-coding	17q12
ERBB3	2065	v-erb-b2 erythroblastic leukemia viral oncogene homolog 3 (avian)	protein-coding	12q13
ERCC2	2068	excision repair cross-complementing rodent repair deficiency, complementation group 2	protein-coding	19q13.3
EZH1	2145	enhancer of zeste homolog 1 (Drosophila)	protein-coding	17q21.1-q21.3
EZH2	2146	enhancer of zeste homolog 2 (Drosophila)	protein-coding	7q35-q36
EZR	7430	ezrin	protein-coding	6q25.3
FAM166A	401565	family with sequence similarity 166, member A	protein-coding	9q34.3
FAM46C	54855	family with sequence similarity 46, member C	protein-coding	1p12
FAT1	2195	FAT atypical cadherin 1	protein-coding	4q35
FBXW7	55294	F-box and WD repeat domain containing 7, E3 ubiquitin protein ligase	protein-coding	4q31.3
FGFBP1	9982	fibroblast growth factor binding protein 1	protein-coding	4p15.32
FGFR2	2263	fibroblast growth factor receptor 2	protein-coding	10q26
FGFR3	2261	fibroblast growth factor receptor 3	protein-coding	4p16.3
FLG	2312	filaggrin	protein-coding	1q21.3
FLT3	2322	fms-related tyrosine kinase 3	protein-coding	13q12
FOXA1	3169	forkhead box A1	protein-coding	14q12-q13
FOXQ1	94234	forkhead box Q1	protein-coding	6p25
FRMD7	90167	FERM domain containing 7	protein-coding	Xq26.2
GATA3	2625	GATA binding protein 3	protein-coding	10p15
GNA13	10672	guanine nucleotide binding protein (G protein), alpha 13	protein-coding	17q24.3
GNB1	2782	guanine nucleotide binding protein (G protein), beta polypeptide 1	protein-coding	1p36.33
GNPTAB	79158	N-acetylglucosamine-1-phosphate transferase, alpha and beta subunits	protein-coding	12q23.2
GOT1	2805	glutamic-oxaloacetic transaminase 1, soluble	protein-coding	10q24.1-q25.1
GPS2	2874	G protein pathway suppressor 2	protein-coding	17p13
GUSB	2990	glucuronidase, beta	protein-coding	7q21.11
HIST1H1E	3008	histone cluster 1, H1e	protein-coding	6p21.3
HIST1H3B	8358	histone cluster 1, H3b	protein-coding	6p22.1
HIST1H4E	8367	histone cluster 1, H4e	protein-coding	6p22.1
HLA-A	3105	major histocompatibility complex, class I, A	protein-coding	6p21.3
HLA-B	3106	major histocompatibility complex, class I, B	protein-coding	6p21.3
HRAS	3265	v-Ha-ras Harvey rat sarcoma viral oncogene homolog	protein-coding	11p15.5
HSP90AB1	3326	heat shock protein 90kDa alpha (cytosolic), class B member 1	protein-coding	6p12
IDH1	3417	isocitrate dehydrogenase 1 (NADP+), soluble	protein-coding	2q33.3
IDH2	3418	isocitrate dehydrogenase 2 (NADP+), mitochondrial	protein-coding	15q26.1
IL7R	3575	interleukin 7 receptor	protein-coding	5p13
ING1	3621	inhibitor of growth family, member 1	protein-coding	13q34
INPPL1	3636	inositol polyphosphate phosphatase-like 1	protein-coding	11q13
INTS12	57117	integrator complex subunit 12	protein-coding	4q24
IPO7	10527	importin 7	protein-coding	11p15.4
IRF4	3662	interferon regulatory factor 4	protein-coding	6p25-p23
IRF6	3664	interferon regulatory factor 6	protein-coding	1q32.3-q41
ITGB7	3695	integrin, beta 7	protein-coding	12q13.13
ITPKB	3707	inositol-trisphosphate 3-kinase B	protein-coding	1q42.13
KDM5C	8242	lysine (K)-specific demethylase 5C	protein-coding	Xp11.22-p11.21
KDM6A	7403	lysine (K)-specific demethylase 6A	protein-coding	Xp11.2
KEAP1	9817	kelch-like ECH-associated protein 1	protein-coding	19p13.2
KEL	3792	Kell blood group, metallo-endopeptidase	protein-coding	7q33
KIT	3815	v-kit Hardy-Zuckerman 4 feline sarcoma viral oncogene homolog	protein-coding	4q11-q12
KLHL8	57563	kelch-like family member 8	protein-coding	4q22.1
KRAS	3845	v-Ki-ras2 Kirsten rat sarcoma viral oncogene homolog	protein-coding	12p12.1
LCTL	197021	lactase-like	protein-coding	15q22.31
MAP2K1	5604	mitogen-activated protein kinase kinase 1	protein-coding	15q22.1-q22.33
MAP2K4	6416	mitogen-activated protein kinase kinase 4	protein-coding	17p12
MAP3K1	4214	mitogen-activated protein kinase kinase kinase 1, E3 ubiquitin protein ligase	protein-coding	5q11.2
MAP4K3	8491	mitogen-activated protein kinase kinase kinase kinase 3	protein-coding	2p22.1
MBD1	4152	methyl-CpG binding domain protein 1	protein-coding	18q21
MED12	9968	mediator complex subunit 12	protein-coding	Xq13
MED23	9439	mediator complex subunit 23	protein-coding	6q22.33-q24.1
MET	4233	met proto-oncogene (hepatocyte growth factor receptor)	protein-coding	7q31
MGA	23269	MGA, MAX dimerization protein	protein-coding	15q14
MICALCL	84953	MICAL C-terminal like	protein-coding	11p15.3
MORC4	79710	MORC family CW-type zinc finger 4	protein-coding	Xq22.3
MPO	4353	myeloperoxidase	protein-coding	17q23.1
MTOR	2475	mechanistic target of rapamycin (serine/threonine kinase)	protein-coding	1p36.2
MUC17	140453	mucin 17, cell surface associated	protein-coding	7q22.1
MXRA5	25878	matrix-remodelling associated 5	protein-coding	Xp22.33
MYB	4602	v-myb myeloblastosis viral oncogene homolog (avian)	protein-coding	6q22-q23
MYCN	4613	v-myc myelocytomatosis viral related oncogene, neuroblastoma derived (avian)	protein-coding	2p24.3
MYD88	4615	myeloid differentiation primary response 88	protein-coding	3p22
MYOCD	93649	myocardin	protein-coding	17p11.2
NBPF1	55672	neuroblastoma breakpoint family, member 1	protein-coding	1p36.13
NCOR1	9611	nuclear receptor corepressor 1	protein-coding	17p11.2
NF1	4763	neurofibromin 1	protein-coding	17q11.2
NFE2L2	4780	nuclear factor (erythroid-derived 2)-like 2	protein-coding	2q31
NOTCH1	4851	notch 1	protein-coding	9q34.3
NPM1	4869	nucleophosmin (nucleolar phosphoprotein B23, numatrin)	protein-coding	5q35.1
NRAS	4893	neuroblastoma RAS viral (v-ras) oncogene homolog	protein-coding	1p13.2
NSD1	64324	nuclear receptor binding SET domain protein 1	protein-coding	5q35
NTN4	59277	netrin 4	protein-coding	12q22
NUP210L	91181	nucleoporin 210kDa-like	protein-coding	1q21.3
ODAM	54959	odontogenic, ameloblast asssociated	protein-coding	4q13.3
OMA1	115209	OMA1 zinc metallopeptidase	protein-coding	1p32.2-p32.1
OR4A16	81327	olfactory receptor, family 4, subfamily A, member 16	protein-coding	11q11
OR52N1	79473	olfactory receptor, family 52, subfamily N, member 1	protein-coding	11p15.4
OTUD7A	161725	OTU domain containing 7A	protein-coding	15q13.3
PAPD5	64282	PAP associated domain containing 5	protein-coding	16q12.1
PBRM1	55193	polybromo 1	protein-coding	3p21
PCBP1	5093	poly(rC) binding protein 1	protein-coding	2p13-p12
PDAP1	11333	PDGFA associated protein 1	protein-coding	7q22.1
PDCD2L	84306	programmed cell death 2-like	protein-coding	19q13.11
PDSS2	57107	prenyl (decaprenyl) diphosphate synthase, subunit 2	protein-coding	6q21
PHF6	84295	PHD finger protein 6	protein-coding	Xq26.3
PIK3CA	5290	phosphatidylinositol-4,5-bisphosphate 3-kinase, catalytic subunit alpha	protein-coding	3q26.3
PIK3R1	5295	phosphoinositide-3-kinase, regulatory subunit 1 (alpha)	protein-coding	5q13.1
PLCG2	5336	phospholipase C, gamma 2 (phosphatidylinositol-specific)	protein-coding	16q24.1
POLE	5426	polymerase (DNA directed), epsilon, catalytic subunit	protein-coding	12q24.3
POU2AF1	5450	POU class 2 associating factor 1	protein-coding	11q23.1
POU2F2	5452	POU class 2 homeobox 2	protein-coding	19q13.2
PPM1D	8493	protein phosphatase, Mg2+/Mn2+ dependent, 1D	protein-coding	17q23.2
PPP2R1A	5518	protein phosphatase 2, regulatory subunit A, alpha	protein-coding	19q13.41
PPP6C	5537	protein phosphatase 6, catalytic subunit	protein-coding	9q33.3
PRDM1	639	PR domain containing 1, with ZNF domain	protein-coding	6q21
PTEN	5728	phosphatase and tensin homolog	protein-coding	10q23.3
PTPN11	5781	protein tyrosine phosphatase, non-receptor type 11	protein-coding	12q24
QKI	9444	QKI, KH domain containing, RNA binding	protein-coding	6q26
RAB40A	142684	RAB40A, member RAS oncogene family	protein-coding	Xq22.1
RAC1	5879	ras-related C3 botulinum toxin substrate 1 (rho family, small GTP binding protein Rac1)	protein-coding	7p22
RAD21	5885	RAD21 homolog (S. pombe)	protein-coding	8q24
RASA1	5921	RAS p21 protein activator (GTPase activating protein) 1	protein-coding	5q13.3
RB1	5925	retinoblastoma 1	protein-coding	13q14.2
RBM10	8241	RNA binding motif protein 10	protein-coding	Xp11.23
RHEB	6009	Ras homolog enriched in brain	protein-coding	7q36
RHOA	387	ras homolog family member A	protein-coding	3p21.3
RIT1	6016	Ras-like without CAAX 1	protein-coding	1q22
RPL5	6125	ribosomal protein L5	protein-coding	1p22.1
RPS15	6209	ribosomal protein S15	protein-coding	19p13.3
Gene_symbol	Entrez_ID	description	type_of_gene	map_location
RPS2	6187	ribosomal protein S2	protein-coding	16p13.3
RSBN1L	222194	round spermatid basic protein 1-like	protein-coding	7q11.23
RUNX1	861	runt-related transcription factor 1	protein-coding	21q22.3
RXRA	6256	retinoid X receptor, alpha	protein-coding	9q34.3
SACS	26278	spastic ataxia of Charlevoix-Saguenay (sacsin)	protein-coding	13q12
SELP	6403	selectin P (granule membrane protein 140kDa, antigen CD62)	protein-coding	1q22-q25
SEPT12	124404	septin 12	protein-coding	16p13.3
SERPINB13	5275	serpin peptidase inhibitor, clade B (ovalbumin), member 13	protein-coding	18q21.33
SETD2	29072	SET domain containing 2	protein-coding	3p21.31
SETDB1	9869	SET domain, bifurcated 1	protein-coding	1q21
SF3B1	23451	splicing factor 3b, subunit 1, 155kDa	protein-coding	2q33.1
SRSF2	6427	serine/arginine-rich splicing factor 2	protein-coding	17q25.1
SGK1	6446	serum/glucocorticoid regulated kinase 1	protein-coding	6q23
SIRT4	23409	sirtuin 4	protein-coding	12q
SLC1A3	6507	solute carrier family 1 (glial high affinity glutamate transporter), member 3	protein-coding	5p13
SLC26A3	1811	solute carrier family 26, member 3	protein-coding	7q31
SLC44A3	126969	solute carrier family 44, member 3	protein-coding	1p21.3
SLC4A5	57835	solute carrier family 4, sodium bicarbonate cotransporter, member 5	protein-coding	2p13
SMAD2	4087	SMAD family member 2	protein-coding	18q21.1
SMAD4	4089	SMAD family member 4	protein-coding	18q21.1
SMARCA4	6597	SWI/SNF related, matrix associated, actin dependent regulator of chromatin, subfamily a, member 4	protein-coding	19p13.2
SMARCB1	6598	SWI/SNF related, matrix associated, actin dependent regulator of chromatin, subfamily b, member 1	protein-coding	22q11.23|22q11
SMC1A	8243	structural maintenance of chromosomes 1A	protein-coding	Xp11.22-p11.21
SMC3	9126	structural maintenance of chromosomes 3	protein-coding	10q25
SNX25	83891	sorting nexin 25	protein-coding	4q35.1
SOS1	6654	son of sevenless homolog 1 (Drosophila)	protein-coding	2p21
SOX17	64321	SRY (sex determining region Y)-box 17	protein-coding	8q11.23
SPEN	23013	spen homolog, transcriptional regulator (Drosophila)	protein-coding	1p36
SPOP	8405	speckle-type POZ protein	protein-coding	17q21.33
STAG2	10735	stromal antigen 2	protein-coding	Xq25
STK11	6794	serine/threonine kinase 11	protein-coding	19p13.3
STK19	8859	serine/threonine kinase 19	protein-coding	6p21.3
STX2	2054	syntaxin 2	protein-coding	12q24.33
TAP1	6890	transporter 1, ATP-binding cassette, sub-family B (MDR/TAP)	protein-coding	6p21.3
TBC1D12	23232	TBC1 domain family, member 12	protein-coding	10q23.33
TBL1XR1	79718	transducin (beta)-like 1 X-linked receptor 1	protein-coding	3q26.32
TBX3	6926	T-box 3	protein-coding	12q24.1
TCEB1	6921	transcription elongation factor B (SIII), polypeptide 1 (15kDa, elongin C)	protein-coding	8q21.11
TCF7L2	6934	transcription factor 7-like 2 (T-cell specific, HMG-box)	protein-coding	10q25.3
TCP11L2	255394	t-complex 11, testis-specific-like 2	protein-coding	12q23.3
TDRD10	126668	tudor domain containing 10	protein-coding	1q21.3
TET2	54790	tet methylcytosine dioxygenase 2	protein-coding	4q24
TGFBR2	7048	transforming growth factor, beta receptor II (70/80kDa)	protein-coding	3p22
TIMM17A	10440	translocase of inner mitochondrial membrane 17 homolog A (yeast)	protein-coding	1q32.1
TNF	7124	tumor necrosis factor	protein-coding	6p21.3
TNFRSF14	8764	tumor necrosis factor receptor superfamily, member 14	protein-coding	1p36.32
TP53	7157	tumor protein p53	protein-coding	17p13.1
TP53BP1	7158	tumor protein p53 binding protein 1	protein-coding	15q15-q21
TPX2	22974	TPX2, microtubule-associated, homolog (Xenopus laevis)	protein-coding	20q11.2
TRAF3	7187	TNF receptor-associated factor 3	protein-coding	14q32.32
TRIM23	373	tripartite motif containing 23	protein-coding	5q12.3
TSC1	7248	tuberous sclerosis 1	protein-coding	9q34
TTLL9	164395	tubulin tyrosine ligase-like family, member 9	protein-coding	20q11.21
TXNDC8	255220	thioredoxin domain containing 8 (spermatozoa)	protein-coding	9q31.3
U2AF1	7307	U2 small nuclear RNA auxiliary factor 1	protein-coding	21q22.3
VHL	7428	von Hippel-Lindau tumor suppressor, E3 ubiquitin protein ligase	protein-coding	3p25.3
WASF3	10810	WAS protein family, member 3	protein-coding	13q12
WT1	7490	Wilms tumor 1	protein-coding	11p13
XIRP2	129446	xin actin-binding repeat containing 2	protein-coding	2q24.3
XPO1	7514	exportin 1 (CRM1 homolog, yeast)	protein-coding	2p15
ZFHX3	463	zinc finger homeobox 3	protein-coding	16q22.3
ZNF180	7733	zinc finger protein 180	protein-coding	19q13.2
ZNF471	57573	zinc finger protein 471	protein-coding	19q13.43
ZNF483	158399	zinc finger protein 483	protein-coding	9q31.3
ZNF620	253639	zinc finger protein 620	protein-coding	3p22.1
ZNF750	79755	zinc finger protein 750	protein-coding	17q25.3
ZRANB3	84083	zinc finger, RAN-binding domain containing 3	protein-coding	2q21.3
AARS2	57505	alanyl-tRNA synthetase 2, mitochondrial	protein-coding	6p21.1
ABCB1	5243	ATP-binding cassette, sub-family B (MDR/TAP), member 1	protein-coding	7q21.12
ABL1	25	c-abl oncogene 1, non-receptor tyrosine kinase	protein-coding	9q34.1
ADAM10	102	ADAM metallopeptidase domain 10	protein-coding	15q22
ADCY1	107	adenylate cyclase 1 (brain)	protein-coding	7p13-p12
ADORA2A	135	adenosine A2a receptor	protein-coding	22q11.23
AHNAK2	113146	AHNAK nucleoprotein 2	protein-coding	14q32.33
AKAP9	10142	A kinase (PRKA) anchor protein (yotiao) 9	protein-coding	7q21-q22
AMPH	273	amphiphysin	protein-coding	7p14-p13
ANAPC1	64682	anaphase promoting complex subunit 1	protein-coding	2q12.1
ANKRD12	23253	ankyrin repeat domain 12	protein-coding	18p11.22
APAF1	317	apoptotic peptidase activating factor 1	protein-coding	12q23
AR	367	androgen receptor	protein-coding	Xq12
ARHGAP32	9743	Rho GTPase activating protein 32	protein-coding	11q24.3
ARHGEF6	9459	Rac/Cdc42 guanine nucleotide exchange factor (GEF) 6	protein-coding	Xq26.3
ASPM	259266	asp (abnormal spindle) homolog, microcephaly associated (Drosophila)	protein-coding	1q31
ATG13	9776	autophagy related 13	protein-coding	11p11.2
ATR	545	ataxia telangiectasia and Rad3 related	protein-coding	3q23
ATRX	546	alpha thalassemia/mental retardation syndrome X-linked	protein-coding	Xq21.1
BARD1	580	BRCA1 associated RING domain 1	protein-coding	2q34-q35
BLM	641	Bloom syndrome, RecQ helicase-like	protein-coding	15q26.1
BRCA2	675	breast cancer 2, early onset	protein-coding	13q12.3
BUB1B	701	BUB1 mitotic checkpoint serine/threonine kinase B	protein-coding	15q15
CAD	790	carbamoyl-phosphate synthetase 2, aspartate transcarbamylase, and dihydroorotase	protein-coding	2p22-p21
CARM1	10498	coactivator-associated arginine methyltransferase 1	protein-coding	19p13.2
CAST	831	calpastatin	protein-coding	5q15
CCAR1	55749	cell division cycle and apoptosis regulator 1	protein-coding	10q21.3
CDC73	79577	cell division cycle 73	protein-coding	1q25
CDKN2C	1031	cyclin-dependent kinase inhibitor 2C (p18, inhibits CDK4)	protein-coding	1p32
CFH	3075	complement factor H	protein-coding	1q32
CHEK2	11200	checkpoint kinase 2	protein-coding	22q12.1
CIC	23152	capicua transcriptional repressor	protein-coding	19q13.2
CLIP1	6249	CAP-GLY domain containing linker protein 1	protein-coding	12q24.3
CLTC	1213	clathrin, heavy chain (Hc)	protein-coding	17q11-qter
CLTCL1	8218	clathrin, heavy chain-like 1	protein-coding	22q11.21
COL18A1	80781	collagen, type XVIII, alpha 1	protein-coding	21q22.3
CREB1	1385	cAMP responsive element binding protein 1	protein-coding	2q34
CRTC1	23373	CREB regulated transcription coactivator 1	protein-coding	19p13.11
CRTC3	64784	CREB regulated transcription coactivator 3	protein-coding	15q26.1
CSDE1	7812	cold shock domain containing E1, RNA-binding	protein-coding	1p22
CTNND1	1500	catenin (cadherin-associated protein), delta 1	protein-coding	11q11
CTTN	2017	cortactin	protein-coding	11q13
CUL1	8454	cullin 1	protein-coding	7q36.1
CYLD	1540	cylindromatosis (turban tumor syndrome)	protein-coding	16q12.1
DHX9	1660	DEAH (Asp-Glu-Ala-His) box helicase 9	protein-coding	1q25
DICER1	23405	dicer 1, ribonuclease type III	protein-coding	14q32.13
DMD	1756	dystrophin	protein-coding	Xp21.2
DOCK2	1794	dedicator of cytokinesis 2	protein-coding	5q35.1
EEF1A1	1915	eukaryotic translation elongation factor 1 alpha 1	protein-coding	6q14.1
EIF4A2	1974	eukaryotic translation initiation factor 4A2	protein-coding	3q28
ERBB2IP	55914	erbb2 interacting protein	protein-coding	5q12.3
ESR1	2099	estrogen receptor 1	protein-coding	6q25.1
EWSR1	2130	EWS RNA-binding protein 1	protein-coding	22q12.2
FANCA	2175	Fanconi anemia, complementation group A	protein-coding	16q24.3
FBN2	2201	fibrillin 2	protein-coding	5q23-q31
FBXO11	80204	F-box protein 11	protein-coding	2p16.3
FES	2242	feline sarcoma oncogene	protein-coding	15q26.1
FN1	2335	fibronectin 1	protein-coding	2q34
FOXA2	3170	forkhead box A2	protein-coding	20p11
FRG1B	284802	FSHD region gene 1 family, member B	pseudo	20q11.21
GNAI1	2770	guanine nucleotide binding protein (G protein), alpha inhibiting activity polypeptide 1	protein-coding	7q21
GNAS	2778	GNAS complex locus	protein-coding	20q13.3
GOLGA5	9950	golgin A5	protein-coding	14q32.12
GOT2	2806	glutamic-oxaloacetic transaminase 2, mitochondrial	protein-coding	16q21
GPHN	10243	gephyrin	protein-coding	14q23.3
GTF2H1	2965	general transcription factor IIH, polypeptide 1, 62kDa	protein-coding	11p15.1-p14
H3F3C	440093	H3 histone, family 3C	protein-coding	12p11.21
HGF	3082	hepatocyte growth factor (hepapoietin A; scatter factor)	protein-coding	7q21.1
HMGXB4	10042	HMG box domain containing 4	protein-coding	22q13.1
HSPA8	3312	heat shock 70kDa protein 8	protein-coding	11q24.1
HUWE1	10075	HECT, UBA and WWE domain containing 1, E3 ubiquitin protein ligase	protein-coding	Xp11.22
IRS2	8660	insulin receptor substrate 2	protein-coding	13q34
ITGA6	3655	integrin, alpha 6	protein-coding	2q31.1
JAK2	3717	Janus kinase 2	protein-coding	9p24
KALRN	8997	kalirin, RhoGEF kinase	protein-coding	3q21.2
KIAA1109	84162	KIAA1109	protein-coding	4q27
KIFC3	3801	kinesin family member C3	protein-coding	16q13-q21
LCP1	3936	lymphocyte cytosolic protein 1 (L-plastin)	protein-coding	13q14.3
LEPR	3953	leptin receptor	protein-coding	1p31
LIFR	3977	leukemia inhibitory factor receptor alpha	protein-coding	5p13-p12
LPP	4026	LIM domain containing preferred translocation partner in lipoma	protein-coding	3q28
LRRK2	120892	leucine-rich repeat kinase 2	protein-coding	12q12
LUM	4060	lumican	protein-coding	12q21.3-q22
LYN	4067	v-yes-1 Yamaguchi sarcoma viral related oncogene homolog	protein-coding	8q13
LZTR1	8216	leucine-zipper-like transcription regulator 1	protein-coding	22q11.21|22q11.1-q11.2
MALAT1	378938	metastasis associated lung adenocarcinoma transcript 1 (non-protein coding)	miscRNA	11q13.1
MAP3K3	4215	mitogen-activated protein kinase kinase kinase 3	protein-coding	17q23.3
MAP3K4	4216	mitogen-activated protein kinase kinase kinase 4	protein-coding	6q26
MAPK8IP1	9479	mitogen-activated protein kinase 8 interacting protein 1	protein-coding	11p11.2
MAST2	23139	microtubule associated serine/threonine kinase 2	protein-coding	1p34.1
MATK	4145	megakaryocyte-associated tyrosine kinase	protein-coding	19p13.3
MAX	4149	MYC associated factor X	protein-coding	14q23
MDC1	9656	mediator of DNA-damage checkpoint 1	protein-coding	6p21.3
MECOM	2122	MDS1 and EVI1 complex locus	protein-coding	3q26.2
MED13	9969	mediator complex subunit 13	protein-coding	17q22-q23
MED17	9440	mediator complex subunit 17	protein-coding	11q14
MEF2A	4205	myocyte enhancer factor 2A	protein-coding	15q26
METTL14	57721	methyltransferase like 14	protein-coding	4q26
MLLT10	8028	myeloid/lymphoid or mixed-lineage leukemia (trithorax homolog, Drosophila); translocated to, 10	protein-coding	10p12
MLLT3	4300	myeloid/lymphoid or mixed-lineage leukemia (trithorax homolog, Drosophila); translocated to, 3	protein-coding	9p22
MLLT4	4301	myeloid/lymphoid or mixed-lineage leukemia (trithorax homolog, Drosophila); translocated to, 4	protein-coding	6q27
MMP2	4313	matrix metallopeptidase 2 (gelatinase A, 72kDa gelatinase, 72kDa type IV collagenase)	protein-coding	16q13-q21
MN1	4330	meningioma (disrupted in balanced translocation) 1	protein-coding	22q12.1
MSN	4478	moesin	protein-coding	Xq11.1
MST1	4485	macrophage stimulating 1 (hepatocyte growth factor-like)	protein-coding	3p21
MYH9	4627	myosin, heavy chain 9, non-muscle	protein-coding	22q13.1
NAV3	89795	neuron navigator 3	protein-coding	12q14.3
NBPF10	100132406	neuroblastoma breakpoint family, member 10	protein-coding	1q21.1
NCOA3	8202	nuclear receptor coactivator 3	protein-coding	20q12
NCOA4	8031	nuclear receptor coactivator 4	protein-coding	10q11.2
NCOR2	9612	nuclear receptor corepressor 2	protein-coding	12q24
NEB	4703	nebulin	protein-coding	2q22
NEDD4L	23327	neural precursor cell expressed, developmentally down-regulated 4-like, E3 ubiquitin protein ligase	protein-coding	18q21
NIN	51199	ninein (GSK3B interacting protein)	protein-coding	14q22.1
NLRP3	114548	NLR family, pyrin domain containing 3	protein-coding	1q44
NONO	4841	non-POU domain containing, octamer-binding	protein-coding	Xq13.1
NR1H2	7376	nuclear receptor subfamily 1, group H, member 2	protein-coding	19q13.3
NR4A2	4929	nuclear receptor subfamily 4, group A, member 2	protein-coding	2q22-q23
NUMA1	4926	nuclear mitotic apparatus protein 1	protein-coding	11q13
NUP214	8021	nucleoporin 214kDa	protein-coding	9q34.1
NUP93	9688	nucleoporin 93kDa	protein-coding	16q13
NUP98	4928	nucleoporin 98kDa	protein-coding	11p15.5
PABPC1	26986	poly(A) binding protein, cytoplasmic 1	protein-coding	8q22.2-q23
PCM1	5108	pericentriolar material 1	protein-coding	8p22-p21.3
PDGFRA	5156	platelet-derived growth factor receptor, alpha polypeptide	protein-coding	4q12
PHLDA1	22822	pleckstrin homology-like domain, family A, member 1	protein-coding	12q15
PIK3CB	5291	phosphatidylinositol-4,5-bisphosphate 3-kinase, catalytic subunit beta	protein-coding	3q22.3
PIK3CG	5294	phosphatidylinositol-4,5-bisphosphate 3-kinase, catalytic subunit gamma	protein-coding	7q22.3
PIP5K1A	8394	phosphatidylinositol-4-phosphate 5-kinase, type I, alpha	protein-coding	1q21.3
PLCG1	5335	phospholipase C, gamma 1	protein-coding	20q12-q13.1
PLEC	5339	plectin	protein-coding	8q24
POTEF	728378	POTE ankyrin domain family, member F	protein-coding	2q21.1
PRKAR1A	5573	protein kinase, cAMP-dependent, regulatory, type I, alpha	protein-coding	17q23-q24
PRKCD	5580	protein kinase C, delta	protein-coding	3p21.31
PRPF8	10594	pre-mRNA processing factor 8	protein-coding	17p13.3
PSEN1	5663	presenilin 1	protein-coding	14q24.3
RANBP2	5903	RAN binding protein 2	protein-coding	2q12.3
RANBP3	8498	RAN binding protein 3	protein-coding	19p13.3
RBMX	27316	RNA binding motif protein, X-linked	protein-coding	Xq26.3
RNF213	57674	ring finger protein 213	protein-coding	17q25.3
RNF43	54894	ring finger protein 43	protein-coding	17q22
RPGR	6103	retinitis pigmentosa GTPase regulator	protein-coding	Xp21.1
RPL22	6146	ribosomal protein L22	protein-coding	1p36.31
RPSAP58	388524	ribosomal protein SA pseudogene 58	pseudo	19p12
SIN3A	25942	SIN3 transcription regulator homolog A (yeast)	protein-coding	15q24.2
SPATA6	54558	spermatogenesis associated 6	protein-coding	1p33
STAT3	6774	signal transducer and activator of transcription 3 (acute-phase response factor)	protein-coding	17q21.31
SUZ12	23512	SUZ12 polycomb repressive complex 2 subunit	protein-coding	17q11.2
SYNE1	23345	spectrin repeat containing, nuclear envelope 1	protein-coding	6q25
TAF1	6872	TAF1 RNA polymerase II, TATA box binding protein (TBP)-associated factor, 250kDa	protein-coding	Xq13.1
TCF12	6938	transcription factor 12	protein-coding	15q21
TCF7	6932	transcription factor 7 (T-cell specific, HMG-box)	protein-coding	5q31.1
TFDP1	7027	transcription factor Dp-1	protein-coding	13q34
TGIF1	7050	TGFB-induced factor homeobox 1	protein-coding	18p11.3
TJP2	9414	tight junction protein 2	protein-coding	9q13-q21
TNFRSF10C	8794	tumor necrosis factor receptor superfamily, member 10c, decoy without an intracellular domain	protein-coding	8p22-p21
TOM1	10043	target of myb1 (chicken)	protein-coding	22q13.1
TOP3A	7156	topoisomerase (DNA) III alpha	protein-coding	17p12-p11.2
TPR	7175	translocated promoter region, nuclear basket protein	protein-coding	1q25
TRIM7	81786	tripartite motif containing 7	protein-coding	5q35.3
TRIO	7204	trio Rho guanine nucleotide exchange factor	protein-coding	5p15.2
TRIP11	9321	thyroid hormone receptor interactor 11	protein-coding	14q31-q32
TSC2	7249	tuberous sclerosis 2	protein-coding	16p13.3
TUBA1A	7846	tubulin, alpha 1a	protein-coding	12q13.12
TXNIP	10628	thioredoxin interacting protein	protein-coding	1q21.1
UHRF1BP1L	23074	UHRF1 binding protein 1-like	protein-coding	12q23.1
WHSC1	7468	Wolf-Hirschhorn syndrome candidate 1	protein-coding	4p16.3
WHSC1L1	54904	Wolf-Hirschhorn syndrome candidate 1-like 1	protein-coding	8p11.2
WRN	7486	Werner syndrome, RecQ helicase-like	protein-coding	8p12
ZFP36L1	677	ZFP36 ring finger protein-like 1	protein-coding	14q22-q24
ZFP36L2	678	ZFP36 ring finger protein-like 2	protein-coding	2p22.3-p21
ZMYM2	7750	zinc finger, MYM-type 2	protein-coding	13q11-q12
ZNF132	7691	zinc finger protein 132	protein-coding	19q13.4
ZNF300	91975	zinc finger protein 300	protein-coding	5q33.1
ZNF814	730051	zinc finger protein 814	protein-coding	19q13.43
ZNF844	284391	zinc finger protein 844	protein-coding	19p13.2
ZNF91	7644	zinc finger protein 91	protein-coding	19p12
AARS	16	alanyl-tRNA synthetase	protein-coding	16q22
ACTB	60	actin, beta	protein-coding	7p22
ACTG1	71	actin, gamma 1	protein-coding	17q25
ACVR2A	92	activin A receptor, type IIA	protein-coding	2q22.3
AHCTF1	25909	AT hook containing transcription factor 1	protein-coding	1q44
AHCYL2	23382	adenosylhomocysteinase-like 2	protein-coding	7q32.1
AHDC1	27245	AT hook, DNA binding motif, containing 1	protein-coding	1p36.13
AHNAK	79026	AHNAK nucleoprotein	protein-coding	11q12.2
ANKRD11	29123	ankyrin repeat domain 11	protein-coding	16q24.3
ANKRD6	22881	ankyrin repeat domain 6	protein-coding	6q14.2-q16.1
ANXA6	309	annexin A6	protein-coding	5q33.1
ARAF	369	v-raf murine sarcoma 3611 viral oncogene homolog	protein-coding	Xp11.4-p11.2
ATF7IP	55729	activating transcription factor 7 interacting protein	protein-coding	12p13.1
BAZ1B	9031	bromodomain adjacent to zinc finger domain, 1B	protein-coding	7q11.23
BAZ2A	11176	bromodomain adjacent to zinc finger domain, 2A	protein-coding	12q13.3
BCL9L	283149	B-cell CLL/lymphoma 9-like	protein-coding	11q23.3
CEP170	9859	centrosomal protein 170kDa	protein-coding	1q44
CHD3	1107	chromodomain helicase DNA binding protein 3	protein-coding	17p13.1
CHD7	55636	chromodomain helicase DNA binding protein 7	protein-coding	8q12.2
CNOT1	23019	CCR4-NOT transcription complex, subunit 1	protein-coding	16q21
CNOT3	4849	CCR4-NOT transcription complex, subunit 3	protein-coding	19q13.4
COBLL1	22837	cordon-bleu WH2 repeat protein-like 1	protein-coding	2q24.3
CUL3	8452	cullin 3	protein-coding	2q36.2
CYC1	1537	cytochrome c-1	protein-coding	8q24.3
DAB2IP	153090	DAB2 interacting protein	protein-coding	9q33.1-q33.3
DCP1B	196513	decapping mRNA 1B	protein-coding	12p13.33
DIDO1	11083	death inducer-obliterator 1	protein-coding	20q13.33
DIS3L2	129563	DIS3 mitotic control homolog (S. cerevisiae)-like 2	protein-coding	2q37.1
DNM3	26052	dynamin 3	protein-coding	1q24.3
DOCK4	9732	dedicator of cytokinesis 4	protein-coding	7q31.1
DOT1L	84444	DOT1-like histone H3K79 methyltransferase	protein-coding	19p13.3
DST	667	dystonin	protein-coding	6p12.1
EPB41L3	23136	erythrocyte membrane protein band 4.1-like 3	protein-coding	18p11.32
EPHA3	2042	EPH receptor A3	protein-coding	3p11.2
EPHB6	2051	EPH receptor B6	protein-coding	7q33-q35
EPPK1	83481	epiplakin 1	protein-coding	8q24.3
ERBB4	2066	v-erb-a erythroblastic leukemia viral oncogene homolog 4 (avian)	protein-coding	2q33.3-q34
FAM129B	64855	family with sequence similarity 129, member B	protein-coding	9q34.13
FCHO2	115548	FCH domain only 2	protein-coding	5q13.2
FLNA	2316	filamin A, alpha	protein-coding	Xq28
FOSL2	2355	FOS-like antigen 2	protein-coding	2p23.3
G3BP1	10146	GTPase activating protein (SH3 domain) binding protein 1	protein-coding	5q33.1
GAB3	139716	GRB2-associated binding protein 3	protein-coding	Xq28
GDI1	2664	GDP dissociation inhibitor 1	protein-coding	Xq28
GIGYF2	26058	GRB10 interacting GYF protein 2	protein-coding	2q37.1
GNL3L	54552	guanine nucleotide binding protein-like 3 (nucleolar)-like	protein-coding	Xp11.22
GRIN3A	116443	glutamate receptor, ionotropic, N-methyl-D-aspartate 3A	protein-coding	9q31.1
HERC1	8925	HECT and RLD domain containing E3 ubiquitin protein ligase family member 1	protein-coding	15q22
HIST1H1C	3006	histone cluster 1, H1c	protein-coding	6p21.3
HIST1H2BD	3017	histone cluster 1, H2bd	protein-coding	6p21.3
IARS2	55699	isoleucyl-tRNA synthetase 2, mitochondrial	protein-coding	1q41
IK	3550	IK cytokine, down-regulator of HLA II	protein-coding	5q31.3
INPP4A	3631	inositol polyphosphate-4-phosphatase, type I, 107kDa	protein-coding	2q11.2
INTS1	26173	integrator complex subunit 1	protein-coding	7p22.3
JMJD1C	221037	jumonji domain containing 1C	protein-coding	10q21.3
KDM6B	23135	lysine (K)-specific demethylase 6B	protein-coding	17p13.1
KIAA0947	23379	KIAA0947	protein-coding	5p15.32
KIF20B	9585	kinesin family member 20B	protein-coding	10q23.31
LTBP1	4052	latent transforming growth factor beta binding protein 1	protein-coding	2p22-p21
LUC7L2	51631	LUC7-like 2 (S. cerevisiae)	protein-coding	7q34
MACF1	23499	microtubule-actin crosslinking factor 1	protein-coding	1p32-p31
MAP1A	4130	microtubule-associated protein 1A	protein-coding	15q15.3
MAP1B	4131	microtubule-associated protein 1B	protein-coding	5q13
MAP4	4134	microtubule-associated protein 4	protein-coding	3p21
MARCKSL1	65108	MARCKS-like 1	protein-coding	1p35.1
MCM7	4176	minichromosome maintenance complex component 7	protein-coding	7q21.3-q22.1
MDN1	23195	MDN1, midasin homolog (yeast)	protein-coding	6q15
MEGF6	1953	multiple EGF-like-domains 6	protein-coding	1p36.3
MICAL1	64780	microtubule associated monooxygenase, calponin and LIM domain containing 1	protein-coding	6q21
MKI67	4288	antigen identified by monoclonal antibody Ki-67	protein-coding	10q26.2
MME	4311	membrane metallo-endopeptidase	protein-coding	3q25.2
MTM1	4534	myotubularin 1	protein-coding	Xq28
MYCBP2	23077	MYC binding protein 2, E3 ubiquitin protein ligase	protein-coding	13q22
MYO1D	4642	myosin ID	protein-coding	17q11-q12
NAA15	80155	N(alpha)-acetyltransferase 15, NatA auxiliary subunit	protein-coding	4q31.1
NAV1	89796	neuron navigator 1	protein-coding	1q32.3
NBEA	26960	neurobeachin	protein-coding	13q13
NEK1	4750	NIMA-related kinase 1	protein-coding	4q33
NEK8	284086	NIMA-related kinase 8	protein-coding	17q11.1
NIPBL	25836	Nipped-B homolog (Drosophila)	protein-coding	5p13.2
NMT2	9397	N-myristoyltransferase 2	protein-coding	10p13
P4HB	5034	prolyl 4-hydroxylase, beta polypeptide	protein-coding	17q25
PABPC4	8761	poly(A) binding protein, cytoplasmic 4 (inducible form)	protein-coding	1p34.2
PDS5A	23244	PDS5, regulator of cohesion maintenance, homolog A (S. cerevisiae)	protein-coding	4p14
PPFIA4	8497	protein tyrosine phosphatase, receptor type, f polypeptide (PTPRF), interacting protein (liprin), alpha 4	protein-coding	1q32.1
PRDM2	7799	PR domain containing 2, with ZNF domain	protein-coding	1p36.21
PRRC2A	7916	proline-rich coiled-coil 2A	protein-coding	6p21.3
PRX	57716	periaxin	protein-coding	19q13.2
PSMD11	5717	proteasome (prosome, macropain) 26S subunit, non-ATPase, 11	protein-coding	17q11.2
PSME3	10197	proteasome (prosome, macropain) activator subunit 3 (PA28 gamma; Ki)	protein-coding	17q21
PTPN13	5783	protein tyrosine phosphatase, non-receptor type 13 (APO-1/CD95 (Fas)-associated phosphatase)	protein-coding	4q21.3
PWP1	11137	PWP1 homolog (S. cerevisiae)	protein-coding	12q23.3
RAB11FIP5	26056	RAB11 family interacting protein 5 (class I)	protein-coding	2p13
RAG1	5896	recombination activating gene 1	protein-coding	11p13
RALGAPA1	253959	Ral GTPase activating protein, alpha subunit 1 (catalytic)	protein-coding	14q13.2
RANGAP1	5905	Ran GTPase activating protein 1	protein-coding	22q13
RBFOX2	23543	RNA binding protein, fox-1 homolog (C. elegans) 2	protein-coding	22q13.1
RIF1	55183	RAP1 interacting factor homolog (yeast)	protein-coding	2q23.3
RNF111	54778	ring finger protein 111	protein-coding	15q21
RPP38	10557	ribonuclease P/MRP 38kDa subunit	protein-coding	10p13
RSRC1	51319	arginine/serine-rich coiled-coil 1	protein-coding	3q25.32
SEC23B	10483	Sec23 homolog B (S. cerevisiae)	protein-coding	20p11.23
SETX	23064	senataxin	protein-coding	9q34.13
SH3PXD2A	9644	SH3 and PX domains 2A	protein-coding	10q24.33
SLC25A10	1468	solute carrier family 25 (mitochondrial carrier; dicarboxylate transporter), member 10	protein-coding	17q25.3
SLC3A2	6520	solute carrier family 3 (activators of dibasic and neutral amino acid transport), member 2	protein-coding	11q13
SMARCAD1	56916	SWI/SNF-related, matrix-associated actin-dependent regulator of chromatin, subfamily a, containing DEAD/H box 1	protein-coding	4q22-q23
SMC4	10051	structural maintenance of chromosomes 4	protein-coding	3q26.1
SMCHD1	23347	structural maintenance of chromosomes flexible hinge domain containing 1	protein-coding	18p11.32
SMYD4	114826	SET and MYND domain containing 4	protein-coding	17p13.3
SOX9	6662	SRY (sex determining region Y)-box 9	protein-coding	17q23
SPEG	10290	SPEG complex locus	protein-coding	2q35
SPTAN1	6709	spectrin, alpha, non-erythrocytic 1	protein-coding	9q34.11
SRCAP	10847	Snf2-related CREBBP activator protein	protein-coding	16p11.2
SRRM2	23524	serine/arginine repetitive matrix 2	protein-coding	16p13.3
SSX2IP	117178	synovial sarcoma, X breakpoint 2 interacting protein	protein-coding	1p22.3
STIP1	10963	stress-induced-phosphoprotein 1	protein-coding	11q13
SVIL	6840	supervillin	protein-coding	10p11.2
TANC2	26115	tetratricopeptide repeat, ankyrin repeat and coiled-coil containing 2	protein-coding	17q23.3
TGOLN2	10618	trans-golgi network protein 2	protein-coding	2p11.2
TICAM1	148022	toll-like receptor adaptor molecule 1	protein-coding	19p13.3
TLR4	7099	toll-like receptor 4	protein-coding	9q33.1
TNKS1BP1	85456	tankyrase 1 binding protein 1, 182kDa	protein-coding	11q12.1
TNPO1	3842	transportin 1	protein-coding	5q13.2
TPM1	7168	tropomyosin 1 (alpha)	protein-coding	15q22.1
TTK	7272	TTK protein kinase	protein-coding	6q13-q21
UBE2Z	65264	ubiquitin-conjugating enzyme E2Z	protein-coding	17q21.32
UBE4A	9354	ubiquitination factor E4A	protein-coding	11q23.3
USP28	57646	ubiquitin specific peptidase 28	protein-coding	11q23
USP9X	8239	ubiquitin specific peptidase 9, X-linked	protein-coding	Xp11.4
UTP14A	10813	UTP14, U3 small nucleolar ribonucleoprotein, homolog A (yeast)	protein-coding	Xq26.1
VEZT	55591	vezatin, adherens junctions transmembrane protein	protein-coding	12q22
ZEB2	9839	zinc finger E-box binding homeobox 2	protein-coding	2q22.3
ZMYM4	9202	zinc finger, MYM-type 4	protein-coding	1p32-p34
ZMYND8	23613	zinc finger, MYND-type containing 8	protein-coding	20q13.12
ZNF451	26036	zinc finger protein 451	protein-coding	6p12.1
ZNF703	80139	zinc finger protein 703	protein-coding	8p11.23
ARID1B	57492	AT rich interactive domain 1B (SWI1-like)	protein-coding	6q25.1
AXIN1	8312	axin 1	protein-coding	16p13.3
BCL2	596	B-cell CLL/lymphoma 2	protein-coding	18q21.3
CBL	867	Cbl proto-oncogene, E3 ubiquitin protein ligase	protein-coding	11q23.3
CRLF2	64109	cytokine receptor-like factor 2	protein-coding	Xp22.3; Yp11.3
CSF1R	1436	colony stimulating factor 1 receptor	protein-coding	5q32
DAXX	1616	death-domain associated protein	protein-coding	6p21.3
DNMT1	1786	DNA (cytosine-5-)-methyltransferase 1	protein-coding	19p13.2
FOXL2	668	forkhead box L2	protein-coding	3q23
FUBP1	8880	far upstream element (FUSE) binding protein 1	protein-coding	1p31.1
GATA1	2623	GATA binding protein 1 (globin transcription factor 1)	protein-coding	Xp11.23
GATA2	2624	GATA binding protein 2	protein-coding	3q21.3
GNA11	2767	guanine nucleotide binding protein (G protein), alpha 11 (Gq class)	protein-coding	19p13.3
GNAQ	2776	guanine nucleotide binding protein (G protein), q polypeptide	protein-coding	9q21
H3F3A	3020	H3 histone, family 3A	protein-coding	1q42.12
HNF1A	6927	HNF1 homeobox A	protein-coding	12q24.2
JAK1	3716	Janus kinase 1	protein-coding	1p32.3-p31.3
JAK3	3718	Janus kinase 3	protein-coding	19p13.1
KLF4	9314	Kruppel-like factor 4 (gut)	protein-coding	9q31
MEN1	4221	multiple endocrine neoplasia I	protein-coding	11q13
MLH1	4292	mutL homolog 1, colon cancer, nonpolyposis type 2 (E. coli)	protein-coding	3p21.3
MPL	4352	myeloproliferative leukemia virus oncogene	protein-coding	1p34
MSH2	4436	mutS homolog 2, colon cancer, nonpolyposis type 1 (E. coli)	protein-coding	2p21
MSH6	2956	mutS homolog 6 (E. coli)	protein-coding	2p16
NF2	4771	neurofibromin 2 (merlin)	protein-coding	22q12.2
NOTCH2	4853	notch 2	protein-coding	1p13-p11
PAX5	5079	paired box 5	protein-coding	9p13
PTCH1	5727	patched 1	protein-coding	9q22.3
RET	5979	ret proto-oncogene	protein-coding	10q11.2
SETBP1	26040	SET binding protein 1	protein-coding	18q21.1
SMO	6608	smoothened, frizzled family receptor	protein-coding	7q32.3
SOCS1	8651	suppressor of cytokine signaling 1	protein-coding	16p13.13
TNFAIP3	7128	tumor necrosis factor, alpha-induced protein 3	protein-coding	6q23
TRAF7	84231	TNF receptor-associated factor 7, E3 ubiquitin protein ligase	protein-coding	16p13.3
TSHR	7253	thyroid stimulating hormone receptor	protein-coding	14q31
TSHZ3	57616	teashirt zinc finger homeobox 3	protein-coding	19q12
CRIPAK	285464	cysteine-rich PAK1 inhibitor	protein-coding	4p16.3
TSHZ2	128553	teashirt zinc finger homeobox 2	protein-coding	20q13.2
POLQ	10721	polymerase (DNA directed), theta	protein-coding	3q13.33
NFE2L3	9603	nuclear factor (erythroid-derived 2)-like 3	protein-coding	7p15.2
B4GALT3	8703	UDP-Gal:betaGlcNAc beta 1,4- galactosyltransferase, polypeptide 3	protein-coding	1q21-q23
VEZF1	7716	vascular endothelial zinc finger 1	protein-coding	17q22
EGR3	1960	early growth response 3	protein-coding	8p23-p21
MIR142	406934	microRNA 142	miscRNA	17q22

## Sheet: DNA repair genes
Gene_symbol	Entrez_ID	description	type_of_gene	map_location
ALKBH2	121642	alkB, alkylation repair homolog 2 (E. coli)	protein-coding	12q24.11
ALKBH3	221120	alkB, alkylation repair homolog 3 (E. coli)	protein-coding	11p11.2
APEX1	328	APEX nuclease (multifunctional DNA repair enzyme) 1	protein-coding	14q11.2
APEX2	27301	APEX nuclease (apurinic/apyrimidinic endonuclease) 2	protein-coding	Xp11.21
APTX	54840	aprataxin	protein-coding	9p13.3
ATM	472	ataxia telangiectasia mutated	protein-coding	11q22-q23
ATR	545	ataxia telangiectasia and Rad3 related	protein-coding	3q23
ATRIP	84126	ATR interacting protein	protein-coding	3p21.31
BLM	641	Bloom syndrome, RecQ helicase-like	protein-coding	15q26.1
BRCA1	672	breast cancer 1, early onset	protein-coding	17q21
BRCA2	675	breast cancer 2, early onset	protein-coding	13q12.3
CCNH	902	cyclin H	protein-coding	5q13.3-q14
CDK7	1022	cyclin-dependent kinase 7	protein-coding	5q12.1
CDKN1A	1026	cyclin-dependent kinase inhibitor 1A (p21, Cip1)	protein-coding	6p21.2
CHEK1	1111	checkpoint kinase 1	protein-coding	11q24.2
CHEK2	11200	checkpoint kinase 2	protein-coding	22q12.1
COPS5	10987	COP9 signalosome subunit 5	protein-coding	8q13.1
ERCC8	1161	excision repair cross-complementing rodent repair deficiency, complementation group 8	protein-coding	5q12.1
ERCC6	2074	excision repair cross-complementing rodent repair deficiency, complementation group 6	protein-coding	10q11.23
CUL4A	8451	cullin 4A	protein-coding	13q34
DCLRE1A	9937	DNA cross-link repair 1A	protein-coding	10q25.1
DCLRE1B	64858	DNA cross-link repair 1B	protein-coding	1p13.2
DCLRE1C	64421	DNA cross-link repair 1C	protein-coding	10p13
DDB1	1642	damage-specific DNA binding protein 1, 127kDa	protein-coding	11q12-q13
DDB2	1643	damage-specific DNA binding protein 2, 48kDa	protein-coding	11p12-p11
EME1	146956	essential meiotic endonuclease 1 homolog 1 (S. pombe)	protein-coding	17q21.33
EME2	197342	essential meiotic endonuclease 1 homolog 2 (S. pombe)	protein-coding	16p13.3
ERCC1	2067	excision repair cross-complementing rodent repair deficiency, complementation group 1 (includes overlapping antisense sequence)	protein-coding	19q13.32
EXO1	9156	exonuclease 1	protein-coding	1q42-q43
FANCA	2175	Fanconi anemia, complementation group A	protein-coding	16q24.3
FANCB	2187	Fanconi anemia, complementation group B	protein-coding	Xp22.2
FANCC	2176	Fanconi anemia, complementation group C	protein-coding	9q22.3
FANCD2	2177	Fanconi anemia, complementation group D2	protein-coding	3p26
FANCE	2178	Fanconi anemia, complementation group E	protein-coding	6p22-p21
FANCF	2188	Fanconi anemia, complementation group F	protein-coding	11p15
FANCG	2189	Fanconi anemia, complementation group G	protein-coding	9p13
FANCI	55215	Fanconi anemia, complementation group I	protein-coding	15q26.1
FANCL	55120	Fanconi anemia, complementation group L	protein-coding	2p16.1
FANCM	57697	Fanconi anemia, complementation group M	protein-coding	14q21.2
FEN1	2237	flap structure-specific endonuclease 1	protein-coding	11q12
GPS1	2873	G protein pathway suppressor 1	protein-coding	17q25.3
GTF2H1	2965	general transcription factor IIH, polypeptide 1, 62kDa	protein-coding	11p15.1-p14
GTF2H2	2966	general transcription factor IIH, polypeptide 2, 44kDa	protein-coding	5q13.2
GTF2H3	2967	general transcription factor IIH, polypeptide 3, 34kDa	protein-coding	12q24.31
GTF2H4	2968	general transcription factor IIH, polypeptide 4, 52kDa	protein-coding	6p21.3
GTF2H5	404672	general transcription factor IIH, polypeptide 5	protein-coding	6q25.3
HUS1	3364	HUS1 checkpoint homolog (S. pombe)	protein-coding	7p13-p12
XRCC6	2547	X-ray repair complementing defective repair in Chinese hamster cells 6	protein-coding	22q13.2
XRCC5	7520	X-ray repair complementing defective repair in Chinese hamster cells 5 (double-strand-break rejoining)	protein-coding	2q35
LIG1	3978	ligase I, DNA, ATP-dependent	protein-coding	19q13.2-q13.3
LIG3	3980	ligase III, DNA, ATP-dependent	protein-coding	17q11.2-q12
LIG4	3981	ligase IV, DNA, ATP-dependent	protein-coding	13q33-q34
MBD4	8930	methyl-CpG binding domain protein 4	protein-coding	3q21.3
MDC1	9656	mediator of DNA-damage checkpoint 1	protein-coding	6p21.3
MGMT	4255	O-6-methylguanine-DNA methyltransferase	protein-coding	10q26
MLH1	4292	mutL homolog 1, colon cancer, nonpolyposis type 2 (E. coli)	protein-coding	3p21.3
MLH3	27030	mutL homolog 3 (E. coli)	protein-coding	14q24.3
MMS19	64210	MMS19 nucleotide excision repair homolog (S. cerevisiae)	protein-coding	10q24-q25
MNAT1	4331	menage a trois homolog 1, cyclin H assembly factor (Xenopus laevis)	protein-coding	14q23
MPG	4350	N-methylpurine-DNA glycosylase	protein-coding	16p13.3
MRE11A	4361	MRE11 meiotic recombination 11 homolog A (S. cerevisiae)	protein-coding	11q21
MSH2	4436	mutS homolog 2, colon cancer, nonpolyposis type 1 (E. coli)	protein-coding	2p21
MSH3	4437	mutS homolog 3 (E. coli)	protein-coding	5q11-q12
MSH4	4438	mutS homolog 4 (E. coli)	protein-coding	1p31
MSH5	4439	mutS homolog 5 (E. coli)	protein-coding	6p21.3
MSH6	2956	mutS homolog 6 (E. coli)	protein-coding	2p16
MUS81	80198	MUS81 structure-specific endonuclease	protein-coding	11q13
MUTYH	4595	mutY homolog (E. coli)	protein-coding	1p34.1
NBN	4683	nibrin	protein-coding	8q21
NEIL1	79661	nei endonuclease VIII-like 1 (E. coli)	protein-coding	15q24.2
NEIL2	252969	nei endonuclease VIII-like 2 (E. coli)	protein-coding	8p23.1
NEIL3	55247	nei endonuclease VIII-like 3 (E. coli)	protein-coding	4q34.3
NHEJ1	79840	nonhomologous end-joining factor 1	protein-coding	2q35
NTHL1	4913	nth endonuclease III-like 1 (E. coli)	protein-coding	16p13.3
OGG1	4968	8-oxoguanine DNA glycosylase	protein-coding	3p26.2
PARP1	142	poly (ADP-ribose) polymerase 1	protein-coding	1q41-q42
PARP2	10038	poly (ADP-ribose) polymerase 2	protein-coding	14q11.2-q12
PCNA	5111	proliferating cell nuclear antigen	protein-coding	20pter-p12
PMS1	5378	PMS1 postmeiotic segregation increased 1 (S. cerevisiae)	protein-coding	2q31.1
PMS2	5395	PMS2 postmeiotic segregation increased 2 (S. cerevisiae)	protein-coding	7p22.2
PMS2P4	5382	postmeiotic segregation increased 2 pseudogene 4	pseudo	7q11.22
PNKP	11284	polynucleotide kinase 3'-phosphatase	protein-coding	19q13.3-q13.4
POLB	5423	polymerase (DNA directed), beta	protein-coding	8p11.2
POLD1	5424	polymerase (DNA directed), delta 1, catalytic subunit	protein-coding	19q13.3
POLDIP2	26073	polymerase (DNA-directed), delta interacting protein 2	protein-coding	17q11.2
POLDIP3	84271	polymerase (DNA-directed), delta interacting protein 3	protein-coding	22q13.2
POLE	5426	polymerase (DNA directed), epsilon, catalytic subunit	protein-coding	12q24.3
POLE2	5427	polymerase (DNA directed), epsilon 2, accessory subunit	protein-coding	14q21-q22
POLE3	54107	polymerase (DNA directed), epsilon 3, accessory subunit	protein-coding	9q33
POLE4	56655	polymerase (DNA-directed), epsilon 4, accessory subunit	protein-coding	2p12
POLG	5428	polymerase (DNA directed), gamma	protein-coding	15q25
POLH	5429	polymerase (DNA directed), eta	protein-coding	6p21.1
POLI	11201	polymerase (DNA directed) iota	protein-coding	18q21.1
POLK	51426	polymerase (DNA directed) kappa	protein-coding	5q13
POLL	27343	polymerase (DNA directed), lambda	protein-coding	10q23
POLM	27434	polymerase (DNA directed), mu	protein-coding	7p13
POLN	353497	polymerase (DNA directed) nu	protein-coding	4p16.3
POLQ	10721	polymerase (DNA directed), theta	protein-coding	3q13.33
POLR2E	5434	polymerase (RNA) II (DNA directed) polypeptide E, 25kDa	protein-coding	19p13.3
POLR2F	5435	polymerase (RNA) II (DNA directed) polypeptide F	protein-coding	22q13.1
POLR2H	5437	polymerase (RNA) II (DNA directed) polypeptide H	protein-coding	3q28
POLR2K	5440	polymerase (RNA) II (DNA directed) polypeptide K, 7.0kDa	protein-coding	8q22.2
POLR2L	5441	polymerase (RNA) II (DNA directed) polypeptide L, 7.6kDa	protein-coding	11p15
PRKDC	5591	protein kinase, DNA-activated, catalytic polypeptide	protein-coding	8q11
RAD1	5810	RAD1 homolog (S. pombe)	protein-coding	5p13.2
RAD17	5884	RAD17 homolog (S. pombe)	protein-coding	5q13
RAD18	56852	RAD18 homolog (S. cerevisiae)	protein-coding	3p25-p24
RAD23A	5886	RAD23 homolog A (S. cerevisiae)	protein-coding	19p13.2
RAD23B	5887	RAD23 homolog B (S. cerevisiae)	protein-coding	9q31.2
RAD50	10111	RAD50 homolog (S. cerevisiae)	protein-coding	5q31
RAD51	5888	RAD51 homolog (S. cerevisiae)	protein-coding	15q15.1
RAD51C	5889	RAD51 homolog C (S. cerevisiae)	protein-coding	17q25.1
RAD51B	5890	RAD51 homolog B (S. cerevisiae)	protein-coding	14q23-q24.2
RAD51D	5892	RAD51 homolog D (S. cerevisiae)	protein-coding	17q11
RAD52	5893	RAD52 homolog (S. cerevisiae)	protein-coding	12p13-p12.2
RAD54B	25788	RAD54 homolog B (S. cerevisiae)	protein-coding	8q22.1
RAD54L	8438	RAD54-like (S. cerevisiae)	protein-coding	1p32
RAD9A	5883	RAD9 homolog A (S. pombe)	protein-coding	11q13.1-q13.2
RBBP8	5932	retinoblastoma binding protein 8	protein-coding	18q11.2
RECQL	5965	RecQ protein-like (DNA helicase Q1-like)	protein-coding	12p12
WRN	7486	Werner syndrome, RecQ helicase-like	protein-coding	8p12
RECQL4	9401	RecQ protein-like 4	protein-coding	8q24.3
RECQL5	9400	RecQ protein-like 5	protein-coding	17q25
REV1	51455	REV1, polymerase (DNA directed)	protein-coding	2q11.1-q11.2
REV3L	5980	REV3-like, polymerase (DNA directed), zeta, catalytic subunit	protein-coding	6q21
RFC1	5981	replication factor C (activator 1) 1, 145kDa	protein-coding	4p14-p13
RFC2	5982	replication factor C (activator 1) 2, 40kDa	protein-coding	7q11.23
RFC3	5983	replication factor C (activator 1) 3, 38kDa	protein-coding	13q13.2
RFC4	5984	replication factor C (activator 1) 4, 37kDa	protein-coding	3q27
RFC5	5985	replication factor C (activator 1) 5, 36.5kDa	protein-coding	12q24.23
RPA1	6117	replication protein A1, 70kDa	protein-coding	17p13.3
RPA2	6118	replication protein A2, 32kDa	protein-coding	1p35
RPA3	6119	replication protein A3, 14kDa	protein-coding	7p22
RRM2B	50484	ribonucleotide reductase M2 B (TP53 inducible)	protein-coding	8q23.1
SHFM1	7979	split hand/foot malformation (ectrodactyly) type 1	protein-coding	7q21.3
SMUG1	23583	single-strand-selective monofunctional uracil-DNA glycosylase 1	protein-coding	12q13.11-q13.3
TDG	6996	thymine-DNA glycosylase	protein-coding	12q24.1
TDP1	55775	tyrosyl-DNA phosphodiesterase 1	protein-coding	14q32.11
TOPBP1	11073	topoisomerase (DNA) II binding protein 1	protein-coding	3q22.1
TP53	7157	tumor protein p53	protein-coding	17p13.1
TREX1	11277	three prime repair exonuclease 1	protein-coding	3p21.31
TREX2	11219	three prime repair exonuclease 2	protein-coding	Xq28
UNG	7374	uracil-DNA glycosylase	protein-coding	12q23-q24.1
XPA	7507	xeroderma pigmentosum, complementation group A	protein-coding	9q22.3
ERCC3	2071	excision repair cross-complementing rodent repair deficiency, complementation group 3	protein-coding	2q21
XPC	7508	xeroderma pigmentosum, complementation group C	protein-coding	3p25
ERCC2	2068	excision repair cross-complementing rodent repair deficiency, complementation group 2	protein-coding	19q13.3
ERCC4	2072	excision repair cross-complementing rodent repair deficiency, complementation group 4	protein-coding	16p13.12
ERCC5	2073	excision repair cross-complementing rodent repair deficiency, complementation group 5	protein-coding	13q33
XRCC1	7515	X-ray repair complementing defective repair in Chinese hamster cells 1	protein-coding	19q13.2
XRCC2	7516	X-ray repair complementing defective repair in Chinese hamster cells 2	protein-coding	7q36.1
XRCC3	7517	X-ray repair complementing defective repair in Chinese hamster cells 3	protein-coding	14q32.3
XRCC4	7518	X-ray repair complementing defective repair in Chinese hamster cells 4	protein-coding	5q14.2

## Sheet: Chromosome regulation factors
Gene_symbol	Entrez_ID	description	type_of_gene	map_location
EZH2	2146	enhancer of zeste homolog 2 (Drosophila)	protein-coding	7q35-q36
GATA4	2626	GATA binding protein 4	protein-coding	8p23.1-p22
SUZ12	23512	SUZ12 polycomb repressive complex 2 subunit	protein-coding	17q11.2
EED	8726	embryonic ectoderm development	protein-coding	11q14.2-q22.3
RBBP4	5928	retinoblastoma binding protein 4	protein-coding	1p35.1
RBBP7	5931	retinoblastoma binding protein 7	protein-coding	Xp22.2
PHF1	5252	PHD finger protein 1	protein-coding	6p21.3
PHF19	26147	PHD finger protein 19	protein-coding	9q33.2
ASXL1	171023	additional sex combs like 1 (Drosophila)	protein-coding	20q11
MTF2	22823	metal response element binding transcription factor 2	protein-coding	1p22.1
JARID2	3720	jumonji, AT rich interactive domain 2	protein-coding	6p24-p23
YY1	7528	YY1 transcription factor	protein-coding	14q
SIRT1	23411	sirtuin 1	protein-coding	10q21.3
EZH1	2145	enhancer of zeste homolog 1 (Drosophila)	protein-coding	17q21.1-q21.3
BAP1	8314	BRCA1 associated protein-1 (ubiquitin carboxy-terminal hydrolase)	protein-coding	3p21.31-p21.2
BMI1	648	BMI1 polycomb ring finger oncogene	protein-coding	10p11.23
RING1	6015	ring finger protein 1	protein-coding	6p21.3
RNF2	6045	ring finger protein 2	protein-coding	1q25.3
CBX2	84733	chromobox homolog 2	protein-coding	17q25.3
CBX3	11335	chromobox homolog 3	protein-coding	7p15.2
CBX4	8535	chromobox homolog 4	protein-coding	17q25.3
CBX6	23466	chromobox homolog 6	protein-coding	22q13.1
CBX7	23492	chromobox homolog 7	protein-coding	22q13.1
CBX8	57332	chromobox homolog 8	protein-coding	17q25.3
PCGF1	84759	polycomb group ring finger 1	protein-coding	2p13.1
PCGF2	7703	polycomb group ring finger 2	protein-coding	17q12
PCGF6	84108	polycomb group ring finger 6	protein-coding	10q24.33
PHC1	1911	polyhomeotic homolog 1 (Drosophila)	protein-coding	12p13
PHC2	1912	polyhomeotic homolog 2 (Drosophila)	protein-coding	1p34.3
PHC3	80012	polyhomeotic homolog 3 (Drosophila)	protein-coding	3q26.2
AEBP2	121536	AE binding protein 2	protein-coding	12p12.3
L3MBTL1	26013	l(3)mbt-like 1 (Drosophila)	protein-coding	20q13.12
HDAC1	3065	histone deacetylase 1	protein-coding	1p34
HDAC2	3066	histone deacetylase 2	protein-coding	6q21
HDAC3	8841	histone deacetylase 3	protein-coding	5q31
HDAC8	55869	histone deacetylase 8	protein-coding	Xq13
HDAC4	9759	histone deacetylase 4	protein-coding	2q37.3
HDAC9	9734	histone deacetylase 9	protein-coding	7p21.1
HDAC5	10014	histone deacetylase 5	protein-coding	17q21
HDAC7	51564	histone deacetylase 7	protein-coding	12q13.1
HDAC6	10013	histone deacetylase 6	protein-coding	Xp11.23
SIRT2	22933	sirtuin 2	protein-coding	19q13
SIRT3	23410	sirtuin 3	protein-coding	11p15.5
SIRT4	23409	sirtuin 4	protein-coding	12q
SIRT5	23408	sirtuin 5	protein-coding	6p23
SIRT6	51548	sirtuin 6	protein-coding	19p13.3
SIRT7	51547	sirtuin 7	protein-coding	17q25
HDAC11	79885	histone deacetylase 11	protein-coding	3p25.1
ARID4A	5926	AT rich interactive domain 4A (RBP1-like)	protein-coding	14q23.1
TBL1XR1	79718	transducin (beta)-like 1 X-linked receptor 1	protein-coding	3q26.32
NCOR1	9611	nuclear receptor corepressor 1	protein-coding	17p11.2
TRIM28	10155	tripartite motif containing 28	protein-coding	19q13.4
EP300	2033	E1A binding protein p300	protein-coding	22q13.2
CREBBP	1387	CREB binding protein	protein-coding	16p13.3
NCOA3	8202	nuclear receptor coactivator 3	protein-coding	20q12
BRPF1	7862	bromodomain and PHD finger containing, 1	protein-coding	3p26-p25
ATF2	1386	activating transcription factor 2	protein-coding	2q32
KAT6A	7994	K(lysine) acetyltransferase 6A	protein-coding	8p11
KAT6B	23522	K(lysine) acetyltransferase 6B	protein-coding	10q22.2
KAT5	10524	K(lysine) acetyltransferase 5	protein-coding	11q13
KAT8	84148	K(lysine) acetyltransferase 8	protein-coding	16p11.2
KAT7	11143	K(lysine) acetyltransferase 7	protein-coding	17q21.32
KAT2A	2648	K(lysine) acetyltransferase 2A	protein-coding	17q21
KAT2B	8850	K(lysine) acetyltransferase 2B	protein-coding	3p24
HAT1	8520	histone acetyltransferase 1	protein-coding	2q31.2-q33.1
ING4	51147	inhibitor of growth family, member 4	protein-coding	12p13.31
SET	6418	SET nuclear oncogene	protein-coding	9q34
ASH1L	55870	ash1 (absent, small, or homeotic)-like (Drosophila)	protein-coding	1q22
ASH2L	9070	ash2 (absent, small, or homeotic)-like (Drosophila)	protein-coding	8p11.2
ATF7IP	55729	activating transcription factor 7 interacting protein	protein-coding	12p13.1
DOT1L	84444	DOT1-like histone H3K79 methyltransferase	protein-coding	19p13.3
EHMT2	10919	euchromatic histone-lysine N-methyltransferase 2	protein-coding	6p21.31
EHMT1	79813	euchromatic histone-lysine N-methyltransferase 1	protein-coding	9q34.3
MEN1	4221	multiple endocrine neoplasia I	protein-coding	11q13
NSD1	64324	nuclear receptor binding SET domain protein 1	protein-coding	5q35
PRDM2	7799	PR domain containing 2, with ZNF domain	protein-coding	1p36.21
PRDM9	56979	PR domain containing 9	protein-coding	5p14
RBBP5	5929	retinoblastoma binding protein 5	protein-coding	1q32
RTF1	23168	Rtf1, Paf1/RNA polymerase II complex component, homolog (S. cerevisiae)	protein-coding	15q15.1
SETD1A	9739	SET domain containing 1A	protein-coding	16p11.2
SETD1B	23067	SET domain containing 1B	protein-coding	12q24.31
SETD2	29072	SET domain containing 2	protein-coding	3p21.31
SETD7	80854	SET domain containing (lysine methyltransferase) 7	protein-coding	4q28
SETD8	387893	SET domain containing (lysine methyltransferase) 8	protein-coding	12q24.31
SETDB1	9869	SET domain, bifurcated 1	protein-coding	1q21
SETDB2	83852	SET domain, bifurcated 2	protein-coding	13q14
SMYD1	150572	SET and MYND domain containing 1	protein-coding	2p11.2
SMYD2	56950	SET and MYND domain containing 2	protein-coding	1q32.3
SMYD3	64754	SET and MYND domain containing 3	protein-coding	1q44
SUV39H1	6839	suppressor of variegation 3-9 homolog 1 (Drosophila)	protein-coding	Xp11.23
SUV420H1	51111	suppressor of variegation 4-20 homolog 1 (Drosophila)	protein-coding	11q13.2
SUV420H2	84787	suppressor of variegation 4-20 homolog 2 (Drosophila)	protein-coding	19q13.42
WDR5	11091	WD repeat domain 5	protein-coding	9q34
KDM1A	23028	lysine (K)-specific demethylase 1A	protein-coding	1p36.12
KDM1B	221656	lysine (K)-specific demethylase 1B	protein-coding	6p22.3
KDM2A	22992	lysine (K)-specific demethylase 2A	protein-coding	11q13.2
KDM2B	84678	lysine (K)-specific demethylase 2B	protein-coding	12q24.31
KDM3A	55818	lysine (K)-specific demethylase 3A	protein-coding	2p11.2
KDM3B	51780	lysine (K)-specific demethylase 3B	protein-coding	5q31
KDM4A	9682	lysine (K)-specific demethylase 4A	protein-coding	1p34.1
KDM4B	23030	lysine (K)-specific demethylase 4B	protein-coding	19p13.3
KDM4C	23081	lysine (K)-specific demethylase 4C	protein-coding	9p24.1
KDM4D	55693	lysine (K)-specific demethylase 4D	protein-coding	11q21
KDM5A	5927	lysine (K)-specific demethylase 5A	protein-coding	12p11
KDM5B	10765	lysine (K)-specific demethylase 5B	protein-coding	1q32.1
KDM5C	8242	lysine (K)-specific demethylase 5C	protein-coding	Xp11.22-p11.21
KDM5D	8284	lysine (K)-specific demethylase 5D	protein-coding	Yq11
KDM6A	7403	lysine (K)-specific demethylase 6A	protein-coding	Xp11.2
JHDM1D	80853	jumonji C domain containing histone demethylase 1 homolog D (S. cerevisiae)	protein-coding	7q34
KDM8	79831	lysine (K)-specific demethylase 8	protein-coding	16p12.1
JMJD1C	221037	jumonji domain containing 1C	protein-coding	10q21.3
JMJD6	23210	jumonji domain containing 6	protein-coding	17q25
PHF2	5253	PHD finger protein 2	protein-coding	9q22.31
PHF8	23133	PHD finger protein 8	protein-coding	Xp11.22
UTY	7404	ubiquitously transcribed tetratricopeptide repeat containing, Y-linked	protein-coding	Yq11
DNMT1	1786	DNA (cytosine-5-)-methyltransferase 1	protein-coding	19p13.2
DNMT3A	1788	DNA (cytosine-5-)-methyltransferase 3 alpha	protein-coding	2p23
DNMT3B	1789	DNA (cytosine-5-)-methyltransferase 3 beta	protein-coding	20q11.2
DNMT3L	29947	DNA (cytosine-5-)-methyltransferase 3-like	protein-coding	21q22.3
MECP2	4204	methyl CpG binding protein 2 (Rett syndrome)	protein-coding	Xq28
MBD1	4152	methyl-CpG binding domain protein 1	protein-coding	18q21
MBD2	8932	methyl-CpG binding domain protein 2	protein-coding	18q21
MBD4	8930	methyl-CpG binding domain protein 4	protein-coding	3q21.3
TET1	80312	tet methylcytosine dioxygenase 1	protein-coding	10q21
TET2	54790	tet methylcytosine dioxygenase 2	protein-coding	4q24
AICDA	57379	activation-induced cytidine deaminase	protein-coding	12p13
TDG	6996	thymine-DNA glycosylase	protein-coding	12q24.1
SMARCA2	6595	SWI/SNF related, matrix associated, actin dependent regulator of chromatin, subfamily a, member 2	protein-coding	9p22.3
SMARCA4	6597	SWI/SNF related, matrix associated, actin dependent regulator of chromatin, subfamily a, member 4	protein-coding	19p13.2
SMARCB1	6598	SWI/SNF related, matrix associated, actin dependent regulator of chromatin, subfamily b, member 1	protein-coding	22q11.23|22q11
SMARCC1	6599	SWI/SNF related, matrix associated, actin dependent regulator of chromatin, subfamily c, member 1	protein-coding	3p21.31
SMARCC2	6601	SWI/SNF related, matrix associated, actin dependent regulator of chromatin, subfamily c, member 2	protein-coding	12q13.2
SMARCD1	6602	SWI/SNF related, matrix associated, actin dependent regulator of chromatin, subfamily d, member 1	protein-coding	12q13-q14
SMARCD2	6603	SWI/SNF related, matrix associated, actin dependent regulator of chromatin, subfamily d, member 2	protein-coding	17q23-q24
SMARCD3	6604	SWI/SNF related, matrix associated, actin dependent regulator of chromatin, subfamily d, member 3	protein-coding	7q35-q36
SMARCE1	6605	SWI/SNF related, matrix associated, actin dependent regulator of chromatin, subfamily e, member 1	protein-coding	17q21.2
ARID1A	8289	AT rich interactive domain 1A (SWI-like)	protein-coding	1p35.3
ARID1B	57492	AT rich interactive domain 1B (SWI1-like)	protein-coding	6q25.1
ARID2	196528	AT rich interactive domain 2 (ARID, RFX-like)	protein-coding	12q12
ACTL6A	86	actin-like 6A	protein-coding	3q26.33
ACTL6B	51412	actin-like 6B	protein-coding	7q22
DPF1	8193	D4, zinc and double PHD fingers family 1	protein-coding	19q13.2
DPF2	5977	D4, zinc and double PHD fingers family 2	protein-coding	11q13
DPF3	8110	D4, zinc and double PHD fingers, family 3	protein-coding	14q24.2
EP400	57634	E1A binding protein p400	protein-coding	12q24.33
PBRM1	55193	polybromo 1	protein-coding	3p21
PHF10	55274	PHD finger protein 10	protein-coding	6q27|Xq28
MTA1	9112	metastasis associated 1	protein-coding	14q32.3
MTA2	9219	metastasis associated 1 family, member 2	protein-coding	11q12-q13.1
MTA3	57504	metastasis associated 1 family, member 3	protein-coding	2p21
CHD3	1107	chromodomain helicase DNA binding protein 3	protein-coding	17p13.1
CHD4	1108	chromodomain helicase DNA binding protein 4	protein-coding	12p13
GATAD2A	54815	GATA zinc finger domain containing 2A	protein-coding	19p13.11
GATAD2B	57459	GATA zinc finger domain containing 2B	protein-coding	1q21.3
INO80	54617	INO80 homolog (S. cerevisiae)	protein-coding	15q15.1
TFPT	29844	TCF3 (E2A) fusion partner (in childhood Leukemia)	protein-coding	19q13
SMARCA1	6594	SWI/SNF related, matrix associated, actin dependent regulator of chromatin, subfamily a, member 1	protein-coding	Xq25
SMARCA5	8467	SWI/SNF related, matrix associated, actin dependent regulator of chromatin, subfamily a, member 5	protein-coding	4q31.1-q31.2
BAZ1A	11177	bromodomain adjacent to zinc finger domain, 1A	protein-coding	14q13.2
BAZ1B	9031	bromodomain adjacent to zinc finger domain, 1B	protein-coding	7q11.23
BAZ2A	11176	bromodomain adjacent to zinc finger domain, 2A	protein-coding	12q13.3
BPTF	2186	bromodomain PHD finger transcription factor	protein-coding	17q24.3
CHRAC1	54108	chromatin accessibility complex 1	protein-coding	8q24.3
POLE3	54107	polymerase (DNA directed), epsilon 3, accessory subunit	protein-coding	9q33
RSF1	51773	remodeling and spacing factor 1	protein-coding	11q14.1
CHD1	1105	chromodomain helicase DNA binding protein 1	protein-coding	5q15-q21
CHD2	1106	chromodomain helicase DNA binding protein 2	protein-coding	15q26
HNF1A	6927	HNF1 homeobox A	protein-coding	12q24.2
IKZF1	10320	IKAROS family zinc finger 1 (Ikaros)	protein-coding	7p13-p11.1
LMNA	4000	lamin A/C	protein-coding	1q22
LMNB1	4001	lamin B1	protein-coding	5q23.2
LMNB2	84823	lamin B2	protein-coding	19p13.3
BAG6	7917	BCL2-associated athanogene 6	protein-coding	6p21.3
ATRX	546	alpha thalassemia/mental retardation syndrome X-linked	protein-coding	Xq21.1
DAXX	1616	death-domain associated protein	protein-coding	6p21.3
MUM1	84939	melanoma associated antigen (mutated) 1	protein-coding	19p13.3

## Sheet: Essential genes
Gene_symbol	Entrez_ID	description	type_of_gene	map_location
DPM1	8813	dolichyl-phosphate mannosyltransferase polypeptide 1, catalytic subunit	protein-coding	20q13.13
SCYL3	57147	SCY1-like 3 (S. cerevisiae)	protein-coding	1q24.2
CFH	3075	complement factor H	protein-coding	1q32
GCLC	2729	glutamate-cysteine ligase, catalytic subunit	protein-coding	6p12
CFTR	1080	cystic fibrosis transmembrane conductance regulator (ATP-binding cassette sub-family C, member 7)	protein-coding	7q31.2
CYP51A1	1595	cytochrome P450, family 51, subfamily A, polypeptide 1	protein-coding	7q21.2
KRIT1	889	KRIT1, ankyrin repeat containing	protein-coding	7q21.2
RAD52	5893	RAD52 homolog (S. cerevisiae)	protein-coding	12p13-p12.2
BAD	572	BCL2-associated agonist of cell death	protein-coding	11q13.1
MAD1L1	8379	MAD1 mitotic arrest deficient-like 1 (yeast)	protein-coding	7p22
LASP1	3927	LIM and SH3 protein 1	protein-coding	17q11-q21.3
CFLAR	8837	CASP8 and FADD-like apoptosis regulator	protein-coding	2q33-q34
TFPI	7035	tissue factor pathway inhibitor (lipoprotein-associated coagulation inhibitor)	protein-coding	2q32
FKBP4	2288	FK506 binding protein 4, 59kDa	protein-coding	12p13.33
CAMKK1	84254	calcium/calmodulin-dependent protein kinase kinase 1, alpha	protein-coding	17p13.2
RECQL	5965	RecQ protein-like (DNA helicase Q1-like)	protein-coding	12p12
PDK4	5166	pyruvate dehydrogenase kinase, isozyme 4	protein-coding	7q21.3
ZMYND10	51364	zinc finger, MYND-type containing 10	protein-coding	3p21.3
ARX	170302	aristaless related homeobox	protein-coding	Xp21.3
CDC27	996	cell division cycle 27	protein-coding	17q21.32
SLC4A1	6521	solute carrier family 4, anion exchanger, member 1 (erythrocyte membrane protein band 3, Diego blood group)	protein-coding	17q21.31
HCCS	3052	holocytochrome c synthase	protein-coding	Xp22.3
ACSM3	6296	acyl-CoA synthetase medium-chain family member 3	protein-coding	16p13.11
PRKAR2B	5577	protein kinase, cAMP-dependent, regulatory, type II, beta	protein-coding	7q22
MPO	4353	myeloperoxidase	protein-coding	17q23.1
ABCB4	5244	ATP-binding cassette, sub-family B (MDR/TAP), member 4	protein-coding	7q21.1
SOX8	30812	SRY (sex determining region Y)-box 8	protein-coding	16p13.3
PDK2	5164	pyruvate dehydrogenase kinase, isozyme 2	protein-coding	17q21.33
ITGA3	3675	integrin, alpha 3 (antigen CD49C, alpha 3 subunit of VLA-3 receptor)	protein-coding	17q21.33
LAMP2	3920	lysosomal-associated membrane protein 2	protein-coding	Xq24
MAP3K14	9020	mitogen-activated protein kinase kinase kinase 14	protein-coding	17q21
ABCC8	6833	ATP-binding cassette, sub-family C (CFTR/MRP), member 8	protein-coding	11p15.1
CX3CL1	6376	chemokine (C-X3-C motif) ligand 1	protein-coding	16q13
MAP3K9	4293	mitogen-activated protein kinase kinase kinase 9	protein-coding	14q24.2
RALA	5898	v-ral simian leukemia viral oncogene homolog A (ras related)	protein-coding	7p15-p13
DBF4	10926	DBF4 homolog (S. cerevisiae)	protein-coding	7q21.3
CDKL3	51265	cyclin-dependent kinase-like 3	protein-coding	5q31
MARK4	57787	MAP/microtubule affinity-regulating kinase 4	protein-coding	19q13.3
PAFAH1B1	5048	platelet-activating factor acetylhydrolase 1b, regulatory subunit 1 (45kDa)	protein-coding	17p13.3
NOS2	4843	nitric oxide synthase 2, inducible	protein-coding	17q11.2-q12
GAS7	8522	growth arrest-specific 7	protein-coding	17p13.1
SCN4A	6329	sodium channel, voltage-gated, type IV, alpha subunit	protein-coding	17q23.3
PAX6	5080	paired box 6	protein-coding	11p13
PIGQ	9091	phosphatidylinositol glycan anchor biosynthesis, class Q	protein-coding	16p13.3
PSMB1	5689	proteasome (prosome, macropain) subunit, beta type, 1	protein-coding	6q27
CDKL5	6792	cyclin-dependent kinase-like 5	protein-coding	Xp22
CAMK1G	57172	calcium/calmodulin-dependent protein kinase IG	protein-coding	1q32.2
CDK11A	728642	cyclin-dependent kinase 11A	protein-coding	1p36.33
NFIX	4784	nuclear factor I/X (CCAAT-binding transcription factor)	protein-coding	19p13.3
MMP25	64386	matrix metallopeptidase 25	protein-coding	16p13.3
PKD1	5310	polycystic kidney disease 1 (autosomal dominant)	protein-coding	16p13.3
REV3L	5980	REV3-like, polymerase (DNA directed), zeta, catalytic subunit	protein-coding	6q21
MLXIPL	51085	MLX interacting protein-like	protein-coding	7q11.23
RANBP9	10048	RAN binding protein 9	protein-coding	6p23
FUZ	80199	fuzzy planar cell polarity protein	protein-coding	19q13.33
IDS	3423	iduronate 2-sulfatase	protein-coding	Xq28
CD4	920	CD4 molecule	protein-coding	12p13.31
BTK	695	Bruton agammaglobulinemia tyrosine kinase	protein-coding	Xq21.33-q22
HFE	3077	hemochromatosis	protein-coding	6p21.3
FYN	2534	FYN oncogene related to SRC, FGR, YES	protein-coding	6q21
NME2	4831	NME/NM23 nucleoside diphosphate kinase 2	protein-coding	17q21.3
MKS1	54903	Meckel syndrome, type 1	protein-coding	17q22
ABHD5	51099	abhydrolase domain containing 5	protein-coding	3p21
PIK3C2A	5286	phosphatidylinositol-4-phosphate 3-kinase, catalytic subunit type 2 alpha	protein-coding	11p15.5-p14
RABGAP1	23637	RAB GTPase activating protein 1	protein-coding	9q34.11
DCN	1634	decorin	protein-coding	12q21.33
MAP4K3	8491	mitogen-activated protein kinase kinase kinase kinase 3	protein-coding	2p22.1
BRCA1	672	breast cancer 1, early onset	protein-coding	17q21
MBTPS2	51360	membrane-bound transcription factor peptidase, site 2	protein-coding	Xp22.12-p22.11
NR1H4	9971	nuclear receptor subfamily 1, group H, member 4	protein-coding	12q23.1
MAP4K5	11183	mitogen-activated protein kinase kinase kinase kinase 5	protein-coding	14q11.2-q21
PSMC4	5704	proteasome (prosome, macropain) 26S subunit, ATPase, 4	protein-coding	19q13.11-q13.13
CLDN11	5010	claudin 11	protein-coding	3q26.2-q26.3
NUB1	51667	negative regulator of ubiquitin-like proteins 1	protein-coding	7q36
PGM3	5238	phosphoglucomutase 3	protein-coding	6q14.1-q15
CLK1	1195	CDC-like kinase 1	protein-coding	2q33
RNF14	9604	ring finger protein 14	protein-coding	5q23.3-q31.1
MAMLD1	10046	mastermind-like domain containing 1	protein-coding	Xq28
CD6	923	CD6 molecule	protein-coding	11q13
ACPP	55	acid phosphatase, prostate	protein-coding	3q22.1
WAS	7454	Wiskott-Aldrich syndrome	protein-coding	Xp11.4-p11.21
ATP2C1	27032	ATPase, Ca++ transporting, type 2C, member 1	protein-coding	3q22.1
IGF1	3479	insulin-like growth factor 1 (somatomedin C)	protein-coding	12q23.2
RALBP1	10928	ralA binding protein 1	protein-coding	18p11.3
CNTN1	1272	contactin 1	protein-coding	12q11-q12
HGF	3082	hepatocyte growth factor (hepapoietin A; scatter factor)	protein-coding	7q21.1
MNAT1	4331	menage a trois homolog 1, cyclin H assembly factor (Xenopus laevis)	protein-coding	14q23
MRE11A	4361	MRE11 meiotic recombination 11 homolog A (S. cerevisiae)	protein-coding	11q21
AKAP11	11215	A kinase (PRKA) anchor protein 11	protein-coding	13q14.11
STRAP	11171	serine/threonine kinase receptor associated protein	protein-coding	12p12.3
ABCC2	1244	ATP-binding cassette, sub-family C (CFTR/MRP), member 2	protein-coding	10q24
HSF2	3298	heat shock transcription factor 2	protein-coding	6q22.31
PHF20	51230	PHD finger protein 20	protein-coding	20q11.22-q11.23
HSD17B6	8630	hydroxysteroid (17-beta) dehydrogenase 6	protein-coding	12q13
NR1H3	10062	nuclear receptor subfamily 1, group H, member 3	protein-coding	11p11.2
TYMP	1890	thymidine phosphorylase	protein-coding	22q13.33
SEC63	11231	SEC63 homolog (S. cerevisiae)	protein-coding	6q21
VIM	7431	vimentin	protein-coding	10p13
RTEL1-TNFRSF6B	100533107	RTEL1-TNFRSF6B readthrough (NMD candidate)	miscRNA	20q13.33
CD44	960	CD44 molecule (Indian blood group)	protein-coding	11p13
PRKCH	5583	protein kinase C, eta	protein-coding	14q23.1
VRK2	7444	vaccinia related kinase 2	protein-coding	2p16.1
TNFRSF1B	7133	tumor necrosis factor receptor superfamily, member 1B	protein-coding	1p36.22
VEZT	55591	vezatin, adherens junctions transmembrane protein	protein-coding	12q22
IBSP	3381	integrin-binding sialoprotein	protein-coding	4q21.1
TFB1M	51106	transcription factor B1, mitochondrial	protein-coding	6q25.1-q25.3
BAK1	578	BCL2-antagonist/killer 1	protein-coding	6p21.3
MUSK	4593	muscle, skeletal, receptor tyrosine kinase	protein-coding	9q31.3-q32
GRN	2896	granulin	protein-coding	17q21.32
NR2E3	10002	nuclear receptor subfamily 2, group E, member 3	protein-coding	15q22.32
PNPLA6	10908	patatin-like phospholipase domain containing 6	protein-coding	19p13.2
GAB2	9846	GRB2-associated binding protein 2	protein-coding	11q14.1
UHRF1	29128	ubiquitin-like with PHD and ring finger domains 1	protein-coding	19p13.3
MAP2K3	5606	mitogen-activated protein kinase kinase 3	protein-coding	17q11.2
VCL	7414	vinculin	protein-coding	10q22.2
TIMP2	7077	TIMP metallopeptidase inhibitor 2	protein-coding	17q25
CUL3	8452	cullin 3	protein-coding	2q36.2
OTC	5009	ornithine carbamoyltransferase	protein-coding	Xp21.1
PI4K2B	55300	phosphatidylinositol 4-kinase type 2 beta	protein-coding	4p15.2
TRIO	7204	trio Rho guanine nucleotide exchange factor	protein-coding	5p15.2
VCAN	1462	versican	protein-coding	5q14.3
CDH1	999	cadherin 1, type 1, E-cadherin (epithelial)	protein-coding	16q22.1
TNC	3371	tenascin C	protein-coding	9q33
PHKA2	5256	phosphorylase kinase, alpha 2 (liver)	protein-coding	Xp22.2-p22.1
EPHA3	2042	EPH receptor A3	protein-coding	3p11.2
HSPA5	3309	heat shock 70kDa protein 5 (glucose-regulated protein, 78kDa)	protein-coding	9q33.3
DSG2	1829	desmoglein 2	protein-coding	18q12.1
OFD1	8481	oral-facial-digital syndrome 1	protein-coding	Xp22
POLR2B	5431	polymerase (RNA) II (DNA directed) polypeptide B, 140kDa	protein-coding	4q12
CP	1356	ceruloplasmin (ferroxidase)	protein-coding	3q23-q25
GOPC	57120	golgi-associated PDZ and coiled-coil motif containing	protein-coding	6q21
ROS1	6098	c-ros oncogene 1 , receptor tyrosine kinase	protein-coding	6q22
HDAC9	9734	histone deacetylase 9	protein-coding	7p21.1
CELF2	10659	CUGBP, Elav-like family member 2	protein-coding	10p13
KITLG	4254	KIT ligand	protein-coding	12q22
H6PD	9563	hexose-6-phosphate dehydrogenase (glucose 1-dehydrogenase)	protein-coding	1p36
TNFRSF9	3604	tumor necrosis factor receptor superfamily, member 9	protein-coding	1p36
ELN	2006	elastin	protein-coding	7q11.23
FOXP3	50943	forkhead box P3	protein-coding	Xp11.23
LIMA1	51474	LIM domain and actin binding 1	protein-coding	12q13
PTGER3	5733	prostaglandin E receptor 3 (subtype EP3)	protein-coding	1p31.2
MAPK9	5601	mitogen-activated protein kinase 9	protein-coding	5q35
BCAR1	9564	breast cancer anti-estrogen resistance 1	protein-coding	16q23.1
RAD51	5888	RAD51 homolog (S. cerevisiae)	protein-coding	15q15.1
PIK3CB	5291	phosphatidylinositol-4,5-bisphosphate 3-kinase, catalytic subunit beta	protein-coding	3q22.3
PRSS8	5652	protease, serine, 8	protein-coding	16p11.2
FOXN3	1112	forkhead box N3	protein-coding	14q31.3
LAMA3	3909	laminin, alpha 3	protein-coding	18q11.2
ANAPC4	29945	anaphase promoting complex subunit 4	protein-coding	4p15.2
KCNQ1	3784	potassium voltage-gated channel, KQT-like subfamily, member 1	protein-coding	11p15.5
PTPRN	5798	protein tyrosine phosphatase, receptor type, N	protein-coding	2q35-q36.1
KCNH2	3757	potassium voltage-gated channel, subfamily H (eag-related), member 2	protein-coding	7q36.1
CUL1	8454	cullin 1	protein-coding	7q36.1
TAB2	23118	TGF-beta activated kinase 1/MAP3K7 binding protein 2	protein-coding	6q25.1
EIF2AK2	5610	eukaryotic translation initiation factor 2-alpha kinase 2	protein-coding	2p22-p21
F7	2155	coagulation factor VII (serum prothrombin conversion accelerator)	protein-coding	13q34
LAMC2	3918	laminin, gamma 2	protein-coding	1q25-q31
PPP1R12A	4659	protein phosphatase 1, regulatory subunit 12A	protein-coding	12q15-q21
POLR3E	55718	polymerase (RNA) III (DNA directed) polypeptide E (80kD)	protein-coding	16p12.2
ATP2B4	493	ATPase, Ca++ transporting, plasma membrane 4	protein-coding	1q32.1
RIOK2	55781	RIO kinase 2	protein-coding	5q15
DGKG	1608	diacylglycerol kinase, gamma 90kDa	protein-coding	3q27.2-q27.3
ALDH18A1	5832	aldehyde dehydrogenase 18 family, member A1	protein-coding	10q24.3
MXD1	4084	MAX dimerization protein 1	protein-coding	2p13-p12
CDK17	5128	cyclin-dependent kinase 17	protein-coding	12q23.1
CTDP1	9150	CTD (carboxy-terminal domain, RNA polymerase II, polypeptide A) phosphatase, subunit 1	protein-coding	18q23
WNK1	65125	WNK lysine deficient protein kinase 1	protein-coding	12p13.3
COL11A1	1301	collagen, type XI, alpha 1	protein-coding	1p21
CDH3	1001	cadherin 3, type 1, P-cadherin (placental)	protein-coding	16q22.1
CS	1431	citrate synthase	protein-coding	12q13.2
LTK	4058	leukocyte receptor tyrosine kinase	protein-coding	15q15.1-q21.1
APPBP2	10513	amyloid beta precursor protein (cytoplasmic tail) binding protein 2	protein-coding	17q23.2
U2AF2	11338	U2 small nuclear RNA auxiliary factor 2	protein-coding	19q13.42
ADCK1	57143	aarF domain containing kinase 1	protein-coding	14q24.3
CASP8	841	caspase 8, apoptosis-related cysteine peptidase	protein-coding	2q33-q34
ST3GAL6	10402	ST3 beta-galactoside alpha-2,3-sialyltransferase 6	protein-coding	3q12.1
HIPK2	28996	homeodomain interacting protein kinase 2	protein-coding	7q32-q34
RFXANK	8625	regulatory factor X-associated ankyrin-containing protein	protein-coding	19p12
CTSA	5476	cathepsin A	protein-coding	20q13.1
BCAS1	8537	breast carcinoma amplified sequence 1	protein-coding	20q13.2
PMS1	5378	PMS1 postmeiotic segregation increased 1 (S. cerevisiae)	protein-coding	2q31.1
WDR3	10885	WD repeat domain 3	protein-coding	1p12
PKN2	5586	protein kinase N2	protein-coding	1p22.2
MCM10	55388	minichromosome maintenance complex component 10	protein-coding	10p13
DGKA	1606	diacylglycerol kinase, alpha 80kDa	protein-coding	12q13.3
ERBB3	2065	v-erb-b2 erythroblastic leukemia viral oncogene homolog 3 (avian)	protein-coding	12q13
MYLK	4638	myosin light chain kinase	protein-coding	3q21
MAP2K4	6416	mitogen-activated protein kinase kinase 4	protein-coding	17p12
SLK	9748	STE20-like kinase	protein-coding	10q24.33
COL17A1	1308	collagen, type XVII, alpha 1	protein-coding	10q24.3
PRKCQ	5588	protein kinase C, theta	protein-coding	10p15
CDK13	8621	cyclin-dependent kinase 13	protein-coding	7p13
YBX1	4904	Y box binding protein 1	protein-coding	1p34
PPP2R5A	5525	protein phosphatase 2, regulatory subunit B', alpha	protein-coding	1q32.2-q32.3
ELAVL1	1994	ELAV (embryonic lethal, abnormal vision, Drosophila)-like 1 (Hu antigen R)	protein-coding	19p13.2
TIE1	7075	tyrosine kinase with immunoglobulin-like and EGF-like domains 1	protein-coding	1p34-p33
ASPM	259266	asp (abnormal spindle) homolog, microcephaly associated (Drosophila)	protein-coding	1q31
FGFR2	2263	fibroblast growth factor receptor 2	protein-coding	10q26
ZFAT	57623	zinc finger and AT hook domain containing	protein-coding	8q24.22
PFKP	5214	phosphofructokinase, platelet	protein-coding	10p15.3-p15.2
SP100	6672	SP100 nuclear antigen	protein-coding	2q37.1
TRAM1	23471	translocation associated membrane protein 1	protein-coding	8q13.3
PHKA1	5255	phosphorylase kinase, alpha 1 (muscle)	protein-coding	Xq12-q13
TNFRSF1A	7132	tumor necrosis factor receptor superfamily, member 1A	protein-coding	12p13.2
TP53BP1	7158	tumor protein p53 binding protein 1	protein-coding	15q15-q21
RHOA	387	ras homolog family member A	protein-coding	3p21.3
DHX8	1659	DEAH (Asp-Glu-Ala-His) box polypeptide 8	protein-coding	17q21.31
PRKCZ	5590	protein kinase C, zeta	protein-coding	1p36.33-p36.2
SYT1	6857	synaptotagmin I	protein-coding	12cen-q21
CBFB	865	core-binding factor, beta subunit	protein-coding	16q22.1
HDAC4	9759	histone deacetylase 4	protein-coding	2q37.3
FGFR3	2261	fibroblast growth factor receptor 3	protein-coding	4p16.3
IFI35	3430	interferon-induced protein 35	protein-coding	17q21
COASY	80347	CoA synthase	protein-coding	17q12-q21
INPP5A	3632	inositol polyphosphate-5-phosphatase, 40kDa	protein-coding	10q26.3
PPP2R5B	5526	protein phosphatase 2, regulatory subunit B', beta	protein-coding	11q12
PYGM	5837	phosphorylase, glycogen, muscle	protein-coding	11q12-q13.2
MAST4	375449	microtubule associated serine/threonine kinase family member 4	protein-coding	5q12.3
DNAJA2	10294	DnaJ (Hsp40) homolog, subfamily A, member 2	protein-coding	16q12.1
BCL3	602	B-cell CLL/lymphoma 3	protein-coding	19q13.1-q13.2
ABCC9	10060	ATP-binding cassette, sub-family C (CFTR/MRP), member 9	protein-coding	12p12.1
GAL	51083	galanin/GMAP prepropeptide	protein-coding	11q13.3
TGFBR3	7049	transforming growth factor, beta receptor III	protein-coding	1p33-p32
MAPK6	5597	mitogen-activated protein kinase 6	protein-coding	15q21
GUCY2C	2984	guanylate cyclase 2C (heat stable enterotoxin receptor)	protein-coding	12p12
PTPN3	5774	protein tyrosine phosphatase, non-receptor type 3	protein-coding	9q31
FGF10	2255	fibroblast growth factor 10	protein-coding	5p13-p12
MNT	4335	MNT, MAX dimerization protein	protein-coding	17p13.3
JMJD6	23210	jumonji domain containing 6	protein-coding	17q25
POLB	5423	polymerase (DNA directed), beta	protein-coding	8p11.2
ASNS	440	asparagine synthetase (glutamine-hydrolyzing)	protein-coding	7q21.3
ST6GALNAC2	10610	ST6 (alpha-N-acetyl-neuraminyl-2,3-beta-galactosyl-1,3)-N-acetylgalactosaminide alpha-2,6-sialyltransferase 2	protein-coding	17q25.1
CHAT	1103	choline O-acetyltransferase	protein-coding	10q11.2
TESK2	10420	testis-specific kinase 2	protein-coding	1p32
CSNK2A2	1459	casein kinase 2, alpha prime polypeptide	protein-coding	16q21
CAMK2A	815	calcium/calmodulin-dependent protein kinase II alpha	protein-coding	5q32
CDC42	998	cell division cycle 42	protein-coding	1p36.1
RAD18	56852	RAD18 homolog (S. cerevisiae)	protein-coding	3p25-p24
ATP2B1	490	ATPase, Ca++ transporting, plasma membrane 1	protein-coding	12q21.3
MAP4K4	9448	mitogen-activated protein kinase kinase kinase kinase 4	protein-coding	2q11.2-q12
SNX13	23161	sorting nexin 13	protein-coding	7p21.1
RPS6KA2	6196	ribosomal protein S6 kinase, 90kDa, polypeptide 2	protein-coding	6q27
ING3	54556	inhibitor of growth family, member 3	protein-coding	7q31
HLTF	6596	helicase-like transcription factor	protein-coding	3q25.1-q26.1
MYO3B	140469	myosin IIIB	protein-coding	2q31.1-q31.2
PRKACA	5566	protein kinase, cAMP-dependent, catalytic, alpha	protein-coding	19p13.1
RPS6KA6	27330	ribosomal protein S6 kinase, 90kDa, polypeptide 6	protein-coding	Xq21
TFRC	7037	transferrin receptor (p90, CD71)	protein-coding	3q29
MPP5	64398	membrane protein, palmitoylated 5 (MAGUK p55 subfamily member 5)	protein-coding	14q23.3
SMC1A	8243	structural maintenance of chromosomes 1A	protein-coding	Xp11.22-p11.21
MARK2	2011	MAP/microtubule affinity-regulating kinase 2	protein-coding	11q13.1
HMMR	3161	hyaluronan-mediated motility receptor (RHAMM)	protein-coding	5q33.2-qter
FCGR2B	2213	Fc fragment of IgG, low affinity IIb, receptor (CD32)	protein-coding	1q23
PVR	5817	poliovirus receptor	protein-coding	19q13.2
IKBKG	8517	inhibitor of kappa light polypeptide gene enhancer in B-cells, kinase gamma	protein-coding	Xq28
TP63	8626	tumor protein p63	protein-coding	3q28
ALPK1	80216	alpha-kinase 1	protein-coding	4q25
NLE1	54475	notchless homolog 1 (Drosophila)	protein-coding	17q12
PPP2R3A	5523	protein phosphatase 2, regulatory subunit B'', alpha	protein-coding	3q22.1
PTGS2	5743	prostaglandin-endoperoxide synthase 2 (prostaglandin G/H synthase and cyclooxygenase)	protein-coding	1q25.2-q25.3
MAP3K13	9175	mitogen-activated protein kinase kinase kinase 13	protein-coding	3q27
FRY	10129	furry homolog (Drosophila)	protein-coding	13q13.1
GLI2	2736	GLI family zinc finger 2	protein-coding	2q14
CLNS1A	1207	chloride channel, nucleotide-sensitive, 1A	protein-coding	11q13.5-q14
EED	8726	embryonic ectoderm development	protein-coding	11q14.2-q22.3
TSG101	7251	tumor susceptibility gene 101	protein-coding	11p15
BCS1L	617	BC1 (ubiquinol-cytochrome c reductase) synthesis-like	protein-coding	2q33
NUAK1	9891	NUAK family, SNF1-like kinase, 1	protein-coding	12q23.3
ENO1	2023	enolase 1, (alpha)	protein-coding	1p36.2
SLC12A1	6557	solute carrier family 12 (sodium/potassium/chloride transporters), member 1	protein-coding	15q15-q21.1
TUBE1	51175	tubulin, epsilon 1	protein-coding	6q21
TXK	7294	TXK tyrosine kinase	protein-coding	4p12
SEMA3A	10371	sema domain, immunoglobulin domain (Ig), short basic domain, secreted, (semaphorin) 3A	protein-coding	7p12.1
GTSE1	51512	G-2 and S-phase expressed 1	protein-coding	22q13.2-q13.3
WNT8B	7479	wingless-type MMTV integration site family, member 8B	protein-coding	10q24
ZNF638	27332	zinc finger protein 638	protein-coding	2p13.1
VPS9D1	9605	VPS9 domain containing 1	protein-coding	16q24
MARK3	4140	MAP/microtubule affinity-regulating kinase 3	protein-coding	14q32.3
FOSL2	2355	FOS-like antigen 2	protein-coding	2p23.3
FSCN1	6624	fascin homolog 1, actin-bundling protein (Strongylocentrotus purpuratus)	protein-coding	7p22
ACTB	60	actin, beta	protein-coding	7p22
PLD1	5337	phospholipase D1, phosphatidylcholine-specific	protein-coding	3q26
DLG1	1739	discs, large homolog 1 (Drosophila)	protein-coding	3q29
SART3	9733	squamous cell carcinoma antigen recognized by T cells 3	protein-coding	12q24.1
PAX2	5076	paired box 2	protein-coding	10q24
MCM6	4175	minichromosome maintenance complex component 6	protein-coding	2q21
PTPN23	25930	protein tyrosine phosphatase, non-receptor type 23	protein-coding	3p21.3
MLH1	4292	mutL homolog 1, colon cancer, nonpolyposis type 2 (E. coli)	protein-coding	3p21.3
TRAF4	9618	TNF receptor-associated factor 4	protein-coding	17q11-q12
MCAM	4162	melanoma cell adhesion molecule	protein-coding	11q23.3
RAP1GAP	5909	RAP1 GTPase activating protein	protein-coding	1p36.1-p35
DGKD	8527	diacylglycerol kinase, delta 130kDa	protein-coding	2q37.1
RARB	5915	retinoic acid receptor, beta	protein-coding	3p24.2
TOP2B	7155	topoisomerase (DNA) II beta 180kDa	protein-coding	3p24
NFKB2	4791	nuclear factor of kappa light polypeptide gene enhancer in B-cells 2 (p49/p100)	protein-coding	10q24
PPP1R12B	4660	protein phosphatase 1, regulatory subunit 12B	protein-coding	1q32.1
PAK3	5063	p21 protein (Cdc42/Rac)-activated kinase 3	protein-coding	Xq23
DCX	1641	doublecortin	protein-coding	Xq22.3-q23
SNRPA	6626	small nuclear ribonucleoprotein polypeptide A	protein-coding	19q13.1
SIRT6	51548	sirtuin 6	protein-coding	19p13.3
TYR	7299	tyrosinase	protein-coding	11q14-q21
FGFR1	2260	fibroblast growth factor receptor 1	protein-coding	8p12
AMPH	273	amphiphysin	protein-coding	7p14-p13
ARAF	369	v-raf murine sarcoma 3611 viral oncogene homolog	protein-coding	Xp11.4-p11.2
MCCC1	56922	methylcrotonoyl-CoA carboxylase 1 (alpha)	protein-coding	3q27
FAP	2191	fibroblast activation protein, alpha	protein-coding	2q23
PIK3C3	5289	phosphatidylinositol 3-kinase, catalytic subunit type 3	protein-coding	18q12.3
PPP2R5C	5527	protein phosphatase 2, regulatory subunit B', gamma	protein-coding	14q32.31
RBFOX1	54715	RNA binding protein, fox-1 homolog (C. elegans) 1	protein-coding	16p13.3
EDN1	1906	endothelin 1	protein-coding	6p24.1
FGF20	26281	fibroblast growth factor 20	protein-coding	8p22
PCM1	5108	pericentriolar material 1	protein-coding	8p22-p21.3
RUNX1T1	862	runt-related transcription factor 1; translocated to, 1 (cyclin D-related)	protein-coding	8q22
CDH17	1015	cadherin 17, LI cadherin (liver-intestine)	protein-coding	8q22.1
XRCC5	7520	X-ray repair complementing defective repair in Chinese hamster cells 5 (double-strand-break rejoining)	protein-coding	2q35
MKNK1	8569	MAP kinase interacting serine/threonine kinase 1	protein-coding	1p33
SAR1A	56681	SAR1 homolog A (S. cerevisiae)	protein-coding	10q22.1
CDC14A	8556	cell division cycle 14A	protein-coding	1p21
KIF22	3835	kinesin family member 22	protein-coding	16p11.2
KEAP1	9817	kelch-like ECH-associated protein 1	protein-coding	19p13.2
PTPRH	5794	protein tyrosine phosphatase, receptor type, H	protein-coding	19q13.4
DCT	1638	dopachrome tautomerase	protein-coding	13q32
EPHA6	285220	EPH receptor A6	protein-coding	3q11.2
SLC4A4	8671	solute carrier family 4, sodium bicarbonate cotransporter, member 4	protein-coding	4q21
SMARCA2	6595	SWI/SNF related, matrix associated, actin dependent regulator of chromatin, subfamily a, member 2	protein-coding	9p22.3
SESN1	27244	sestrin 1	protein-coding	6q21
CPB2	1361	carboxypeptidase B2 (plasma)	protein-coding	13q14.11
PSEN1	5663	presenilin 1	protein-coding	14q24.3
MOK	5891	MOK protein kinase	protein-coding	14q32
HSP90AA1	3320	heat shock protein 90kDa alpha (cytosolic), class A member 1	protein-coding	14q32.33
RBL1	5933	retinoblastoma-like 1 (p107)	protein-coding	20q11.2
NDC80	10403	NDC80 kinetochore complex component	protein-coding	18p11.32
OSTM1	28962	osteopetrosis associated transmembrane protein 1	protein-coding	6q21
CDH7	1005	cadherin 7, type 2	protein-coding	18q22.1
ARG2	384	arginase 2	protein-coding	14q24.1
PTPRC	5788	protein tyrosine phosphatase, receptor type, C	protein-coding	1q31-q32
STK17B	9262	serine/threonine kinase 17b	protein-coding	2q32.3
CDC14B	8555	cell division cycle 14B	protein-coding	9q22.3
MPP4	58538	membrane protein, palmitoylated 4 (MAGUK p55 subfamily member 4)	protein-coding	2q33.2
STRADB	55437	STE20-related kinase adaptor beta	protein-coding	2q33.1
BZW1	9689	basic leucine zipper and W2 domains 1	protein-coding	2q33
PGR	5241	progesterone receptor	protein-coding	11q22-q23
CCNT2	905	cyclin T2	protein-coding	2q21.3
COL19A1	1310	collagen, type XIX, alpha 1	protein-coding	6q12-q13
DLG3	1741	discs, large homolog 3 (Drosophila)	protein-coding	Xq13.1
OPRK1	4986	opioid receptor, kappa 1	protein-coding	8q11.2
GSK3B	2932	glycogen synthase kinase 3 beta	protein-coding	3q13.3
BCKDHB	594	branched chain keto acid dehydrogenase E1, beta polypeptide	protein-coding	6q14.1
ULK2	9706	unc-51-like kinase 2 (C. elegans)	protein-coding	17p11.2
TNPO1	3842	transportin 1	protein-coding	5q13.2
OXCT1	5019	3-oxoacid CoA transferase 1	protein-coding	5p13.1
EPYC	1833	epiphycan	protein-coding	12q21
FAT1	2195	FAT atypical cadherin 1	protein-coding	4q35
ZMPSTE24	10269	zinc metallopeptidase STE24	protein-coding	1p34
GSTP1	2950	glutathione S-transferase pi 1	protein-coding	11q13
NCOA1	8648	nuclear receptor coactivator 1	protein-coding	2p23
CD59	966	CD59 molecule, complement regulatory protein	protein-coding	11p13
ATRX	546	alpha thalassemia/mental retardation syndrome X-linked	protein-coding	Xq21.1
TAF9	6880	TAF9 RNA polymerase II, TATA box binding protein (TBP)-associated factor, 32kDa	protein-coding	5q11.2-q13.1
ABCB1	5243	ATP-binding cassette, sub-family B (MDR/TAP), member 1	protein-coding	7q21.12
AKR1B1	231	aldo-keto reductase family 1, member B1 (aldose reductase)	protein-coding	7q35
CPNE3	8895	copine III	protein-coding	8q21.3
CTTN	2017	cortactin	protein-coding	11q13
WNT11	7481	wingless-type MMTV integration site family, member 11	protein-coding	11q13.5
ORC1	4998	origin recognition complex, subunit 1	protein-coding	1p32
RAD54L	8438	RAD54-like (S. cerevisiae)	protein-coding	1p32
MAST2	23139	microtubule associated serine/threonine kinase 2	protein-coding	1p34.1
EIF2AK1	27102	eukaryotic translation initiation factor 2-alpha kinase 1	protein-coding	7p22
NME8	51314	NME/NM23 family member 8	protein-coding	7p14.1
SEPHS1	22929	selenophosphate synthetase 1	protein-coding	10p14
LAT2	7462	linker for activation of T cells family, member 2	protein-coding	7q11.23
ZW10	9183	zw10 kinetochore protein	protein-coding	11q23.2
PPP1R15A	23645	protein phosphatase 1, regulatory subunit 15A	protein-coding	19q13.2
ACHE	43	acetylcholinesterase	protein-coding	7q22
SRRT	51593	serrate RNA effector molecule homolog (Arabidopsis)	protein-coding	7q21
BAX	581	BCL2-associated X protein	protein-coding	19q13.3-q13.4
PSMC5	5705	proteasome (prosome, macropain) 26S subunit, ATPase, 5	protein-coding	17q23.3
MMP2	4313	matrix metallopeptidase 2 (gelatinase A, 72kDa gelatinase, 72kDa type IV collagenase)	protein-coding	16q13-q21
MT3	4504	metallothionein 3	protein-coding	16q13
ADD1	118	adducin 1 (alpha)	protein-coding	4p16.3
SF3B2	10992	splicing factor 3b, subunit 2, 145kDa	protein-coding	11q13.1
GNAS	2778	GNAS complex locus	protein-coding	20q13.3
TFAP2C	7022	transcription factor AP-2 gamma (activating enhancer binding protein 2 gamma)	protein-coding	20q13.2
AURKA	6790	aurora kinase A	protein-coding	20q13
CNOT3	4849	CCR4-NOT transcription complex, subunit 3	protein-coding	19q13.4
PTPN4	5775	protein tyrosine phosphatase, non-receptor type 4 (megakaryocyte)	protein-coding	2q14.2
DNMT3B	1789	DNA (cytosine-5-)-methyltransferase 3 beta	protein-coding	20q11.2
PPP1R13B	23368	protein phosphatase 1, regulatory subunit 13B	protein-coding	14q32.33
ATRN	8455	attractin	protein-coding	20p13
DYNLL1	8655	dynein, light chain, LC8-type 1	protein-coding	12q24.23
MAPKAPK5	8550	mitogen-activated protein kinase-activated protein kinase 5	protein-coding	12q24.13
ANAPC5	51433	anaphase promoting complex subunit 5	protein-coding	12q24.31
BRAP	8315	BRCA1 associated protein	protein-coding	12q24
NOS1	4842	nitric oxide synthase 1 (neuronal)	protein-coding	12q24.2-q24.31
FUS	2521	fused in sarcoma	protein-coding	16p11.2
IGBP1	3476	immunoglobulin (CD79A) binding protein 1	protein-coding	Xq13.1-q13.3
FXYD3	5349	FXYD domain containing ion transport regulator 3	protein-coding	19q13.12
CDIP1	29965	cell death-inducing p53 target 1	protein-coding	16p13.3
KCNH4	23415	potassium voltage-gated channel, subfamily H (eag-related), member 4	protein-coding	17q21.2
BIRC5	332	baculoviral IAP repeat containing 5	protein-coding	17q25
SLC9A1	6548	solute carrier family 9, subfamily A (NHE1, cation proton antiporter 1), member 1	protein-coding	1p36.1-p35
PCBP4	57060	poly(rC) binding protein 4	protein-coding	3p21
NUDC	10726	nuclear distribution C homolog (A. nidulans)	protein-coding	1p35-p34
IRAK3	11213	interleukin-1 receptor-associated kinase 3	protein-coding	12q14.3
LYZ	4069	lysozyme	protein-coding	12q15
THPO	7066	thrombopoietin	protein-coding	3q27
PDPR	55066	pyruvate dehydrogenase phosphatase regulatory subunit	protein-coding	16q22.1
SLC26A4	5172	solute carrier family 26, member 4	protein-coding	7q31
WDR7	23335	WD repeat domain 7	protein-coding	18q21.31
ABCC6	368	ATP-binding cassette, sub-family C (CFTR/MRP), member 6	protein-coding	16p13.1
ITGA6	3655	integrin, alpha 6	protein-coding	2q31.1
ZAK	51776	sterile alpha motif and leucine zipper containing kinase AZK	protein-coding	2q24.2
FH	2271	fumarate hydratase	protein-coding	1q42.1
TF	7018	transferrin	protein-coding	3q22.1
NLRP1	22861	NLR family, pyrin domain containing 1	protein-coding	17p13.2
ORC6	23594	origin recognition complex, subunit 6	protein-coding	16q12
ESR1	2099	estrogen receptor 1	protein-coding	6q25.1
PSME1	5720	proteasome (prosome, macropain) activator subunit 1 (PA28 alpha)	protein-coding	14q11.2
SCFD1	23256	sec1 family domain containing 1	protein-coding	14q12
HNRNPC	3183	heterogeneous nuclear ribonucleoprotein C (C1/C2)	protein-coding	14q11.2
TGM1	7051	transglutaminase 1	protein-coding	14q11.2
TRPM7	54822	transient receptor potential cation channel, subfamily M, member 7	protein-coding	15q21
TYRO3	7301	TYRO3 protein tyrosine kinase	protein-coding	15q15
PHGDH	26227	phosphoglycerate dehydrogenase	protein-coding	1p12
COL9A3	1299	collagen, type IX, alpha 3	protein-coding	20q13.3
EZR	7430	ezrin	protein-coding	6q25.3
CLSPN	63967	claspin	protein-coding	1p34.2
TGFB2	7042	transforming growth factor, beta 2	protein-coding	1q41
CDC45	8318	cell division cycle 45	protein-coding	22q11.21
XYLB	9942	xylulokinase homolog (H. influenzae)	protein-coding	3p22-p21.3
HDAC6	10013	histone deacetylase 6	protein-coding	Xp11.23
CDC6	990	cell division cycle 6	protein-coding	17q21.3
UPRT	139596	uracil phosphoribosyltransferase (FUR1) homolog (S. cerevisiae)	protein-coding	Xq13.3
CDC23	8697	cell division cycle 23	protein-coding	5q31
AAAS	8086	achalasia, adrenocortical insufficiency, alacrimia	protein-coding	12q13
CBX5	23468	chromobox homolog 5	protein-coding	12q13.13
MSH2	4436	mutS homolog 2, colon cancer, nonpolyposis type 1 (E. coli)	protein-coding	2p21
MAP3K1	4214	mitogen-activated protein kinase kinase kinase 1, E3 ubiquitin protein ligase	protein-coding	5q11.2
DHPS	1725	deoxyhypusine synthase	protein-coding	19p13.2
PSMD5	5711	proteasome (prosome, macropain) 26S subunit, non-ATPase, 5	protein-coding	9q33.2
SH2D3C	10044	SH2 domain containing 3C	protein-coding	9q34.11
NANS	54187	N-acetylneuraminic acid synthase	protein-coding	9p24.1-p23
BAMBI	25805	BMP and activin membrane-bound inhibitor homolog (Xenopus laevis)	protein-coding	10p12.3-p11.2
IL11	3589	interleukin 11	protein-coding	19q13.3-q13.4
MYO3A	53904	myosin IIIA	protein-coding	10p11.1
FKBP5	2289	FK506 binding protein 5	protein-coding	6p21.31
HSP90AB1	3326	heat shock protein 90kDa alpha (cytosolic), class B member 1	protein-coding	6p12
CDC5L	988	cell division cycle 5-like	protein-coding	6p21
DSP	1832	desmoplakin	protein-coding	6p24
SIRT1	23411	sirtuin 1	protein-coding	10q21.3
JAK2	3717	Janus kinase 2	protein-coding	9p24
ABL1	25	c-abl oncogene 1, non-receptor tyrosine kinase	protein-coding	9q34.1
CDC7	8317	cell division cycle 7	protein-coding	1p22
SCD	6319	stearoyl-CoA desaturase (delta-9-desaturase)	protein-coding	10q24.31
MAST3	23031	microtubule associated serine/threonine kinase 3	protein-coding	19p13.11
PSMD8	5714	proteasome (prosome, macropain) 26S subunit, non-ATPase, 8	protein-coding	19q13.2
SETD1A	9739	SET domain containing 1A	protein-coding	16p11.2
EFNA2	1943	ephrin-A2	protein-coding	19p13.3
TECR	9524	trans-2,3-enoyl-CoA reductase	protein-coding	19p13.12
CDC34	997	cell division cycle 34	protein-coding	19p13.3
MTAP	4507	methylthioadenosine phosphorylase	protein-coding	9p21
GADD45B	4616	growth arrest and DNA-damage-inducible, beta	protein-coding	19p13.3
MKNK2	2872	MAP kinase interacting serine/threonine kinase 2	protein-coding	19p13.3
CRKL	1399	v-crk sarcoma virus CT10 oncogene homolog (avian)-like	protein-coding	22q11.21
MMP11	4320	matrix metallopeptidase 11 (stromelysin 3)	protein-coding	22q11.23
SMARCB1	6598	SWI/SNF related, matrix associated, actin dependent regulator of chromatin, subfamily b, member 1	protein-coding	22q11.23|22q11
GSTT2	2953	glutathione S-transferase theta 2	protein-coding	22q11.23
OSM	5008	oncostatin M	protein-coding	22q12.2
PES1	23481	pescadillo ribosomal biogenesis factor 1	protein-coding	22q12.1
MAPK1	5594	mitogen-activated protein kinase 1	protein-coding	22q11.21
PRODH	5625	proline dehydrogenase (oxidase) 1	protein-coding	22q11.21
PPM1F	9647	protein phosphatase, Mg2+/Mn2+ dependent, 1F	protein-coding	22q11.22
ADRBK2	157	adrenergic, beta, receptor kinase 2	protein-coding	22q12.1
HIRA	7290	histone cell cycle regulator	protein-coding	22q11.21
SH3BP1	23616	SH3-domain binding protein 1	protein-coding	22q13.1
LGALS1	3956	lectin, galactoside-binding, soluble, 1	protein-coding	22q13.1
NHP2L1	4809	NHP2 non-histone chromosome protein 2-like 1 (S. cerevisiae)	protein-coding	22q13
SOX10	6663	SRY (sex determining region Y)-box 10	protein-coding	22q13.1
DMC1	11144	DNA meiotic recombinase 1	protein-coding	22q13.1
TIMP3	7078	TIMP metallopeptidase inhibitor 3	protein-coding	22q12.3
CYB5R3	1727	cytochrome b5 reductase 3	protein-coding	22q13.2
TTLL1	25809	tubulin tyrosine ligase-like family, member 1	protein-coding	22q13.1
HMOX1	3162	heme oxygenase (decycling) 1	protein-coding	22q13.1
MCM5	4174	minichromosome maintenance complex component 5	protein-coding	22q13.1
ARSA	410	arylsulfatase A	protein-coding	22q13.33
TSPO	706	translocator protein (18kDa)	protein-coding	22q13.31
PDGFB	5155	platelet-derived growth factor beta polypeptide	protein-coding	22q13.1
TAB1	10454	TGF-beta activated kinase 1/MAP3K7 binding protein 1	protein-coding	22q13.1
MYH9	4627	myosin, heavy chain 9, non-muscle	protein-coding	22q13.1
TXN2	25828	thioredoxin 2	protein-coding	22q13.1
RBX1	9978	ring-box 1, E3 ubiquitin protein ligase	protein-coding	22q13.2
EP300	2033	E1A binding protein p300	protein-coding	22q13.2
RANGAP1	5905	Ran GTPase activating protein 1	protein-coding	22q13
PHF5A	84844	PHD finger protein 5A	protein-coding	22q13.2
ACO2	50	aconitase 2, mitochondrial	protein-coding	22q13.2
CERK	64781	ceramide kinase	protein-coding	22q13.31
GZMB	3002	granzyme B (granzyme 2, cytotoxic T-lymphocyte-associated serine esterase 1)	protein-coding	14q11.2
CDKL1	8814	cyclin-dependent kinase-like 1 (CDC2-related kinase)	protein-coding	14q21.3
PSMC6	5706	proteasome (prosome, macropain) 26S subunit, ATPase, 6	protein-coding	14q22.1
CDKN3	1033	cyclin-dependent kinase inhibitor 3	protein-coding	14q22
PSMA3	5684	proteasome (prosome, macropain) subunit, alpha type, 3	protein-coding	14q23
KIAA0586	9786	KIAA0586	protein-coding	14q23.1
SPTLC2	9517	serine palmitoyltransferase, long chain base subunit 2	protein-coding	14q24.3
LGMN	5641	legumain	protein-coding	14q32.1
PPM1A	5494	protein phosphatase, Mg2+/Mn2+ dependent, 1A	protein-coding	14q23.1
ERH	2079	enhancer of rudimentary homolog (Drosophila)	protein-coding	14q24.1|7q34
DICER1	23405	dicer 1, ribonuclease type III	protein-coding	14q32.13
VRK1	7443	vaccinia related kinase 1	protein-coding	14q32
PSMC1	5700	proteasome (prosome, macropain) 26S subunit, ATPase, 1	protein-coding	14q32.11
RPS6KA5	9252	ribosomal protein S6 kinase, 90kDa, polypeptide 5	protein-coding	14q31-q32.1
PSMB5	5693	proteasome (prosome, macropain) subunit, beta type, 5	protein-coding	14q11.2
TRIP11	9321	thyroid hormone receptor interactor 11	protein-coding	14q31-q32
APEX1	328	APEX nuclease (multifunctional DNA repair enzyme) 1	protein-coding	14q11.2
NFKBIA	4792	nuclear factor of kappa light polypeptide gene enhancer in B-cells inhibitor, alpha	protein-coding	14q13
CD40	958	CD40 molecule, TNF receptor superfamily member 5	protein-coding	20q12-q13.2
SGK2	10110	serum/glucocorticoid regulated kinase 2	protein-coding	20q13.2
STK4	6789	serine/threonine kinase 4	protein-coding	20q11.2-q13.2
BMP7	655	bone morphogenetic protein 7	protein-coding	20q13
RAE1	8480	RAE1 RNA export 1 homolog (S. pombe)	protein-coding	20q13.31
NELFCD	51497	negative elongation factor complex member C/D	protein-coding	20q13
CTSZ	1522	cathepsin Z	protein-coding	20q13.32
PSMA7	5688	proteasome (prosome, macropain) subunit, alpha type, 7	protein-coding	20q13.33
NTSR1	4923	neurotensin receptor 1 (high affinity)	protein-coding	20q13
TCFL5	10732	transcription factor-like 5 (basic helix-loop-helix)	protein-coding	20q13.3-qter
BIRC7	79444	baculoviral IAP repeat containing 7	protein-coding	20q13.3
AVP	551	arginine vasopressin	protein-coding	20p13
EEF1A2	1917	eukaryotic translation elongation factor 1 alpha 2	protein-coding	20q13.3
CDC25B	994	cell division cycle 25B	protein-coding	20p13
ARFRP1	10139	ADP-ribosylation factor related protein 1	protein-coding	20q13.3
NDUFAF5	79133	NADH dehydrogenase (ubiquinone) complex I, assembly factor 5	protein-coding	20p12.1
TRIB3	57761	tribbles homolog 3 (Drosophila)	protein-coding	20p13-p12.2
CSNK2A1	1457	casein kinase 2, alpha 1 polypeptide	protein-coding	20p13
PDYN	5173	prodynorphin	protein-coding	20p13
MYL9	10398	myosin, light chain 9, regulatory	protein-coding	20q11.23
HCK	3055	hemopoietic cell kinase	protein-coding	20q11-q12
CRNKL1	51340	crooked neck pre-mRNA splicing factor-like 1 (Drosophila)	protein-coding	20p11.2
NOP56	10528	NOP56 ribonucleoprotein	protein-coding	20p13
MAPRE1	22919	microtubule-associated protein, RP/EB family, member 1	protein-coding	20q11.1-q11.23
JAG1	182	jagged 1	protein-coding	20p12.1-p11.23
E2F1	1869	E2F transcription factor 1	protein-coding	20q11.2
BPI	671	bactericidal/permeability-increasing protein	protein-coding	20q11.23
ACTR5	79913	ARP5 actin-related protein 5 homolog (yeast)	protein-coding	20q11.23
AHCY	191	adenosylhomocysteinase	protein-coding	20q11.22
PIGU	128869	phosphatidylinositol glycan anchor biosynthesis, class U	protein-coding	20q11.22
CELF4	56853	CUGBP, Elav-like family member 4	protein-coding	18q12
SMAD7	4092	SMAD family member 7	protein-coding	18q21.1
POLI	11201	polymerase (DNA directed) iota	protein-coding	18q21.1
RIOK3	8780	RIO kinase 3	protein-coding	18q11.2
STS	412	steroid sulfatase (microsomal), isozyme S	protein-coding	Xp22.32
POLA1	5422	polymerase (DNA directed), alpha 1, catalytic subunit	protein-coding	Xp22.1-p21.3
MID1	4281	midline 1 (Opitz/BBB syndrome)	protein-coding	Xp22
GUCY2F	2986	guanylate cyclase 2F, retinal	protein-coding	Xq22
PRPS2	5634	phosphoribosyl pyrophosphate synthetase 2	protein-coding	Xp22.2
CHRDL1	91851	chordin-like 1	protein-coding	Xq23
WDR13	64743	WD repeat domain 13	protein-coding	Xp11.23
XIAP	331	X-linked inhibitor of apoptosis	protein-coding	Xq25
ABCD1	215	ATP-binding cassette, sub-family D (ALD), member 1	protein-coding	Xq28
BMX	660	BMX non-receptor tyrosine kinase	protein-coding	Xp22.2
SMARCA1	6594	SWI/SNF related, matrix associated, actin dependent regulator of chromatin, subfamily a, member 1	protein-coding	Xq25
PIM2	11040	pim-2 oncogene	protein-coding	Xp11.23
SLC35A2	7355	solute carrier family 35 (UDP-galactose transporter), member A2	protein-coding	Xp11.23-p11.22
EMD	2010	emerin	protein-coding	Xq28
TAZ	6901	tafazzin	protein-coding	Xq28
PGK1	5230	phosphoglycerate kinase 1	protein-coding	Xq13.3
GATA1	2623	GATA binding protein 1 (globin transcription factor 1)	protein-coding	Xp11.23
PHEX	5251	phosphate regulating endopeptidase homolog, X-linked	protein-coding	Xp22.2-p22.1
USP11	8237	ubiquitin specific peptidase 11	protein-coding	Xp11.23
TIMP1	7076	TIMP metallopeptidase inhibitor 1	protein-coding	Xp11.3-p11.23
PIN4	5303	protein (peptidylprolyl cis/trans isomerase) NIMA-interacting, 4 (parvulin)	protein-coding	Xq13
PORCN	64840	porcupine homolog (Drosophila)	protein-coding	Xp11.23
GLA	2717	galactosidase, alpha	protein-coding	Xq22
FGF14	2259	fibroblast growth factor 14	protein-coding	13q34
STK24	8428	serine/threonine kinase 24	protein-coding	13q31.2-q32.3
FGF9	2254	fibroblast growth factor 9 (glia-activating factor)	protein-coding	13q11-q12
SUPT20H	55578	suppressor of Ty 20 homolog (S. cerevisiae)	protein-coding	13q13.3
FLT1	2321	fms-related tyrosine kinase 1	protein-coding	13q12
MAPK3	5595	mitogen-activated protein kinase 3	protein-coding	16p11.2
PHKB	5257	phosphorylase kinase, beta	protein-coding	16q12-q13
NUTF2	10204	nuclear transport factor 2	protein-coding	16q22.1
PARD6A	50855	par-6 partitioning defective 6 homolog alpha (C. elegans)	protein-coding	16q22.1
PSMD7	5713	proteasome (prosome, macropain) 26S subunit, non-ATPase, 7	protein-coding	16q22.3
AXIN1	8312	axin 1	protein-coding	16p13.3
MLYCD	23417	malonyl-CoA decarboxylase	protein-coding	16q24
TSC2	7249	tuberous sclerosis 2	protein-coding	16p13.3
FOXF1	2294	forkhead box F1	protein-coding	16q24
UBE2I	7329	ubiquitin-conjugating enzyme E2I	protein-coding	16p13.3
EEF2K	29904	eukaryotic elongation factor-2 kinase	protein-coding	16p12.2
GSPT1	2935	G1 to S phase transition 1	protein-coding	16p13.1
DNAJA3	9093	DnaJ (Hsp40) homolog, subfamily A, member 3	protein-coding	16p13.3
RBL2	5934	retinoblastoma-like 2 (p130)	protein-coding	16q12.2
RPGRIP1L	23322	RPGRIP1-like	protein-coding	16q12.2
CDIPT	10423	CDP-diacylglycerol--inositol 3-phosphatidyltransferase	protein-coding	16p11.2
BCKDK	10295	branched chain ketoacid dehydrogenase kinase	protein-coding	16p11.2
KAT8	84148	K(lysine) acetyltransferase 8	protein-coding	16p11.2
CSK	1445	c-src tyrosine kinase	protein-coding	15q24.1
CTSH	1512	cathepsin H	protein-coding	15q25.1
FAH	2184	fumarylacetoacetate hydrolase (fumarylacetoacetase)	protein-coding	15q25.1
VPS18	57617	vacuolar protein sorting 18 homolog (S. cerevisiae)	protein-coding	15q14-q15
SLC30A4	7782	solute carrier family 30 (zinc transporter), member 4	protein-coding	15q21.1|15q21.1
BLOC1S6	26258	biogenesis of lysosomal organelles complex-1, subunit 6, pallidin	protein-coding	15q21.1
SGK3	23678	serum/glucocorticoid regulated kinase family, member 3	protein-coding	8q12
CA2	760	carbonic anhydrase II	protein-coding	8q22
RIPK2	8767	receptor-interacting serine-threonine kinase 2	protein-coding	8q21
EYA1	2138	eyes absent homolog 1 (Drosophila)	protein-coding	8q13.3
NBN	4683	nibrin	protein-coding	8q21
DECR1	1666	2,4-dienoyl CoA reductase 1, mitochondrial	protein-coding	8q21.3
IKBKB	3551	inhibitor of kappa light polypeptide gene enhancer in B-cells, kinase beta	protein-coding	8p11.2
PLAT	5327	plasminogen activator, tissue	protein-coding	8p12
STK3	6788	serine/threonine kinase 3	protein-coding	8q22.2
EIF3E	3646	eukaryotic translation initiation factor 3, subunit E	protein-coding	8q22-q23
IL7	3574	interleukin 7	protein-coding	8q12-q13
UBR5	51366	ubiquitin protein ligase E3 component n-recognin 5	protein-coding	8q22
MTMR9	66036	myotubularin related protein 9	protein-coding	8p23-p22
GSR	2936	glutathione reductase	protein-coding	8p21.1
TNFRSF10A	8797	tumor necrosis factor receptor superfamily, member 10a	protein-coding	8p21
PPP2CB	5516	protein phosphatase 2, catalytic subunit, beta isozyme	protein-coding	8p12
TUSC3	7991	tumor suppressor candidate 3	protein-coding	8p22
ASAH1	427	N-acylsphingosine amidohydrolase (acid ceramidase) 1	protein-coding	8p22
GYS1	2997	glycogen synthase 1 (muscle)	protein-coding	19q13.3
TUBB4A	10382	tubulin, beta 4A class IVa	protein-coding	19p13.3
SNRNP70	6625	small nuclear ribonucleoprotein 70kDa (U1)	protein-coding	19q13.3
RELB	5971	v-rel reticuloendotheliosis viral oncogene homolog B	protein-coding	19q13.32
CKM	1158	creatine kinase, muscle	protein-coding	19q13.32
ERCC2	2068	excision repair cross-complementing rodent repair deficiency, complementation group 2	protein-coding	19q13.3
AMH	268	anti-Mullerian hormone	protein-coding	19p13.3
DMPK	1760	dystrophia myotonica-protein kinase	protein-coding	19q13.3
TIMM44	10469	translocase of inner mitochondrial membrane 44 homolog (yeast)	protein-coding	19p13.3-p13.2
TNNT1	7138	troponin T type 1 (skeletal, slow)	protein-coding	19q13.4
VRK3	51231	vaccinia related kinase 3	protein-coding	19q13
AKAP8	10270	A kinase (PRKA) anchor protein 8	protein-coding	19p13.1
AURKC	6795	aurora kinase C	protein-coding	19q13.43
CCNE1	898	cyclin E1	protein-coding	19q12
PDCD5	9141	programmed cell death 5	protein-coding	19q13.11
FBL	2091	fibrillarin	protein-coding	19q13.1
DYRK1B	9149	dual-specificity tyrosine-(Y)-phosphorylation regulated kinase 1B	protein-coding	19q13.2
CLC	1178	Charcot-Leyden crystal galectin	protein-coding	19q13.1
GPI	2821	glucose-6-phosphate isomerase	protein-coding	19q13.1
POLR2I	5438	polymerase (RNA) II (DNA directed) polypeptide I, 14.5kDa	protein-coding	19q12
PRKD2	25865	protein kinase D2	protein-coding	19q13.3
FZR1	51343	fizzy/cell division cycle 20 related 1 (Drosophila)	protein-coding	19p13.3
TGFB1	7040	transforming growth factor, beta 1	protein-coding	19q13.1
CEACAM4	1089	carcinoembryonic antigen-related cell adhesion molecule 4	protein-coding	19q13.2
MYH14	79784	myosin, heavy chain 14, non-muscle	protein-coding	19q13.33
CD79A	973	CD79a molecule, immunoglobulin-associated alpha	protein-coding	19q13.2
ICAM4	3386	intercellular adhesion molecule 4 (Landsteiner-Wiener blood group)	protein-coding	19p13.2-cen
TYK2	7297	tyrosine kinase 2	protein-coding	19p13.2
CDC37	11140	cell division cycle 37	protein-coding	19p13.2
NAPA	8775	N-ethylmaleimide-sensitive factor attachment protein, alpha	protein-coding	19q13.33
PTPRS	5802	protein tyrosine phosphatase, receptor type, S	protein-coding	19p13.3
LIG1	3978	ligase I, DNA, ATP-dependent	protein-coding	19q13.2-q13.3
FGF21	26291	fibroblast growth factor 21	protein-coding	19q13.33
PPP2R1A	5518	protein phosphatase 2, regulatory subunit A, alpha	protein-coding	19q13.41
GCDH	2639	glutaryl-CoA dehydrogenase	protein-coding	19p13.2
KLF1	10661	Kruppel-like factor 1 (erythroid)	protein-coding	19p13.2
DNASE2	1777	deoxyribonuclease II, lysosomal	protein-coding	19p13.2
TFPT	29844	TCF3 (E2A) fusion partner (in childhood Leukemia)	protein-coding	19q13
JAK3	3718	Janus kinase 3	protein-coding	19p13.1
ISYNA1	51477	inositol-3-phosphate synthase 1	protein-coding	19p13.11
CRTC1	23373	CREB regulated transcription coactivator 1	protein-coding	19p13.11
COMP	1311	cartilage oligomeric matrix protein	protein-coding	19p13.1
COPE	11316	coatomer protein complex, subunit epsilon	protein-coding	19p13.11
LSR	51599	lipolysis stimulated lipoprotein receptor	protein-coding	19q13.12
GSK3A	2931	glycogen synthase kinase 3 alpha	protein-coding	19q13.2
PIK3CG	5294	phosphatidylinositol-4,5-bisphosphate 3-kinase, catalytic subunit gamma	protein-coding	7q22.3
HBP1	26959	HMG-box transcription factor 1	protein-coding	7q22-q31
PTN	5764	pleiotrophin	protein-coding	7q33
MPP6	51678	membrane protein, palmitoylated 6 (MAGUK p55 subfamily member 6)	protein-coding	7p15
CAV1	857	caveolin 1, caveolae protein, 22kDa	protein-coding	7q31.1
MET	4233	met proto-oncogene (hepatocyte growth factor receptor)	protein-coding	7q31
WNT2	7472	wingless-type MMTV integration site family member 2	protein-coding	7q31.2
HOXA3	3200	homeobox A3	protein-coding	7p15.2
VIPR2	7434	vasoactive intestinal peptide receptor 2	protein-coding	7q36.3
GRB10	2887	growth factor receptor-bound protein 10	protein-coding	7p12.2
STX1A	6804	syntaxin 1A (brain)	protein-coding	7q11.23
HSPB1	3315	heat shock 27kDa protein 1	protein-coding	7q11.23
CYP3A5	1577	cytochrome P450, family 3, subfamily A, polypeptide 5	protein-coding	7q21.1
SNX8	29886	sorting nexin 8	protein-coding	7p22.3
NUDT1	4521	nudix (nucleoside diphosphate linked moiety X)-type motif 1	protein-coding	7p22
SERPINE1	5054	serpin peptidase inhibitor, clade E (nexin, plasminogen activator inhibitor type 1), member 1	protein-coding	7q22.1
NRF1	4899	nuclear respiratory factor 1	protein-coding	7q32
EZH2	2146	enhancer of zeste homolog 2 (Drosophila)	protein-coding	7q35-q36
AHR	196	aryl hydrocarbon receptor	protein-coding	7p15
GLI3	2737	GLI family zinc finger 3	protein-coding	7p13
SPIN1	10927	spindlin 1	protein-coding	9q22.1
CORO2A	7464	coronin, actin binding protein, 2A	protein-coding	9q22.3
TGFBR1	7046	transforming growth factor, beta receptor 1	protein-coding	9q22
DNM1	1759	dynamin 1	protein-coding	9q34
ENG	2022	endoglin	protein-coding	9q34.11
AK1	203	adenylate kinase 1	protein-coding	9q34.1
CDC37L1	55664	cell division cycle 37-like 1	protein-coding	9p24.1
ELAVL2	1993	ELAV (embryonic lethal, abnormal vision, Drosophila)-like 2 (Hu antigen B)	protein-coding	9p21
TESK1	7016	testis-specific kinase 1	protein-coding	9p13
LHX3	8022	LIM homeobox 3	protein-coding	9q34.3
PIP5K1B	8395	phosphatidylinositol-4-phosphate 5-kinase, type I, beta	protein-coding	9q13
BAG1	573	BCL2-associated athanogene	protein-coding	9p12
RAPGEF1	2889	Rap guanine nucleotide exchange factor (GEF) 1	protein-coding	9q34.3
PTGDS	5730	prostaglandin D2 synthase 21kDa (brain)	protein-coding	9q34.2-q34.3
CCNJ	54619	cyclin J	protein-coding	10q23.33
CXCL12	6387	chemokine (C-X-C motif) ligand 12	protein-coding	10q11.1
EIF3A	8661	eukaryotic translation initiation factor 3, subunit A	protein-coding	10q26
TRDMT1	1787	tRNA aspartic acid methyltransferase 1	protein-coding	10p15.1
RBP3	5949	retinol binding protein 3, interstitial	protein-coding	10q11.2
MAPK8	5599	mitogen-activated protein kinase 8	protein-coding	10q11.22
ATE1	11101	arginyltransferase 1	protein-coding	10q26.13
PPP3CB	5532	protein phosphatase 3, catalytic subunit, beta isozyme	protein-coding	10q22.2
BMPR1A	657	bone morphogenetic protein receptor, type IA	protein-coding	10q22.3
MINPP1	9562	multiple inositol-polyphosphate phosphatase 1	protein-coding	10q23
FGF8	2253	fibroblast growth factor 8 (androgen-induced)	protein-coding	10q24
MAP3K8	1326	mitogen-activated protein kinase kinase kinase 8	protein-coding	10p11.23
DKK1	22943	dickkopf WNT signaling pathway inhibitor 1	protein-coding	10q11.2
GLRX3	10539	glutaredoxin 3	protein-coding	10q26
PPIF	10105	peptidylprolyl isomerase F	protein-coding	10q22-q23
LGI1	9211	leucine-rich, glioma inactivated 1	protein-coding	10q24
TADA2A	6871	transcriptional adaptor 2A	protein-coding	17q12-q21
PSMB3	5691	proteasome (prosome, macropain) subunit, beta type, 3	protein-coding	17q12
RPL19	6143	ribosomal protein L19	protein-coding	17q12
FBXL20	84961	F-box and leucine-rich repeat protein 20	protein-coding	17q12
CSF3	1440	colony stimulating factor 3 (granulocyte)	protein-coding	17q11.2-q12
PSMD3	5709	proteasome (prosome, macropain) 26S subunit, non-ATPase, 3	protein-coding	17q21.1
WNT3	7473	wingless-type MMTV integration site family, member 3	protein-coding	17q21
ASPA	443	aspartoacylase	protein-coding	17p13.3
RAD51C	5889	RAD51 homolog C (S. cerevisiae)	protein-coding	17q25.1
RPS6KB1	6198	ribosomal protein S6 kinase, 70kDa, polypeptide 1	protein-coding	17q23.1
CBX1	10951	chromobox homolog 1	protein-coding	17q21.32
RECQL5	9400	RecQ protein-like 5	protein-coding	17q25
GALK1	2584	galactokinase 1	protein-coding	17q24
PFN1	5216	profilin 1	protein-coding	17p13.3
SLC6A4	6532	solute carrier family 6 (neurotransmitter transporter, serotonin), member 4	protein-coding	17q11.2
BLMH	642	bleomycin hydrolase	protein-coding	17q11.2
CPD	1362	carboxypeptidase D	protein-coding	17q11.2
ALDH3A1	218	aldehyde dehydrogenase 3 family, member A1	protein-coding	17p11.2
C17orf75	64149	chromosome 17 open reading frame 75	protein-coding	17q11.2
PSMD11	5717	proteasome (prosome, macropain) 26S subunit, non-ATPase, 11	protein-coding	17q11.2
CCL2	6347	chemokine (C-C motif) ligand 2	protein-coding	17q11.2-q12
CCL1	6346	chemokine (C-C motif) ligand 1	protein-coding	17q12
PEX12	5193	peroxisomal biogenesis factor 12	protein-coding	17q12
HNF1B	6928	HNF1 homeobox B	protein-coding	17q12
COL1A1	1277	collagen, type I, alpha 1	protein-coding	17q21.33
HDAC5	10014	histone deacetylase 5	protein-coding	17q21
MPP2	4355	membrane protein, palmitoylated 2 (MAGUK p55 subfamily member 2)	protein-coding	17q12-q21
EFTUD2	9343	elongation factor Tu GTP binding domain containing 2	protein-coding	17q21.31
PRKAR1A	5573	protein kinase, cAMP-dependent, regulatory, type I, alpha	protein-coding	17q23-q24
YWHAE	7531	tyrosine 3-monooxygenase/tryptophan 5-monooxygenase activation protein, epsilon polypeptide	protein-coding	17p13.3
MMD	23531	monocyte to macrophage differentiation-associated	protein-coding	17q
DPH1	1801	diphthamide biosynthesis 1	protein-coding	17p13.3
MAP2K6	5608	mitogen-activated protein kinase kinase 6	protein-coding	17q24.3
PHF12	57649	PHD finger protein 12	protein-coding	17q11.2
TMEM33	55161	transmembrane protein 33	protein-coding	4p13
SULT1E1	6783	sulfotransferase family 1E, estrogen-preferring, member 1	protein-coding	4q13.1
NMU	10874	neuromedin U	protein-coding	4q12
NFKB1	4790	nuclear factor of kappa light polypeptide gene enhancer in B-cells 1	protein-coding	4q24
MAPK10	5602	mitogen-activated protein kinase 10	protein-coding	4q22.1-q23
UCP1	7350	uncoupling protein 1 (mitochondrial, proton carrier)	protein-coding	4q28-q31
INPP4B	8821	inositol polyphosphate-4-phosphatase, type II, 105kDa	protein-coding	4q31.21
GAB1	2549	GRB2-associated binding protein 1	protein-coding	4q31.21
IL2	3558	interleukin 2	protein-coding	4q26-q27
RPL34	6164	ribosomal protein L34	protein-coding	4q25
WFS1	7466	Wolfram syndrome 1 (wolframin)	protein-coding	4p16.1
DHX15	1665	DEAH (Asp-Glu-Ala-His) box helicase 15	protein-coding	4p15.3
FBXW7	55294	F-box and WD repeat domain containing 7, E3 ubiquitin protein ligase	protein-coding	4q31.3
NKX3-2	579	NK3 homeobox 2	protein-coding	4p16.3
CTSC	1075	cathepsin C	protein-coding	11q14.2
CCND1	595	cyclin D1	protein-coding	11q13
PRPF19	27339	pre-mRNA processing factor 19	protein-coding	11q12.2
HPX	3263	hemopexin	protein-coding	11p15.5-p15.4
EIF4G2	1982	eukaryotic translation initiation factor 4 gamma, 2	protein-coding	11p15
BIRC2	329	baculoviral IAP repeat containing 2	protein-coding	11q22
PVRL1	5818	poliovirus receptor-related 1 (herpesvirus entry mediator C)	protein-coding	11q23.3
HIPK3	10114	homeodomain interacting protein kinase 3	protein-coding	11p13
SLC1A2	6506	solute carrier family 1 (glial high affinity glutamate transporter), member 2	protein-coding	11p13-p12
MDK	4192	midkine (neurite growth-promoting factor 2)	protein-coding	11p11.2
SOX6	55553	SRY (sex determining region Y)-box 6	protein-coding	11p15.3
AIP	9049	aryl hydrocarbon receptor interacting protein	protein-coding	11q13.3
NUP98	4928	nucleoporin 98kDa	protein-coding	11p15.5
CHKA	1119	choline kinase alpha	protein-coding	11q13.2
POU2AF1	5450	POU class 2 associating factor 1	protein-coding	11q23.1
PTPN5	84867	protein tyrosine phosphatase, non-receptor type 5 (striatum-enriched)	protein-coding	11p15.1
CORO1C	23603	coronin, actin binding protein, 1C	protein-coding	12q24.1
CAMKK2	10645	calcium/calmodulin-dependent protein kinase kinase 2, beta	protein-coding	12q24.2
IL23A	51561	interleukin 23, alpha subunit p19	protein-coding	12q13.3
KRT18	3875	keratin 18	protein-coding	12q13
GLI1	2735	GLI family zinc finger 1	protein-coding	12q13.2-q13.3
METAP2	10988	methionyl aminopeptidase 2	protein-coding	12q22
LTA4H	4048	leukotriene A4 hydrolase	protein-coding	12q22
ELK3	2004	ELK3, ETS-domain protein (SRF accessory protein 2)	protein-coding	12q23
FOXM1	2305	forkhead box M1	protein-coding	12p13
ARPC3	10094	actin related protein 2/3 complex, subunit 3, 21kDa	protein-coding	12q24.11
FGF6	2251	fibroblast growth factor 6	protein-coding	12p13
CDKN1B	1027	cyclin-dependent kinase inhibitor 1B (p27, Kip1)	protein-coding	12p13.1-p12
SCNN1A	6337	sodium channel, non-voltage-gated 1 alpha subunit	protein-coding	12p13
LTBR	4055	lymphotoxin beta receptor (TNFR superfamily, member 3)	protein-coding	12p13
CDK2AP1	8099	cyclin-dependent kinase 2 associated protein 1	protein-coding	12q24.31
MGP	4256	matrix Gla protein	protein-coding	12p12.3
EIF2B1	1967	eukaryotic translation initiation factor 2B, subunit 1 alpha, 26kDa	protein-coding	12q24.31
VDR	7421	vitamin D (1,25- dihydroxyvitamin D3) receptor	protein-coding	12q13.11
STX2	2054	syntaxin 2	protein-coding	12q24.33
IFNG	3458	interferon, gamma	protein-coding	12q14
NOP2	4839	NOP2 nucleolar protein	protein-coding	12p13
USP5	8078	ubiquitin specific peptidase 5 (isopeptidase T)	protein-coding	12p13
HCFC2	29915	host cell factor C2	protein-coding	12q23.3
RAB35	11021	RAB35, member RAS oncogene family	protein-coding	12q24.31
COX6A1	1337	cytochrome c oxidase subunit VIa polypeptide 1	protein-coding	12q24.2|12q24.2
KLRB1	3820	killer cell lectin-like receptor subfamily B, member 1	protein-coding	12p13
COL12A1	1303	collagen, type XII, alpha 1	protein-coding	6q12-q13
BTN3A3	10384	butyrophilin, subfamily 3, member A3	protein-coding	6p21.3
FRK	2444	fyn-related kinase	protein-coding	6q21-q22.3
MAK	4117	male germ cell-associated kinase	protein-coding	6p24
PAK1IP1	55003	PAK1 interacting protein 1	protein-coding	6p24.2
RNGTT	8732	RNA guanylyltransferase and 5'-phosphatase	protein-coding	6q16
TPD52L1	7164	tumor protein D52-like 1	protein-coding	6q22-q23
FAM65B	9750	family with sequence similarity 65, member B	protein-coding	6p22.3-p21.32
PPARD	5467	peroxisome proliferator-activated receptor delta	protein-coding	6p21.2
MAPK14	1432	mitogen-activated protein kinase 14	protein-coding	6p21.3-p21.2
STK38	11329	serine/threonine kinase 38	protein-coding	6p21
SOD2	6648	superoxide dismutase 2, mitochondrial	protein-coding	6q25.3
IL17A	3605	interleukin 17A	protein-coding	6p12
MCM3	4172	minichromosome maintenance complex component 3	protein-coding	6p12
ICK	22858	intestinal cell (MAK-like) kinase	protein-coding	6p12.1
CCNC	892	cyclin C	protein-coding	6q21
E2F3	1871	E2F transcription factor 3	protein-coding	6p22
PTP4A1	7803	protein tyrosine phosphatase type IVA, member 1	protein-coding	6q12
COL9A1	1297	collagen, type IX, alpha 1	protein-coding	6q13
MED23	9439	mediator complex subunit 23	protein-coding	6q22.33-q24.1
ALDH5A1	7915	aldehyde dehydrogenase 5 family, member A1	protein-coding	6p22
GMNN	51053	geminin, DNA replication inhibitor	protein-coding	6p22.3
NR2E1	7101	nuclear receptor subfamily 2, group E, member 1	protein-coding	6q21
PEX7	5191	peroxisomal biogenesis factor 7	protein-coding	6q23.3
EPM2A	7957	epilepsy, progressive myoclonus type 2A, Lafora disease (laforin)	protein-coding	6q24
QKI	9444	QKI, KH domain containing, RNA binding	protein-coding	6q26
MDFI	4188	MyoD family inhibitor	protein-coding	6p21
CCND3	896	cyclin D3	protein-coding	6p21
BYSL	705	bystin-like	protein-coding	6p21.1
TBP	6908	TATA box binding protein	protein-coding	6q27
PPP2R5D	5528	protein phosphatase 2, regulatory subunit B', delta	protein-coding	6p21.1
SRF	6722	serum response factor (c-fos serum response element-binding transcription factor)	protein-coding	6p21.1
NUDT3	11165	nudix (nucleoside diphosphate linked moiety X)-type motif 3	protein-coding	6p21.2
DUSP22	56940	dual specificity phosphatase 22	protein-coding	6p25.3
VEGFA	7422	vascular endothelial growth factor A	protein-coding	6p12
PRPF4B	8899	PRP4 pre-mRNA processing factor 4 homolog B (yeast)	protein-coding	6p25.2
TTK	7272	TTK protein kinase	protein-coding	6q13-q21
WISP3	8838	WNT1 inducible signaling pathway protein 3	protein-coding	6q21
NME5	8382	NME/NM23 family member 5	protein-coding	5q31
HSPA9	3313	heat shock 70kDa protein 9 (mortalin)	protein-coding	5q31.1
PFDN1	5201	prefoldin subunit 1	protein-coding	5q31
HBEGF	1839	heparin-binding EGF-like growth factor	protein-coding	5q23
LOX	4015	lysyl oxidase	protein-coding	5q23.2
APBB3	10307	amyloid beta (A4) precursor protein-binding, family B, member 3	protein-coding	5q31
CLK4	57396	CDC-like kinase 4	protein-coding	5q35
ITK	3702	IL2-inducible T-cell kinase	protein-coding	5q31-q32
RNF130	55819	ring finger protein 130	protein-coding	5q35.3
TTC1	7265	tetratricopeptide repeat domain 1	protein-coding	5q33.3
CCNG1	900	cyclin G1	protein-coding	5q32-q34
DROSHA	29102	drosha, ribonuclease type III	protein-coding	5p13.3
GOLPH3	64083	golgi phosphoprotein 3 (coat-protein)	protein-coding	5p13.3
PDE4D	5144	phosphodiesterase 4D, cAMP-specific	protein-coding	5q12
RAD1	5810	RAD1 homolog (S. pombe)	protein-coding	5p13.2
PRLR	5618	prolactin receptor	protein-coding	5p13.2
IL4	3565	interleukin 4	protein-coding	5q31.1
RAD50	10111	RAD50 homolog (S. cerevisiae)	protein-coding	5q31
IL5	3567	interleukin 5 (colony-stimulating factor, eosinophil)	protein-coding	5q31.1
ST8SIA4	7903	ST8 alpha-N-acetyl-neuraminide alpha-2,8-sialyltransferase 4	protein-coding	5q21
SKP1	6500	S-phase kinase-associated protein 1	protein-coding	5q31
PPP2CA	5515	protein phosphatase 2, catalytic subunit, alpha isozyme	protein-coding	5q31.1
FGF1	2246	fibroblast growth factor 1 (acidic)	protein-coding	5q31
NR3C1	2908	nuclear receptor subfamily 3, group C, member 1 (glucocorticoid receptor)	protein-coding	5q31.3
LIFR	3977	leukemia inhibitory factor receptor alpha	protein-coding	5p13-p12
RARS	5917	arginyl-tRNA synthetase	protein-coding	5q35.1
H2AFY	9555	H2A histone family, member Y	protein-coding	5q31.1
SMAD5	4090	SMAD family member 5	protein-coding	5q31
PDGFRB	5159	platelet-derived growth factor receptor, beta polypeptide	protein-coding	5q33.1
STC2	8614	stanniocalcin 2	protein-coding	5q35.1
SMC4	10051	structural maintenance of chromosomes 4	protein-coding	3q26.1
ACTR8	93973	ARP8 actin-related protein 8 homolog (yeast)	protein-coding	-
HRG	3273	histidine-rich glycoprotein	protein-coding	3q27
BCL6	604	B-cell CLL/lymphoma 6	protein-coding	3q27
CD86	942	CD86 molecule	protein-coding	3q21
OGG1	4968	8-oxoguanine DNA glycosylase	protein-coding	3p26.2
PCCB	5096	propionyl CoA carboxylase, beta polypeptide	protein-coding	3q21-q22
GRK7	131890	G protein-coupled receptor kinase 7	protein-coding	3q24
TFDP2	7029	transcription factor Dp-2 (E2F dimerization partner 2)	protein-coding	3q23
KAT2B	8850	K(lysine) acetyltransferase 2B	protein-coding	3p24
BCHE	590	butyrylcholinesterase	protein-coding	3q26.1-q26.2
SERPINI2	5276	serpin peptidase inhibitor, clade I (pancpin), member 2	protein-coding	3q26.1
WNT5A	7474	wingless-type MMTV integration site family, member 5A	protein-coding	3p21-p14
COL7A1	1294	collagen, type VII, alpha 1	protein-coding	3p21.1
ECT2	1894	epithelial cell transforming sequence 2 oncogene	protein-coding	3q26.1-q26.2
TFG	10342	TRK-fused gene	protein-coding	3q12.2
CBLB	868	Cbl proto-oncogene, E3 ubiquitin protein ligase B	protein-coding	3q13.11
NEK11	79858	NIMA-related kinase 11	protein-coding	3q22.1
MAPKAPK3	7867	mitogen-activated protein kinase-activated protein kinase 3	protein-coding	3p21.3
ACVR2B	93	activin A receptor, type IIB	protein-coding	3p22
NEK4	6787	NIMA-related kinase 4	protein-coding	3p21.1
IL1A	3552	interleukin 1, alpha	protein-coding	2q14
CCL20	6364	chemokine (C-C motif) ligand 20	protein-coding	2q36.3
PIKFYVE	200576	phosphoinositide kinase, FYVE finger containing	protein-coding	2q34
ZAP70	7535	zeta-chain (TCR) associated protein kinase 70kDa	protein-coding	2q12
POMC	5443	proopiomelanocortin	protein-coding	2p23.3
STAM2	10254	signal transducing adaptor molecule (SH3 domain and ITAM motif) 2	protein-coding	2q23.3
ACVR1	90	activin A receptor, type I	protein-coding	2q23-q24
SLC30A3	7781	solute carrier family 30 (zinc transporter), member 3	protein-coding	2p23.3
NRBP1	29959	nuclear receptor binding protein 1	protein-coding	2p23
PPM1G	5496	protein phosphatase, Mg2+/Mn2+ dependent, 1G	protein-coding	2p23.3
GCG	2641	glucagon	protein-coding	2q36-q37
RPS15	6209	ribosomal protein S15	protein-coding	19p13.3
GRB14	2888	growth factor receptor-bound protein 14	protein-coding	2q22-q24
TLX2	3196	T-cell leukemia homeobox 2	protein-coding	2p13.1
SPTBN1	6711	spectrin, beta, non-erythrocytic 1	protein-coding	2p21
RTN4	57142	reticulon 4	protein-coding	2p16.3
HTRA2	27429	HtrA serine peptidase 2	protein-coding	2p12
FN1	2335	fibronectin 1	protein-coding	2q34
STAT1	6772	signal transducer and activator of transcription 1, 91kDa	protein-coding	2q32.2
CCT4	10575	chaperonin containing TCP1, subunit 4 (delta)	protein-coding	2p15
GNLY	10578	granulysin	protein-coding	2p11.2
SLC9A2	6549	solute carrier family 9, subfamily A (NHE2, cation proton antiporter 2), member 2	protein-coding	2q11.2
ABCB6	10058	ATP-binding cassette, sub-family B (MDR/TAP), member 6	protein-coding	2q36
PASK	23178	PAS domain containing serine/threonine kinase	protein-coding	2q37.3
STK25	10494	serine/threonine kinase 25	protein-coding	2q37.3
PROC	5624	protein C (inactivator of coagulation factors Va and VIIIa)	protein-coding	2q13-q14
ID2	3398	inhibitor of DNA binding 2, dominant negative helix-loop-helix protein	protein-coding	2p25
ODC1	4953	ornithine decarboxylase 1	protein-coding	2p25
PRKD3	23683	protein kinase D3	protein-coding	2p21
LCT	3938	lactase	protein-coding	2q21
ORC2	4999	origin recognition complex, subunit 2	protein-coding	2q33
ORC4	5000	origin recognition complex, subunit 4	protein-coding	2q22-q23
PLEK	5341	pleckstrin	protein-coding	2p13.3
ATF2	1386	activating transcription factor 2	protein-coding	2q32
AAK1	22848	AP2 associated kinase 1	protein-coding	2p14
ARID3A	1820	AT rich interactive domain 3A (BRIGHT-like)	protein-coding	19p13.3
SUMO1	7341	small ubiquitin-like modifier 1	protein-coding	2q33
SPR	6697	sepiapterin reductase (7,8-dihydrobiopterin:NADP+ oxidoreductase)	protein-coding	2p14-p12
EPHA4	2043	EPH receptor A4	protein-coding	2q36.1
BCL9	607	B-cell CLL/lymphoma 9	protein-coding	1q21
PRRX1	5396	paired related homeobox 1	protein-coding	1q24
DHCR24	1718	24-dehydrocholesterol reductase	protein-coding	1p32.3
MARK1	4139	MAP/microtubule affinity-regulating kinase 1	protein-coding	1q41
RPL22	6146	ribosomal protein L22	protein-coding	1p36.31
QSOX1	5768	quiescin Q6 sulfhydryl oxidase 1	protein-coding	1q24
ERRFI1	54206	ERBB receptor feedback inhibitor 1	protein-coding	1p36
HDAC1	3065	histone deacetylase 1	protein-coding	1p34
SRM	6723	spermidine synthase	protein-coding	1p36-p22
FBXO6	26270	F-box protein 6	protein-coding	1p36.22
IVNS1ABP	10625	influenza virus NS1A binding protein	protein-coding	1q25.1-q31.1
SLC35D1	23169	solute carrier family 35 (UDP-glucuronic acid/UDP-N-acetylgalactosamine dual transporter), member D1	protein-coding	1p32-p31
GADD45A	1647	growth arrest and DNA-damage-inducible, alpha	protein-coding	1p31.2
RGS2	5997	regulator of G-protein signaling 2, 24kDa	protein-coding	1q31
BCAS2	10286	breast carcinoma amplified sequence 2	protein-coding	1p13.2
TNNI3K	51086	TNNI3 interacting kinase	protein-coding	1p31.1
NR5A2	2494	nuclear receptor subfamily 5, group A, member 2	protein-coding	1q32.1
NT5C1A	84618	5'-nucleotidase, cytosolic IA	protein-coding	1p34.3-p33
MTR	4548	5-methyltetrahydrofolate-homocysteine methyltransferase	protein-coding	1q43
AKT3	10000	v-akt murine thymoma viral oncogene homolog 3 (protein kinase B, gamma)	protein-coding	1q44
ACADM	34	acyl-CoA dehydrogenase, C-4 to C-12 straight chain	protein-coding	1p31
SLAMF1	6504	signaling lymphocytic activation molecule family member 1	protein-coding	1q23.3
UAP1	6675	UDP-N-acteylglucosamine pyrophosphorylase 1	protein-coding	1q23.3
ECE1	1889	endothelin converting enzyme 1	protein-coding	1p36.1
HMGCL	3155	3-hydroxymethyl-3-methylglutaryl-CoA lyase	protein-coding	1p36.1-p35
GALE	2582	UDP-galactose-4-epimerase	protein-coding	1p36-p35
CR2	1380	complement component (3d/Epstein Barr virus) receptor 2	protein-coding	1q32
LEPRE1	64175	leucine proline-enriched proteoglycan (leprecan) 1	protein-coding	1p34.1
SLC2A1	6513	solute carrier family 2 (facilitated glucose transporter), member 1	protein-coding	1p34.2
CDC20	991	cell division cycle 20	protein-coding	1p34.1
MPL	4352	myeloproliferative leukemia virus oncogene	protein-coding	1p34
DR1	1810	down-regulator of transcription 1, TBP-binding (negative cofactor 2)	protein-coding	1p22.1
F3	2152	coagulation factor III (thromboplastin, tissue factor)	protein-coding	1p22-p21
FASLG	356	Fas ligand (TNF superfamily, member 6)	protein-coding	1q23
TNFSF4	7292	tumor necrosis factor (ligand) superfamily, member 4	protein-coding	1q25
IRF6	3664	interferon regulatory factor 6	protein-coding	1q32.3-q41
DIEXF	27042	digestive organ expansion factor homolog (zebrafish)	protein-coding	1q32.2
SERPINC1	462	serpin peptidase inhibitor, clade C (antithrombin), member 1	protein-coding	1q25.1
MTFR1L	56181	mitochondrial fission regulator 1-like	protein-coding	1p36.11
NEK2	4751	NIMA-related kinase 2	protein-coding	1q32.2-q41
RPS6KA1	6195	ribosomal protein S6 kinase, 90kDa, polypeptide 1	protein-coding	1p
DHDDS	79947	dehydrodolichyl diphosphate synthase	protein-coding	1p36.11
CTSD	1509	cathepsin D	protein-coding	11p15.5
STAG1	10274	stromal antigen 1	protein-coding	3q22.3
STK11	6794	serine/threonine kinase 11	protein-coding	19p13.3
TREH	11181	trehalase (brush-border membrane glycoprotein)	protein-coding	11q23.3
MMP8	4317	matrix metallopeptidase 8 (neutrophil collagenase)	protein-coding	11q22.3
APOA1	335	apolipoprotein A-I	protein-coding	11q23-q24
TNNT2	7139	troponin T type 2 (cardiac)	protein-coding	1q32
CREB1	1385	cAMP responsive element binding protein 1	protein-coding	2q34
TTR	7276	transthyretin	protein-coding	18q12.1
ELOVL4	6785	ELOVL fatty acid elongase 4	protein-coding	6q14
MYB	4602	v-myb myeloblastosis viral oncogene homolog (avian)	protein-coding	6q22-q23
SGK1	6446	serum/glucocorticoid regulated kinase 1	protein-coding	6q23
CTGF	1490	connective tissue growth factor	protein-coding	6q23.1
TCF21	6943	transcription factor 21	protein-coding	6q23-q24
VAMP8	8673	vesicle-associated membrane protein 8	protein-coding	2p12-p11.2
PKD2	5311	polycystic kidney disease 2 (autosomal dominant)	protein-coding	4q22.1
ABCG2	9429	ATP-binding cassette, sub-family G (WHITE), member 2	protein-coding	4q22
SPP1	6696	secreted phosphoprotein 1	protein-coding	4q22.1
CCNI	10983	cyclin I	protein-coding	4q21.1
CCND2	894	cyclin D2	protein-coding	12p13
FGF23	8074	fibroblast growth factor 23	protein-coding	12p13.3
UBE2B	7320	ubiquitin-conjugating enzyme E2B	protein-coding	5q31.1
TRPM6	140803	transient receptor potential cation channel, subfamily M, member 6	protein-coding	9q21.13
PIGZ	80235	phosphatidylinositol glycan anchor biosynthesis, class Z	protein-coding	3q29
PTBP3	9991	polypyrimidine tract binding protein 3	protein-coding	9q32
RAD23B	5887	RAD23 homolog B (S. cerevisiae)	protein-coding	9q31.2
PPP2R4	5524	protein phosphatase 2A activator, regulatory subunit 4	protein-coding	9q34
GLE1	2733	GLE1 RNA export mediator	protein-coding	9q34.11
NEK6	10783	NIMA-related kinase 6	protein-coding	9q33.3-q34.11
PPP6C	5537	protein phosphatase 6, catalytic subunit	protein-coding	9q33.3
NR4A3	8013	nuclear receptor subfamily 4, group A, member 3	protein-coding	9q22
ALG2	85365	ALG2, alpha-1,3/1,6-mannosyltransferase	protein-coding	9q22.33
NEK9	91754	NIMA-related kinase 9	protein-coding	14q24.3
LTBP2	4053	latent transforming growth factor beta binding protein 2	protein-coding	14q24
FLVCR2	55640	feline leukemia virus subgroup C cellular receptor family, member 2	protein-coding	14q24.3
TGFB3	7043	transforming growth factor, beta 3	protein-coding	14q24
DNMT3A	1788	DNA (cytosine-5-)-methyltransferase 3 alpha	protein-coding	2p23
FKBP1B	2281	FK506 binding protein 1B, 12.6 kDa	protein-coding	2p23.3
EPCAM	4072	epithelial cell adhesion molecule	protein-coding	2p21
SLC17A5	26503	solute carrier family 17 (anion/sugar transporter), member 5	protein-coding	6q13
SFRP5	6425	secreted frizzled-related protein 5	protein-coding	10q24.1
HOXB7	3217	homeobox B7	protein-coding	17q21.3
TEK	7010	TEK tyrosine kinase, endothelial	protein-coding	9p21
INSL6	11172	insulin-like 6	protein-coding	9p24
CD274	29126	CD274 molecule	protein-coding	9p24
IFNA8	3445	interferon, alpha 8	protein-coding	9p22
GRIA2	2891	glutamate receptor, ionotropic, AMPA 2	protein-coding	4q32.1
KCNJ5	3762	potassium inwardly-rectifying channel, subfamily J, member 5	protein-coding	11q24
MASTL	84930	microtubule associated serine/threonine kinase-like	protein-coding	10p12.1
ETF1	2107	eukaryotic translation termination factor 1	protein-coding	5q31.1
TGFBI	7045	transforming growth factor, beta-induced, 68kDa	protein-coding	5q31
SIL1	64374	SIL1 homolog, endoplasmic reticulum chaperone (S. cerevisiae)	protein-coding	5q31
PLS1	5357	plastin 1	protein-coding	3q23
NR2C1	7181	nuclear receptor subfamily 2, group C, member 1	protein-coding	12q22
UTP20	27340	UTP20, small subunit (SSU) processome component, homolog (yeast)	protein-coding	12q23
APAF1	317	apoptotic peptidase activating factor 1	protein-coding	12q23
DUSP4	1846	dual specificity phosphatase 4	protein-coding	8p12-p11
CLU	1191	clusterin	protein-coding	8p21-p12
TNFRSF10B	8795	tumor necrosis factor receptor superfamily, member 10b	protein-coding	8p22-p21
PTK2B	2185	protein tyrosine kinase 2 beta	protein-coding	8p21.1
PPP3CC	5533	protein phosphatase 3, catalytic subunit, gamma isozyme	protein-coding	8p21.3
COPS5	10987	COP9 signalosome subunit 5	protein-coding	8q13.1
ABCC11	85320	ATP-binding cassette, sub-family C (CFTR/MRP), member 11	protein-coding	16q12.1
CD80	941	CD80 molecule	protein-coding	3q13.3-q21
GJA8	2703	gap junction protein, alpha 8, 50kDa	protein-coding	1q21.1
CAT	847	catalase	protein-coding	11p13
FABP3	2170	fatty acid binding protein 3, muscle and heart (mammary-derived growth inhibitor)	protein-coding	1p33-p32
KHDRBS1	10657	KH domain containing, RNA binding, signal transduction associated 1	protein-coding	1p32
TNFSF10	8743	tumor necrosis factor (ligand) superfamily, member 10	protein-coding	3q26
PIK3CA	5290	phosphatidylinositol-4,5-bisphosphate 3-kinase, catalytic subunit alpha	protein-coding	3q26.3
GPSM2	29899	G-protein signaling modulator 2	protein-coding	1p13.3
CXCR4	7852	chemokine (C-X-C motif) receptor 4	protein-coding	2q21
FLT3	2322	fms-related tyrosine kinase 3	protein-coding	13q12
PAEP	5047	progestagen-associated endometrial protein	protein-coding	9q34
FMOD	2331	fibromodulin	protein-coding	1q32
PLG	5340	plasminogen	protein-coding	6q26
COPA	1314	coatomer protein complex, subunit alpha	protein-coding	1q23.2
CD244	51744	CD244 molecule, natural killer cell receptor 2B4	protein-coding	1q23.3
RBBP6	5930	retinoblastoma binding protein 6	protein-coding	16p12.2
LDB3	11155	LIM domain binding 3	protein-coding	10q22.3-q23.2
PTGFR	5737	prostaglandin F receptor (FP)	protein-coding	1p31.1
PMS2	5395	PMS2 postmeiotic segregation increased 2 (S. cerevisiae)	protein-coding	7p22.2
NPY	4852	neuropeptide Y	protein-coding	7p15.1
FTSJ2	29960	FtsJ RNA methyltransferase homolog 2 (E. coli)	protein-coding	7p22
TWIST1	7291	twist basic helix-loop-helix transcription factor 1	protein-coding	7p21.2
CNTFR	1271	ciliary neurotrophic factor receptor	protein-coding	9p13
TRIM24	8805	tripartite motif containing 24	protein-coding	7q32-q34
PLAU	5328	plasminogen activator, urokinase	protein-coding	10q22.2
EGR2	1959	early growth response 2	protein-coding	10q21.1
CIT	11113	citron (rho-interacting, serine/threonine kinase 21)	protein-coding	12q24
RASSF8	11228	Ras association (RalGDS/AF-6) domain family (N-terminal) member 8	protein-coding	12p12.3
SSPN	8082	sarcospan	protein-coding	12p11.2
PKN1	5585	protein kinase N1	protein-coding	19p13.12
WDR83	84292	WD repeat domain 83	protein-coding	19p13.2
NEUROD4	58158	neuronal differentiation 4	protein-coding	12q13.2
MMP19	4327	matrix metallopeptidase 19	protein-coding	12q14
CDK2	1017	cyclin-dependent kinase 2	protein-coding	12q13
NFE2	4778	nuclear factor (erythroid-derived 2), 45kDa	protein-coding	12q13
DBH	1621	dopamine beta-hydroxylase (dopamine beta-monooxygenase)	protein-coding	9q34
AMD1	262	adenosylmethionine decarboxylase 1	protein-coding	6q21
PLP1	5354	proteolipid protein 1	protein-coding	Xq22
RAB9A	9367	RAB9A, member RAS oncogene family	protein-coding	Xp22.2
ACVR1C	130399	activin A receptor, type IC	protein-coding	2q24.1
EXOSC9	5393	exosome component 9	protein-coding	4q27
PFKFB2	5208	6-phosphofructo-2-kinase/fructose-2,6-biphosphatase 2	protein-coding	1q31
C4BPA	722	complement component 4 binding protein, alpha	protein-coding	1q32
CHPF	79586	chondroitin polymerizing factor	protein-coding	2q35
MC3R	4159	melanocortin 3 receptor	protein-coding	20q13.2-q13.3
PI3	5266	peptidase inhibitor 3, skin-derived	protein-coding	20q13.12
SDC4	6385	syndecan 4	protein-coding	20q12
NCOA3	8202	nuclear receptor coactivator 3	protein-coding	20q12
MATN4	8785	matrilin 4	protein-coding	20q13.1-q13.2
SRSF6	6431	serine/arginine-rich splicing factor 6	protein-coding	20q12-q13.1
EDN3	1908	endothelin 3	protein-coding	20q13.2-q13.3
TMEM189-UBE2V1	387522	TMEM189-UBE2V1 readthrough	protein-coding	20q13.2
PCK1	5105	phosphoenolpyruvate carboxykinase 1 (soluble)	protein-coding	20q13.31
PEPD	5184	peptidase D	protein-coding	19q13.11
CEACAM8	1088	carcinoembryonic antigen-related cell adhesion molecule 8	protein-coding	19q13.2
NDP	4693	Norrie disease (pseudoglioma)	protein-coding	Xp11.4
SIRT5	23408	sirtuin 5	protein-coding	6p23
MRS2	57380	MRS2 magnesium transporter	protein-coding	6p22.3-p22.1
WRNIP1	56897	Werner helicase interacting protein 1	protein-coding	6p25.2
BTN1A1	696	butyrophilin, subfamily 1, member A1	protein-coding	6p22.1
PEX6	5190	peroxisomal biogenesis factor 6	protein-coding	6p21.1
DNAH8	1769	dynein, axonemal, heavy chain 8	protein-coding	6p21.2
MEA1	4201	male-enhanced antigen 1	protein-coding	6p21.3-p21.1
CDKN1A	1026	cyclin-dependent kinase inhibitor 1A (p21, Cip1)	protein-coding	6p21.2
SOX4	6659	SRY (sex determining region Y)-box 4	protein-coding	6p22.3
GLO1	2739	glyoxalase I	protein-coding	6p21.3-p21.1
RIOK1	83732	RIO kinase 1	protein-coding	6p24.3
CXCL6	6372	chemokine (C-X-C motif) ligand 6	protein-coding	4q13.3
EREG	2069	epiregulin	protein-coding	4q13.3
SCGB2A1	4246	secretoglobin, family 2A, member 1	protein-coding	11q13
WNT1	7471	wingless-type MMTV integration site family, member 1	protein-coding	12q13
MT2A	4502	metallothionein 2A	protein-coding	16q13
RAP2A	5911	RAP2A, member of RAS oncogene family	protein-coding	13q34
IRF1	3659	interferon regulatory factor 1	protein-coding	5q31.1
GRK4	2868	G protein-coupled receptor kinase 4	protein-coding	4p16.3
SOX9	6662	SRY (sex determining region Y)-box 9	protein-coding	17q23
SLC25A19	60386	solute carrier family 25 (mitochondrial thiamine pyrophosphate carrier), member 19	protein-coding	17q25.3
SRMS	6725	src-related kinase lacking C-terminal regulatory tyrosine and N-terminal myristylation sites	protein-coding	-
OPRL1	4987	opiate receptor-like 1	protein-coding	20q13.33
BHLHE23	128408	basic helix-loop-helix family, member e23	protein-coding	20q13.33
IL1B	3553	interleukin 1, beta	protein-coding	2q14
PSD4	23550	pleckstrin and Sec7 domain containing 4	protein-coding	2q13
GRIA3	2892	glutamate receptor, ionotropic, AMPA 3	protein-coding	Xq25
CD70	970	CD70 molecule	protein-coding	19p13
SH2D3A	10045	SH2 domain containing 3A	protein-coding	19p13.3
FOSB	2354	FBJ murine osteosarcoma viral oncogene homolog B	protein-coding	19q13.32
TGM3	7053	transglutaminase 3 (E polypeptide, protein-glutamine-gamma-glutamyltransferase)	protein-coding	20q11.2
FOXA2	3170	forkhead box A2	protein-coding	20p11
STK35	140901	serine/threonine kinase 35	protein-coding	20p13
BMP2	650	bone morphogenetic protein 2	protein-coding	20p12
MKKS	8195	McKusick-Kaufman syndrome	protein-coding	20p12
ITPA	3704	inosine triphosphatase (nucleoside triphosphate pyrophosphatase)	protein-coding	20p
MCM8	84515	minichromosome maintenance complex component 8	protein-coding	20p12.3
MAX	4149	MYC associated factor X	protein-coding	14q23
ID1	3397	inhibitor of DNA binding 1, dominant negative helix-loop-helix protein	protein-coding	20q11
CEP250	11190	centrosomal protein 250kDa	protein-coding	20q11.22
PSMB2	5690	proteasome (prosome, macropain) subunit, beta type, 2	protein-coding	1p34.2
KLC1	3831	kinesin light chain 1	protein-coding	14q32.3
XRCC3	7517	X-ray repair complementing defective repair in Chinese hamster cells 3	protein-coding	14q32.3
TUBGCP3	10426	tubulin, gamma complex associated protein 3	protein-coding	13q34
PROZ	8858	protein Z, vitamin K-dependent plasma glycoprotein	protein-coding	13q34
SLURP1	57152	secreted LY6/PLAUR domain containing 1	protein-coding	8q24.3
UBA2	10054	ubiquitin-like modifier activating enzyme 2	protein-coding	19q12
BCL2L12	83596	BCL2-like 12 (proline rich)	protein-coding	19q13.3
CSN1S1	1446	casein alpha s1	protein-coding	4q21.1
STAT5A	6776	signal transducer and activator of transcription 5A	protein-coding	17q11.2
BECN1	8678	beclin 1, autophagy related	protein-coding	17q21
TRAP1	10131	TNF receptor-associated protein 1	protein-coding	16p13.3
ELK1	2002	ELK1, member of ETS oncogene family	protein-coding	Xp11.2
RHOJ	57381	ras homolog family member J	protein-coding	14q23.2
PZP	5858	pregnancy-zone protein	protein-coding	12p13-p12.2
RHOT1	55288	ras homolog family member T1	protein-coding	17q11.2
MAP2K2	5605	mitogen-activated protein kinase kinase 2	protein-coding	19p13.3
TIMM8A	1678	translocase of inner mitochondrial membrane 8 homolog A (yeast)	protein-coding	Xq22.1
DYRK2	8445	dual-specificity tyrosine-(Y)-phosphorylation regulated kinase 2	protein-coding	12q15
PIN1	5300	peptidylprolyl cis/trans isomerase, NIMA-interacting 1	protein-coding	19p13
KLF2	10365	Kruppel-like factor 2 (lung)	protein-coding	19p13.11
GFER	2671	growth factor, augmenter of liver regeneration	protein-coding	16p13.3-p13.12
CHTF18	63922	CTF18, chromosome transmission fidelity factor 18 homolog (S. cerevisiae)	protein-coding	16p13.3
MACF1	23499	microtubule-actin crosslinking factor 1	protein-coding	1p32-p31
SMARCA4	6597	SWI/SNF related, matrix associated, actin dependent regulator of chromatin, subfamily a, member 4	protein-coding	19p13.2
PTPN12	5782	protein tyrosine phosphatase, non-receptor type 12	protein-coding	7q11.23
POR	5447	P450 (cytochrome) oxidoreductase	protein-coding	7q11.2
PEX1	5189	peroxisomal biogenesis factor 1	protein-coding	7q21.2
PAICS	10606	phosphoribosylaminoimidazole carboxylase, phosphoribosylaminoimidazole succinocarboxamide synthetase	protein-coding	4q12
KDR	3791	kinase insert domain receptor (a type III receptor tyrosine kinase)	protein-coding	4q11-q12
PPAT	5471	phosphoribosyl pyrophosphate amidotransferase	protein-coding	4q12
MGAT3	4248	mannosyl (beta-1,4-)-glycoprotein beta-1,4-N-acetylglucosaminyltransferase	protein-coding	22q13.1
TST	7263	thiosulfate sulfurtransferase (rhodanese)	protein-coding	22q13.1
RAC2	5880	ras-related C3 botulinum toxin substrate 2 (rho family, small GTP binding protein Rac2)	protein-coding	22q13.1
LIF	3976	leukemia inhibitory factor	protein-coding	22q12.2
GAD1	2571	glutamate decarboxylase 1 (brain, 67kDa)	protein-coding	2q31
OSGEPL1	64172	O-sialoglycoprotein endopeptidase-like 1	protein-coding	2q32.2
HAT1	8520	histone acetyltransferase 1	protein-coding	2q31.2-q33.1
HOXD13	3239	homeobox D13	protein-coding	2q31.1
EIF2AK4	440275	eukaryotic translation initiation factor 2 alpha kinase 4	protein-coding	15q15.1
DLL4	54567	delta-like 4 (Drosophila)	protein-coding	15q14
ALDH1A2	8854	aldehyde dehydrogenase 1 family, member A2	protein-coding	15q21.3
DUT	1854	deoxyuridine triphosphatase	protein-coding	15q21.1
PSMA1	5682	proteasome (prosome, macropain) subunit, alpha type, 1	protein-coding	11p15.1
PALLD	23022	palladin, cytoskeletal associated protein	protein-coding	4q32.3
DCTD	1635	dCMP deaminase	protein-coding	4q35.1
SHBG	6462	sex hormone-binding globulin	protein-coding	17p13-p12
AIPL1	23746	aryl hydrocarbon receptor interacting protein-like 1	protein-coding	17p13.1
CD68	968	CD68 molecule	protein-coding	17p13
KIF1C	10749	kinesin family member 1C	protein-coding	17p13.2
CCL4	6351	chemokine (C-C motif) ligand 4	protein-coding	17q12
CCNT1	904	cyclin T1	protein-coding	12q13.11
ILF3	3609	interleukin enhancer binding factor 3, 90kDa	protein-coding	19p13.2
KLK10	5655	kallikrein-related peptidase 10	protein-coding	19q13
RIPK3	11035	receptor-interacting serine-threonine kinase 3	protein-coding	14q11.2
BCL2L2	599	BCL2-like 2	protein-coding	14q11.2-q12
NEDD8	4738	neural precursor cell expressed, developmentally down-regulated 8	protein-coding	14q12
DAD1	1603	defender against cell death 1	protein-coding	14q11.2
CDKN1C	1028	cyclin-dependent kinase inhibitor 1C (p57, Kip2)	protein-coding	11p15.5
RPS4Y1	6192	ribosomal protein S4, Y-linked 1	protein-coding	Yp11.3
CDH15	1013	cadherin 15, type 1, M-cadherin (myotubule)	protein-coding	16q24.3
INS-IGF2	723961	INS-IGF2 readthrough	protein-coding	11p15.5
TNNI3	7137	troponin I type 3 (cardiac)	protein-coding	19q13.4
SH3BP4	23677	SH3-domain binding protein 4	protein-coding	2q37.1-q37.2
LDLR	3949	low density lipoprotein receptor	protein-coding	19p13.2
CDC16	8881	cell division cycle 16	protein-coding	13q34
ACE2	59272	angiotensin I converting enzyme 2	protein-coding	Xp22
SLC27A1	376497	solute carrier family 27 (fatty acid transporter), member 1	protein-coding	19p13.11
MAS1	4142	MAS1 oncogene	protein-coding	6q25.3-q26
BMP15	9210	bone morphogenetic protein 15	protein-coding	Xp11.2
NDUFA10	4705	NADH dehydrogenase (ubiquinone) 1 alpha subcomplex, 10, 42kDa	protein-coding	2q37.3
EPO	2056	erythropoietin	protein-coding	7q22
SCO2	9997	SCO2 cytochrome c oxidase assembly protein	protein-coding	22q13.33
JUND	3727	jun D proto-oncogene	protein-coding	19p13.2
SAG	6295	S-antigen; retina and pineal gland (arrestin)	protein-coding	2q37.1
COL5A1	1289	collagen, type V, alpha 1	protein-coding	9q34.2-q34.3
PAK4	10298	p21 protein (Cdc42/Rac)-activated kinase 4	protein-coding	19q13.2
OSBPL2	9885	oxysterol binding protein-like 2	protein-coding	20q13.3
POMT1	10585	protein-O-mannosyltransferase 1	protein-coding	9q34.1
UCK1	83549	uridine-cytidine kinase 1	protein-coding	9q34.13
TRIM28	10155	tripartite motif containing 28	protein-coding	19q13.4
MAP3K10	4294	mitogen-activated protein kinase kinase kinase 10	protein-coding	19q13.2
SESN2	83667	sestrin 2	protein-coding	1p35.3
DNMT1	1786	DNA (cytosine-5-)-methyltransferase 1	protein-coding	19p13.2
DKC1	1736	dyskeratosis congenita 1, dyskerin	protein-coding	Xq28
MPP1	4354	membrane protein, palmitoylated 1, 55kDa	protein-coding	Xq28
PKDREJ	10343	polycystic kidney disease (polycystin) and REJ homolog (sperm receptor for egg jelly homolog, sea urchin)	protein-coding	22q13.31
UBA1	7317	ubiquitin-like modifier activating enzyme 1	protein-coding	Xp11.23
ULBP3	79465	UL16 binding protein 3	protein-coding	6q25
GFAP	2670	glial fibrillary acidic protein	protein-coding	17q21
PYY	5697	peptide YY	protein-coding	17q21.1
F12	2161	coagulation factor XII (Hageman factor)	protein-coding	5q33-qter
PPT1	5538	palmitoyl-protein thioesterase 1	protein-coding	1p32
ABCB7	22	ATP-binding cassette, sub-family B (MDR/TAP), member 7	protein-coding	Xq13.3
NR1H2	7376	nuclear receptor subfamily 1, group H, member 2	protein-coding	19q13.3
LRRC4B	94030	leucine rich repeat containing 4B	protein-coding	19q13.33
KIF3A	11127	kinesin family member 3A	protein-coding	5q31
MGAT1	4245	mannosyl (alpha-1,3-)-glycoprotein beta-1,2-N-acetylglucosaminyltransferase	protein-coding	5q35
AOC2	314	amine oxidase, copper containing 2 (retina-specific)	protein-coding	17q21
G6PC	2538	glucose-6-phosphatase, catalytic subunit	protein-coding	17q21
EXOC4	60412	exocyst complex component 4	protein-coding	7q31
PPFIA1	8500	protein tyrosine phosphatase, receptor type, f polypeptide (PTPRF), interacting protein (liprin), alpha 1	protein-coding	11q13.3
CKMT2	1160	creatine kinase, mitochondrial 2 (sarcomeric)	protein-coding	5q13.3
TOP2A	7153	topoisomerase (DNA) II alpha 170kDa	protein-coding	17q21-q22
RARA	5914	retinoic acid receptor, alpha	protein-coding	17q21
RBM8A	9939	RNA binding motif protein 8A	protein-coding	1q21.1
LLGL1	3996	lethal giant larvae homolog 1 (Drosophila)	protein-coding	17p11.2
NR0B2	8431	nuclear receptor subfamily 0, group B, member 2	protein-coding	1p36.1
DNAJB1	3337	DnaJ (Hsp40) homolog, subfamily B, member 1	protein-coding	19p13.2
LHX1	3975	LIM homeobox 1	protein-coding	17q12
ACACA	31	acetyl-CoA carboxylase alpha	protein-coding	17q21
RAF1	5894	v-raf-1 murine leukemia viral oncogene homolog 1	protein-coding	3p25
PPARG	5468	peroxisome proliferator-activated receptor gamma	protein-coding	3p25
IMMT	10989	inner membrane protein, mitochondrial	protein-coding	2p11.2|2
PTPRE	5791	protein tyrosine phosphatase, receptor type, E	protein-coding	10q26
RAN	5901	RAN, member RAS oncogene family	protein-coding	12q24.3
PRKAA1	5562	protein kinase, AMP-activated, alpha 1 catalytic subunit	protein-coding	5p12
RPA1	6117	replication protein A1, 70kDa	protein-coding	17p13.3
DDC	1644	dopa decarboxylase (aromatic L-amino acid decarboxylase)	protein-coding	7p12.2
ITGB4	3691	integrin, beta 4	protein-coding	17q25
EIF5A	1984	eukaryotic translation initiation factor 5A	protein-coding	17p13-p12
GUCY2D	3000	guanylate cyclase 2D, membrane (retina-specific)	protein-coding	17p13.1
DLG4	1742	discs, large homolog 4 (Drosophila)	protein-coding	17p13.1
SDF2	6388	stromal cell-derived factor 2	protein-coding	17q11.2
TERF2	7014	telomeric repeat binding factor 2	protein-coding	16q22.1
SNAP25	6616	synaptosomal-associated protein, 25kDa	protein-coding	20p12-p11.2
PCNA	5111	proliferating cell nuclear antigen	protein-coding	20pter-p12
PTPRA	5786	protein tyrosine phosphatase, receptor type, A	protein-coding	20p13
SSTR4	6754	somatostatin receptor 4	protein-coding	20p11.2
DAP3	7818	death associated protein 3	protein-coding	1q22
NES	10763	nestin	protein-coding	1q23.1
CRP	1401	C-reactive protein, pentraxin-related	protein-coding	1q23.2
NASP	4678	nuclear autoantigenic sperm protein (histone-binding)	protein-coding	1p34.1
CTNNBL1	56259	catenin, beta like 1	protein-coding	20q11.23-q12
PPP1R3D	5509	protein phosphatase 1, regulatory subunit 3D	protein-coding	20q13.3
ATP8A2	51761	ATPase, aminophospholipid transporter, class I, type 8A, member 2	protein-coding	13q12
CDK8	1024	cyclin-dependent kinase 8	protein-coding	13q12
WASF3	10810	WAS protein family, member 3	protein-coding	13q12
PIK3C2B	5287	phosphatidylinositol-4-phosphate 3-kinase, catalytic subunit type 2 beta	protein-coding	1q32
CHIT1	1118	chitinase 1 (chitotriosidase)	protein-coding	1q32.1
DCLK1	9201	doublecortin-like kinase 1	protein-coding	13q13
CCNA1	8900	cyclin A1	protein-coding	13q12.3-q13
POSTN	10631	periostin, osteoblast specific factor	protein-coding	13q13.3
IRS4	8471	insulin receptor substrate 4	protein-coding	Xq22.3
HSPBP1	23640	HSPA (heat shock 70kDa) binding protein, cytoplasmic cochaperone 1	protein-coding	19q13.42
CSNK1G2	1455	casein kinase 1, gamma 2	protein-coding	19p13.3
MYH11	4629	myosin, heavy chain 11, smooth muscle	protein-coding	16p13.11
NTS	4922	neurotensin	protein-coding	12q21
BTG1	694	B-cell translocation gene 1, anti-proliferative	protein-coding	12q22
KRAS	3845	v-Ki-ras2 Kirsten rat sarcoma viral oncogene homolog	protein-coding	12p12.1
LARS	51520	leucyl-tRNA synthetase	protein-coding	5q32
SPINK5	11005	serine peptidase inhibitor, Kazal type 5	protein-coding	5q32
E2F5	1875	E2F transcription factor 5, p130-binding	protein-coding	8q21.2
MEN1	4221	multiple endocrine neoplasia I	protein-coding	11q13
NUMB	8650	numb homolog (Drosophila)	protein-coding	14q24.3
EIF2S1	1965	eukaryotic translation initiation factor 2, subunit 1 alpha, 35kDa	protein-coding	14q23.3
CCNB1	891	cyclin B1	protein-coding	5q12
CDK7	1022	cyclin-dependent kinase 7	protein-coding	5q12.1
CAMK1	8536	calcium/calmodulin-dependent protein kinase I	protein-coding	3p25.3
VHL	7428	von Hippel-Lindau tumor suppressor, E3 ubiquitin protein ligase	protein-coding	3p25.3
GSTM3	2947	glutathione S-transferase mu 3 (brain)	protein-coding	1p13.3
PTPN22	26191	protein tyrosine phosphatase, non-receptor type 22 (lymphoid)	protein-coding	1p13.2
WNT2B	7482	wingless-type MMTV integration site family, member 2B	protein-coding	1p13
NOTCH2	4853	notch 2	protein-coding	1p13-p11
CD101	9398	CD101 molecule	protein-coding	1p13
NGF	4803	nerve growth factor (beta polypeptide)	protein-coding	1p13.1
YWHAQ	10971	tyrosine 3-monooxygenase/tryptophan 5-monooxygenase activation protein, theta polypeptide	protein-coding	2p25.1
ROCK2	9475	Rho-associated, coiled-coil containing protein kinase 2	protein-coding	2p24
MYCN	4613	v-myc myelocytomatosis viral related oncogene, neuroblastoma derived (avian)	protein-coding	2p24.3
FST	10468	follistatin	protein-coding	5q11.2
GRP	2922	gastrin-releasing peptide	protein-coding	18q21.1-q21.32
IL2RA	3559	interleukin 2 receptor, alpha	protein-coding	10p15-p14
CCNH	902	cyclin H	protein-coding	5q13.3-q14
CABLES1	91768	Cdk5 and Abl enzyme substrate 1	protein-coding	18q11.2
EMP1	2012	epithelial membrane protein 1	protein-coding	12p12.3
SOX5	6660	SRY (sex determining region Y)-box 5	protein-coding	12p12.1
PRH2	5555	proline-rich protein HaeIII subfamily 2	protein-coding	12p13.2
MYBPC3	4607	myosin binding protein C, cardiac	protein-coding	11p11.2
ACP2	53	acid phosphatase 2, lysosomal	protein-coding	11p11.2|11p12-p11
SOX3	6658	SRY (sex determining region Y)-box 3	protein-coding	Xq27.1
YARS	8565	tyrosyl-tRNA synthetase	protein-coding	1p35.1
CDCA8	55143	cell division cycle associated 8	protein-coding	1p34.3
DSG3	1830	desmoglein 3	protein-coding	18q12.1
DSG1	1828	desmoglein 1	protein-coding	18q12.1
FADS2	9415	fatty acid desaturase 2	protein-coding	11q12.2
PDGFRA	5156	platelet-derived growth factor receptor, alpha polypeptide	protein-coding	4q12
ERCC5	2073	excision repair cross-complementing rodent repair deficiency, complementation group 5	protein-coding	13q33
STT3A	3703	STT3A, subunit of the oligosaccharyltransferase complex (catalytic)	protein-coding	11q23.3
ETS1	2113	v-ets erythroblastosis virus E26 oncogene homolog 1 (avian)	protein-coding	11q23.3
APC	324	adenomatous polyposis coli	protein-coding	5q21-q22
ANXA1	301	annexin A1	protein-coding	9q21.13
CTSL1	1514	cathepsin L1	protein-coding	9q21.33
TAOK3	51347	TAO kinase 3	protein-coding	12q
SDS	10993	serine dehydratase	protein-coding	12q24.13
CCDC146	57639	coiled-coil domain containing 146	protein-coding	7q11.23
CD36	948	CD36 molecule (thrombospondin receptor)	protein-coding	7q11.2
CSN2	1447	casein beta	protein-coding	4q21.1
NT5E	4907	5'-nucleotidase, ecto (CD73)	protein-coding	6q14-q21
EPHA7	2045	EPH receptor A7	protein-coding	6q16.1
ORC3	23595	origin recognition complex, subunit 3	protein-coding	6q14.3-q16.1
MAP3K7	6885	mitogen-activated protein kinase kinase kinase 7	protein-coding	6q15
ELF5	2001	E74-like factor 5 (ets domain transcription factor)	protein-coding	11p13-p12
CD63	967	CD63 molecule	protein-coding	12q12-q13
AMHR2	269	anti-Mullerian hormone receptor, type II	protein-coding	12q13
GLS2	27165	glutaminase 2 (liver, mitochondrial)	protein-coding	12q13
AGAP2	116986	ArfGAP with GTPase domain, ankyrin repeat and PH domain 2	protein-coding	12q14.1
CDK4	1019	cyclin-dependent kinase 4	protein-coding	12q14
ESPL1	9700	extra spindle pole bodies homolog 1 (S. cerevisiae)	protein-coding	12q
KRT7	3855	keratin 7	protein-coding	12q13.13
HEY2	23493	hairy/enhancer-of-split related with YRPW motif 2	protein-coding	6q21
TAAR5	9038	trace amine associated receptor 5	protein-coding	6q23
REPS1	85021	RALBP1 associated Eps domain containing 1	protein-coding	6q24.1
TEC	7006	tec protein tyrosine kinase	protein-coding	4p12
MDM2	4193	MDM2 oncogene, E3 ubiquitin protein ligase	protein-coding	12q14.3-q15
BCMO1	53630	beta-carotene 15,15'-monooxygenase 1	protein-coding	16q23.2
AGT	183	angiotensinogen (serpin peptidase inhibitor, clade A, member 8)	protein-coding	1q42.2
EGLN1	54583	egl nine homolog 1 (C. elegans)	protein-coding	1q42.1
ABCB10	23456	ATP-binding cassette, sub-family B (MDR/TAP), member 10	protein-coding	1q42.13
NTPCR	84284	nucleoside-triphosphatase, cancer-related	protein-coding	1q42.2
GLUL	2752	glutamate-ammonia ligase	protein-coding	1q31
PIGC	5279	phosphatidylinositol glycan anchor biosynthesis, class C	protein-coding	1q23-q25
CHRND	1144	cholinergic receptor, nicotinic, delta (muscle)	protein-coding	2q37.1
PAX3	5077	paired box 3	protein-coding	2q35
CYP27A1	1593	cytochrome P450, family 27, subfamily A, polypeptide 1	protein-coding	2q33-qter
REV1	51455	REV1, polymerase (DNA directed)	protein-coding	2q11.1-q11.2
EDAR	10913	ectodysplasin A receptor	protein-coding	2q13
SCYL2	55681	SCY1-like 2 (S. cerevisiae)	protein-coding	12q23.1
CKAP4	10970	cytoskeleton-associated protein 4	protein-coding	12q23.3
FLNB	2317	filamin B, beta	protein-coding	3p14.3
NEK3	4752	NIMA-related kinase 3	protein-coding	13q14.13
COG3	83548	component of oligomeric golgi complex 3	protein-coding	13q14.13
EDNRB	1910	endothelin receptor type B	protein-coding	13q22
GPNMB	10457	glycoprotein (transmembrane) nmb	protein-coding	7p15
RAC1	5879	ras-related C3 botulinum toxin substrate 1 (rho family, small GTP binding protein Rac1)	protein-coding	7p22
IL6	3569	interleukin 6 (interferon, beta 2)	protein-coding	7p21
TBRG4	9238	transforming growth factor beta regulator 4	protein-coding	7p13
MYO1G	64005	myosin IG	protein-coding	7p13-p11.2
NKX2-1	7080	NK2 homeobox 1	protein-coding	14q13
IREB2	3658	iron-responsive element binding protein 2	protein-coding	15q25.1
NMT1	4836	N-myristoyltransferase 1	protein-coding	17q21.31
BRIP1	83990	BRCA1 interacting protein C-terminal helicase 1	protein-coding	17q22.2
BLK	640	B lymphoid tyrosine kinase	protein-coding	8p23-p22
GATA4	2626	GATA binding protein 4	protein-coding	8p23.1-p22
HLX	3142	H2.0-like homeobox	protein-coding	1q41
IL10	3586	interleukin 10	protein-coding	1q31-q32
RPS6KC1	26750	ribosomal protein S6 kinase, 52kDa, polypeptide 1	protein-coding	1q41
IL1RN	3557	interleukin 1 receptor antagonist	protein-coding	2q14.2
BIN1	274	bridging integrator 1	protein-coding	2q14
GYPC	2995	glycophorin C (Gerbich blood group)	protein-coding	2q14-q21
GAD2	2572	glutamate decarboxylase 2 (pancreatic islets and brain, 65kDa)	protein-coding	10p11.23
CDK9	1025	cyclin-dependent kinase 9	protein-coding	9q34.1
TXN	7295	thioredoxin	protein-coding	9q31
ODF2	4957	outer dense fiber of sperm tails 2	protein-coding	9q34.11
SMC2	10592	structural maintenance of chromosomes 2	protein-coding	9q31.1
KLF4	9314	Kruppel-like factor 4 (gut)	protein-coding	9q31
SLC31A1	1317	solute carrier family 31 (copper transporters), member 1	protein-coding	9q32
TLR4	7099	toll-like receptor 4	protein-coding	9q33.1
PSMB7	5695	proteasome (prosome, macropain) subunit, beta type, 7	protein-coding	9q34.11-q34.12
NR5A1	2516	nuclear receptor subfamily 5, group A, member 1	protein-coding	9q33
XPA	7507	xeroderma pigmentosum, complementation group A	protein-coding	9q22.3
ENPP2	5168	ectonucleotide pyrophosphatase/phosphodiesterase 2	protein-coding	8q24.1
MYC	4609	v-myc myelocytomatosis viral oncogene homolog (avian)	protein-coding	8q24.21
IFNA21	3452	interferon, alpha 21	protein-coding	9p22
PIM1	5292	pim-1 oncogene	protein-coding	6p21.2
TFAP2A	7020	transcription factor AP-2 alpha (activating enhancer binding protein 2 alpha)	protein-coding	6p24
GCM1	8521	glial cells missing homolog 1 (Drosophila)	protein-coding	6p12.1
TRIM26	7726	tripartite motif containing 26	protein-coding	6p21.3
TLR2	7097	toll-like receptor 2	protein-coding	4q32
LRRC32	2615	leucine rich repeat containing 32	protein-coding	11q13.5-q14
NEK1	4750	NIMA-related kinase 1	protein-coding	4q33
TRPC6	7225	transient receptor potential cation channel, subfamily C, member 6	protein-coding	11q22.1
MMP7	4316	matrix metallopeptidase 7 (matrilysin, uterine)	protein-coding	11q21-q22
BTG4	54766	B-cell translocation gene 4	protein-coding	11q23
RDX	5962	radixin	protein-coding	11q23
PPP2R1B	5519	protein phosphatase 2, regulatory subunit A, beta	protein-coding	11q23.2
FXYD2	486	FXYD domain containing ion transport regulator 2	protein-coding	11q23
MMP13	4322	matrix metallopeptidase 13 (collagenase 3)	protein-coding	11q22.3
CASP1	834	caspase 1, apoptosis-related cysteine peptidase	protein-coding	11q23
THBS1	7057	thrombospondin 1	protein-coding	15q15
KIF23	9493	kinesin family member 23	protein-coding	15q23
PAK6	56924	p21 protein (Cdc42/Rac)-activated kinase 6	protein-coding	15q14
ADAM10	102	ADAM metallopeptidase domain 10	protein-coding	15q22
CYP19A1	1588	cytochrome P450, family 19, subfamily A, polypeptide 1	protein-coding	15q21.1
BCAR3	8412	breast cancer anti-estrogen resistance 3	protein-coding	1p22.1
BRDT	676	bromodomain, testis-specific	protein-coding	1p22.1
CLCA2	9635	chloride channel accessory 2	protein-coding	1p22.3
CGREF1	10669	cell growth regulator with EF-hand domain 1	protein-coding	2p23.3
KHK	3795	ketohexokinase (fructokinase)	protein-coding	2p23.3
ADCY3	109	adenylate cyclase 3	protein-coding	2p23.3
LHCGR	3973	luteinizing hormone/choriogonadotropin receptor	protein-coding	2p21
CYP1B1	1545	cytochrome P450, family 1, subfamily B, polypeptide 1	protein-coding	2p22.2
RAB1A	5861	RAB1A, member RAS oncogene family	protein-coding	2p14
ACTR1A	10121	ARP1 actin-related protein 1 homolog A, centractin alpha (yeast)	protein-coding	10q24.32
TACC2	10579	transforming, acidic coiled-coil containing protein 2	protein-coding	10q26
ANXA7	310	annexin A7	protein-coding	10q22.2
NCOA4	8031	nuclear receptor coactivator 4	protein-coding	10q11.2
ZNF365	22891	zinc finger protein 365	protein-coding	10q21.2
TET1	80312	tet methylcytosine dioxygenase 1	protein-coding	10q21
BARD1	580	BRCA1 associated RING domain 1	protein-coding	2q34-q35
SSB	6741	Sjogren syndrome antigen B (autoantigen La)	protein-coding	2q31.1
CDK15	65061	cyclin-dependent kinase 15	protein-coding	2q33.2
PPIG	9360	peptidylprolyl isomerase G (cyclophilin G)	protein-coding	2q31.1
IDH1	3417	isocitrate dehydrogenase 1 (NADP+), soluble	protein-coding	2q33.3
CIR1	9541	corepressor interacting with RBPJ, 1	protein-coding	2q31.1
CHRNA1	1134	cholinergic receptor, nicotinic, alpha 1 (muscle)	protein-coding	2q31.1
ITGAV	3685	integrin, alpha V	protein-coding	2q31-q32
SLC40A1	30061	solute carrier family 40 (iron-regulated transporter), member 1	protein-coding	2q32
GLCE	26035	glucuronic acid epimerase	protein-coding	15q23
COPS4	51138	COP9 signalosome subunit 4	protein-coding	4q21.22
PRKG2	5593	protein kinase, cGMP-dependent, type II	protein-coding	4q13.1-q21.1
FGF5	2250	fibroblast growth factor 5	protein-coding	4q21
IL21	59067	interleukin 21	protein-coding	4q26-q27
FGF2	2247	fibroblast growth factor 2 (basic)	protein-coding	4q26
BMPR1B	658	bone morphogenetic protein receptor, type IB	protein-coding	4q22-q24
CXCL9	4283	chemokine (C-X-C motif) ligand 9	protein-coding	4q21
BMP2K	55589	BMP2 inducible kinase	protein-coding	4q21.21
CCNG2	901	cyclin G2	protein-coding	4q21.1
CDKL2	8999	cyclin-dependent kinase-like 2 (CDC2-related kinase)	protein-coding	4q21.1
CENPE	1062	centromere protein E, 312kDa	protein-coding	4q24-q25
ENPEP	2028	glutamyl aminopeptidase (aminopeptidase A)	protein-coding	4q25
EGF	1950	epidermal growth factor	protein-coding	4q25
PAPSS1	9061	3'-phosphoadenosine 5'-phosphosulfate synthase 1	protein-coding	4q24
SEC24B	10427	SEC24 family, member B (S. cerevisiae)	protein-coding	4q25
PPP3CA	5530	protein phosphatase 3, catalytic subunit, alpha isozyme	protein-coding	4q24
MTTP	4547	microsomal triglyceride transfer protein	protein-coding	4q24
ETV6	2120	ets variant 6	protein-coding	12p13
ETNK1	55500	ethanolamine kinase 1	protein-coding	12p12.1
PRICKLE1	144165	prickle homolog 1 (Drosophila)	protein-coding	12q12
CD27	939	CD27 molecule	protein-coding	12p13
COL2A1	1280	collagen, type II, alpha 1	protein-coding	12q13.11
INHBE	83729	inhibin, beta E	protein-coding	12q13.3
DUSP6	1848	dual specificity phosphatase 6	protein-coding	12q22-q23
LUM	4060	lumican	protein-coding	12q21.3-q22
ASCL1	429	achaete-scute complex homolog 1 (Drosophila)	protein-coding	12q23.2
SUOX	6821	sulfite oxidase	protein-coding	12q13.2
ACVRL1	94	activin A receptor type II-like 1	protein-coding	12q13.13
BRCA2	675	breast cancer 2, early onset	protein-coding	13q12.3
MAP3K12	7786	mitogen-activated protein kinase kinase kinase 12	protein-coding	12q13
CSAD	51380	cysteine sulfinic acid decarboxylase	protein-coding	12q13.11-q14.3
LMBR1L	55716	limb region 1 homolog (mouse)-like	protein-coding	12q13.12
RB1	5925	retinoblastoma 1	protein-coding	13q14.2
CUL4A	8451	cullin 4A	protein-coding	13q34
ESR2	2100	estrogen receptor 2 (ER beta)	protein-coding	14q23.2
WARS	7453	tryptophanyl-tRNA synthetase	protein-coding	14q32.31
DUOXA1	90527	dual oxidase maturation factor 1	protein-coding	15q21.1
FGF7	2252	fibroblast growth factor 7	protein-coding	15q21.2
HDC	3067	histidine decarboxylase	protein-coding	15q21-q22
CDAN1	146059	codanin 1	protein-coding	15q15.2
NCOA2	10499	nuclear receptor coactivator 2	protein-coding	8q13.3
TPM1	7168	tropomyosin 1 (alpha)	protein-coding	15q22.1
IGF1R	3480	insulin-like growth factor 1 receptor	protein-coding	15q26.3
CYP11A1	1583	cytochrome P450, family 11, subfamily A, polypeptide 1	protein-coding	15q23-q24
PML	5371	promyelocytic leukemia	protein-coding	15q22
CYP1A2	1544	cytochrome P450, family 1, subfamily A, polypeptide 2	protein-coding	15q24.1
POLG	5428	polymerase (DNA directed), gamma	protein-coding	15q25
NTRK3	4916	neurotrophic tyrosine kinase, receptor, type 3	protein-coding	15q25
DET1	55070	de-etiolated homolog 1 (Arabidopsis)	protein-coding	15q25.3
MFGE8	4240	milk fat globule-EGF factor 8 protein	protein-coding	15q25
ST8SIA2	8128	ST8 alpha-N-acetyl-neuraminide alpha-2,8-sialyltransferase 2	protein-coding	15q26
FURIN	5045	furin (paired basic amino acid cleaving enzyme)	protein-coding	15q26.1
PMM2	5373	phosphomannomutase 2	protein-coding	16p13
DHX38	9785	DEAH (Asp-Glu-Ala-His) box polypeptide 38	protein-coding	16q22
NOL3	8996	nucleolar protein 3 (apoptosis repressor with CARD domain)	protein-coding	16q22.1
RHOT2	89941	ras homolog family member T2	protein-coding	16p13.3
PDPK1	5170	3-phosphoinositide dependent protein kinase-1	protein-coding	16p13.3
GAS8	2622	growth arrest-specific 8	protein-coding	16q24.3
NCOR1	9611	nuclear receptor corepressor 1	protein-coding	17p11.2
CIRH1A	84916	cirrhosis, autosomal recessive 1A (cirhin)	protein-coding	16q22.1
G6PC3	92579	glucose 6 phosphatase, catalytic, 3	protein-coding	17q21.31
CLTC	1213	clathrin, heavy chain (Hc)	protein-coding	17q11-qter
SLC39A6	25800	solute carrier family 39 (zinc transporter), member 6	protein-coding	18q12.2
OSBPL1A	114876	oxysterol binding protein-like 1A	protein-coding	18q11.1
GATA6	2627	GATA binding protein 6	protein-coding	18q11.1-q11.2
NPC1	4864	Niemann-Pick disease, type C1	protein-coding	18q11.2
MINK1	50488	misshapen-like kinase 1	protein-coding	17p13.2
TP53	7157	tumor protein p53	protein-coding	17p13.1
ARHGDIA	396	Rho GDP dissociation inhibitor (GDI) alpha	protein-coding	17q25.3
RPTOR	57521	regulatory associated protein of MTOR, complex 1	protein-coding	17q25.3
AZI1	22994	5-azacytidine induced 1	protein-coding	17q25.3
MAPK4	5596	mitogen-activated protein kinase 4	protein-coding	18q21.1
SMAD4	4089	SMAD family member 4	protein-coding	18q21.1
PMAIP1	5366	phorbol-12-myristate-13-acetate-induced protein 1	protein-coding	18q21.32
PIP4K2B	8396	phosphatidylinositol-5-phosphate 4-kinase, type II, beta	protein-coding	17q12
ERBB2	2064	v-erb-b2 erythroblastic leukemia viral oncogene homolog 2, neuro/glioblastoma derived oncogene homolog (avian)	protein-coding	17q12
GRB7	2886	growth factor receptor-bound protein 7	protein-coding	17q12
IGFBP4	3487	insulin-like growth factor binding protein 4	protein-coding	17q12-q21.1
CACNA1A	773	calcium channel, voltage-dependent, P/Q type, alpha 1A subunit	protein-coding	19p13
BRD4	23476	bromodomain containing 4	protein-coding	19p13.1
NFIC	4782	nuclear factor I/C (CCAAT-binding transcription factor)	protein-coding	19p13.3
HUNK	30811	hormonally up-regulated Neu-associated kinase	protein-coding	21q22.1
IFNAR1	3454	interferon (alpha, beta and omega) receptor 1	protein-coding	21q22.11
SOD1	6647	superoxide dismutase 1, soluble	protein-coding	21q22.11
SCYL1	57410	SCY1-like 1 (S. cerevisiae)	protein-coding	11q13
APP	351	amyloid beta (A4) precursor protein	protein-coding	21q21.3
AKT1	207	v-akt murine thymoma viral oncogene homolog 1	protein-coding	14q32.32
IL19	29949	interleukin 19	protein-coding	1q32.2
LMTK3	114783	lemur tyrosine kinase 3	protein-coding	19q13.33
KLK3	354	kallikrein-related peptidase 3	protein-coding	19q13.41
EPHA2	1969	EPH receptor A2	protein-coding	1p36
PGD	5226	phosphogluconate dehydrogenase	protein-coding	1p36.22
PLK4	10733	polo-like kinase 4	protein-coding	4q28
MAP3K6	9064	mitogen-activated protein kinase kinase kinase 6	protein-coding	1p36.11
HSPG2	3339	heparan sulfate proteoglycan 2	protein-coding	1p36.1-p34
BCL10	8915	B-cell CLL/lymphoma 10	protein-coding	1p22
CYR61	3491	cysteine-rich, angiogenic inducer, 61	protein-coding	1p22.3
PRKACB	5567	protein kinase, cAMP-dependent, catalytic, beta	protein-coding	1p31.1
ADC	113451	arginine decarboxylase	protein-coding	1p35.1
PTPRF	5792	protein tyrosine phosphatase, receptor type, F	protein-coding	1p34
PSMA5	5686	proteasome (prosome, macropain) subunit, alpha type, 5	protein-coding	1p13
CELSR2	1952	cadherin, EGF LAG seven-pass G-type receptor 2	protein-coding	1p21
GJA5	2702	gap junction protein, alpha 5, 40kDa	protein-coding	1q21.1
NME7	29922	NME/NM23 family member 7	protein-coding	1q24
UCK2	7371	uridine-cytidine kinase 2	protein-coding	1q23
XCL1	6375	chemokine (C motif) ligand 1	protein-coding	1q23
ADCY10	55811	adenylate cyclase 10 (soluble)	protein-coding	1q24
FCGR2A	2212	Fc fragment of IgG, low affinity IIa, receptor (CD32)	protein-coding	1q23
NUF2	83540	NUF2, NDC80 kinetochore complex component, homolog (S. cerevisiae)	protein-coding	1q23.3
NR1I3	9970	nuclear receptor subfamily 1, group I, member 3	protein-coding	1q23.3
CASQ1	844	calsequestrin 1 (fast-twitch, skeletal muscle)	protein-coding	1q21
CRABP2	1382	cellular retinoic acid binding protein 2	protein-coding	1q21.3
ABL2	27	v-abl Abelson murine leukemia viral oncogene homolog 2	protein-coding	1q25.2
PRUNE	58497	prune exopolyphosphatase	protein-coding	1q21
SF3B4	10262	splicing factor 3b, subunit 4, 49kDa	protein-coding	1q21.2
SETDB1	9869	SET domain, bifurcated 1	protein-coding	1q21
MCL1	4170	myeloid cell leukemia sequence 1 (BCL2-related)	protein-coding	1q21
PI4KB	5298	phosphatidylinositol 4-kinase, catalytic, beta	protein-coding	1q21
PIP5K1A	8394	phosphatidylinositol-4-phosphate 5-kinase, type I, alpha	protein-coding	1q21.3
CERS2	29956	ceramide synthase 2	protein-coding	1q21.3
ARNT	405	aryl hydrocarbon receptor nuclear translocator	protein-coding	1q21
IKBKE	9641	inhibitor of kappa light polypeptide gene enhancer in B-cells, kinase epsilon	protein-coding	1q32.1
DTL	51514	denticleless E3 ubiquitin protein ligase homolog (Drosophila)	protein-coding	1q32
DYRK3	8444	dual-specificity tyrosine-(Y)-phosphorylation regulated kinase 3	protein-coding	1q32.1
DUSP10	11221	dual specificity phosphatase 10	protein-coding	1q41
S100A8	6279	S100 calcium binding protein A8	protein-coding	1q21
S100A7	6278	S100 calcium binding protein A7	protein-coding	1q21
RIT1	6016	Ras-like without CAAX 1	protein-coding	1q22
PKLR	5313	pyruvate kinase, liver and RBC	protein-coding	1q21
LYST	1130	lysosomal trafficking regulator	protein-coding	1q42.1-q42.2
KIAA1804	84451	mixed lineage kinase 4	protein-coding	1q42
ACP1	52	acid phosphatase 1, soluble	protein-coding	2p25
DEGS1	8560	delta(4)-desaturase, sphingolipid 1	protein-coding	1q42.11
ITPKB	3707	inositol-trisphosphate 3-kinase B	protein-coding	1q42.13
GUK1	2987	guanylate kinase 1	protein-coding	1q32-q41
CDC42BPA	8476	CDC42 binding protein kinase alpha (DMPK-like)	protein-coding	1q42.11
PARP1	142	poly (ADP-ribose) polymerase 1	protein-coding	1q41-q42
PSEN2	5664	presenilin 2 (Alzheimer disease 4)	protein-coding	1q31-q42
LBR	3930	lamin B receptor	protein-coding	1q42.1
WNT9A	7483	wingless-type MMTV integration site family, member 9A	protein-coding	1q42
EPHX1	2052	epoxide hydrolase 1, microsomal (xenobiotic)	protein-coding	1q42.1
REN	5972	renin	protein-coding	1q32
PTPN7	5778	protein tyrosine phosphatase, non-receptor type 7	protein-coding	1q32.1
SYT2	127833	synaptotagmin II	protein-coding	1q32.1
MEIS1	4211	Meis homeobox 1	protein-coding	2p14
DUSP11	8446	dual specificity phosphatase 11 (RNA/RNP complex 1-interacting)	protein-coding	2p13.1
CDCA7	83879	cell division cycle associated 7	protein-coding	2q31
HSPD1	3329	heat shock 60kDa protein 1 (chaperonin)	protein-coding	2q33.1
CPO	130749	carboxypeptidase O	protein-coding	2q33.3
ABCA12	26154	ATP-binding cassette, sub-family A (ABC1), member 12	protein-coding	2q34
ITGA9	3680	integrin, alpha 9	protein-coding	3p21.3
RPL32	6161	ribosomal protein L32	protein-coding	3p25-p24
PTPRG	5793	protein tyrosine phosphatase, receptor type, G	protein-coding	3p21-p14
COL8A1	1295	collagen, type VIII, alpha 1	protein-coding	3q12.3
AGTR1	185	angiotensin II receptor, type 1	protein-coding	3q24
LPP	4026	LIM domain containing preferred translocation partner in lipoma	protein-coding	3q28
UCN2	90226	urocortin 2	protein-coding	3p21.3
EPHA5	2044	EPH receptor A5	protein-coding	4q13.1
GC	2638	group-specific component (vitamin D binding protein)	protein-coding	4q12-q13
SNCA	6622	synuclein, alpha (non A4 component of amyloid precursor)	protein-coding	4q21
TBCK	93627	TBC1 domain containing kinase	protein-coding	4q24
CAMK2D	817	calcium/calmodulin-dependent protein kinase II delta	protein-coding	4q26
CCNA2	890	cyclin A2	protein-coding	4q27
CBR4	84869	carbonyl reductase 4	protein-coding	4q32.3
CDH18	1016	cadherin 18, type 2	protein-coding	5p14.3
SKP2	6502	S-phase kinase-associated protein 2, E3 ubiquitin protein ligase	protein-coding	5p13
PLK2	10769	polo-like kinase 2	protein-coding	5q12.1-q13.2
PIK3R1	5295	phosphoinositide-3-kinase, regulatory subunit 1 (alpha)	protein-coding	5q13.1
HAPLN1	1404	hyaluronan and proteoglycan link protein 1	protein-coding	5q14.3
RASA1	5921	RAS p21 protein activator (GTPase activating protein) 1	protein-coding	5q13.3
PAM	5066	peptidylglycine alpha-amidating monooxygenase	protein-coding	5q14-q21
SLC30A5	64924	solute carrier family 30 (zinc transporter), member 5	protein-coding	5q12.1
BTF3	689	basic transcription factor 3	protein-coding	5q13.2
TSLP	85480	thymic stromal lymphopoietin	protein-coding	5q22.1
IL9	3578	interleukin 9	protein-coding	5q31.1
G3BP1	10146	GTPase activating protein (SH3 domain) binding protein 1	protein-coding	5q33.1
MUT	4594	methylmalonyl CoA mutase	protein-coding	6p12.3
PNRC1	10957	proline-rich nuclear receptor coactivator 1	protein-coding	6q15
VIP	7432	vasoactive intestinal peptide	protein-coding	6q25
SLC22A3	6581	solute carrier family 22 (extraneuronal monoamine transporter), member 3	protein-coding	6q25.3
EGFR	1956	epidermal growth factor receptor	protein-coding	7p12
CDCA5	113130	cell division cycle associated 5	protein-coding	11q12.1
IGFBP3	3486	insulin-like growth factor binding protein 3	protein-coding	7p13-p12
IGFBP1	3484	insulin-like growth factor binding protein 1	protein-coding	7p13-p12
PSPH	5723	phosphoserine phosphatase	protein-coding	7p11.2
CASK	8573	calcium/calmodulin-dependent serine protein kinase (MAGUK family)	protein-coding	Xp11.4
SPIN2A	54466	spindlin family, member 2A	protein-coding	Xp11.1
HDAC8	55869	histone deacetylase 8	protein-coding	Xq13
TAF1	6872	TAF1 RNA polymerase II, TATA box binding protein (TBP)-associated factor, 250kDa	protein-coding	Xq13.1
EBP	10682	emopamil binding protein (sterol isomerase)	protein-coding	Xp11.23-p11.22
OGT	8473	O-linked N-acetylglucosamine (GlcNAc) transferase	protein-coding	Xq13
PRPS1	5631	phosphoribosyl pyrophosphate synthetase 1	protein-coding	Xq22.3
MCPH1	79648	microcephalin 1	protein-coding	8p23.1
MFHAS1	9258	malignant fibrous histiocytoma amplified sequence 1	protein-coding	8p23.1
RPL10	6134	ribosomal protein L10	protein-coding	Xq28
CSGALNACT1	55790	chondroitin sulfate N-acetylgalactosaminyltransferase 1	protein-coding	8p21.3
DOCK5	80005	dedicator of cytokinesis 5	protein-coding	8p21.2
CRH	1392	corticotropin releasing hormone	protein-coding	8q13
ADHFE1	137872	alcohol dehydrogenase, iron containing, 1	protein-coding	8q13.1
TERF1	7013	telomeric repeat binding factor (NIMA-interacting) 1	protein-coding	8q21.11
PSKH2	85481	protein serine kinase H2	protein-coding	8q21.3
MTDH	92140	metadherin	protein-coding	8q22.1
POLR2K	5440	polymerase (RNA) II (DNA directed) polypeptide K, 7.0kDa	protein-coding	8q22.2
EIF3H	8667	eukaryotic translation initiation factor 3, subunit H	protein-coding	8q24.11
AK3	50808	adenylate kinase 3	protein-coding	9p24.1
UHRF2	115426	ubiquitin-like with PHD and ring finger domains 2, E3 ubiquitin protein ligase	protein-coding	9p24.1
IFNA5	3442	interferon, alpha 5	protein-coding	9p22
CDKN2B	1030	cyclin-dependent kinase inhibitor 2B (p15, inhibits CDK4)	protein-coding	9p21
CDKN2A	1029	cyclin-dependent kinase inhibitor 2A	protein-coding	9p21
NTRK2	4915	neurotrophic tyrosine kinase, receptor, type 2	protein-coding	9q22.1
C9orf3	84909	chromosome 9 open reading frame 3	protein-coding	9q22.32
UGCG	7357	UDP-glucose ceramide glucosyltransferase	protein-coding	9q31
GSN	2934	gelsolin	protein-coding	9q33
NR6A1	2649	nuclear receptor subfamily 6, group A, member 1	protein-coding	9q33.3
POLE3	54107	polymerase (DNA directed), epsilon 3, accessory subunit	protein-coding	9q33
PTGES	9536	prostaglandin E synthase	protein-coding	9q34.3
LCN2	3934	lipocalin 2	protein-coding	9q34
LRSAM1	90678	leucine rich repeat and sterile alpha motif containing 1	protein-coding	9q33.3
NOTCH1	4851	notch 1	protein-coding	9q34.3
CACNA1B	774	calcium channel, voltage-dependent, N type, alpha 1B subunit	protein-coding	9q34
A1CF	29974	APOBEC1 complementation factor	protein-coding	10q11.23
ADIRF	10974	adipogenesis regulatory factor	protein-coding	10q23.2
ADD3	120	adducin 3 (gamma)	protein-coding	10q25.2
TCF7L2	6934	transcription factor 7-like 2 (T-cell specific, HMG-box)	protein-coding	10q25.3
MKI67	4288	antigen identified by monoclonal antibody Ki-67	protein-coding	10q26.2
CYP17A1	1586	cytochrome P450, family 17, subfamily A, polypeptide 1	protein-coding	10q24.3
PAOX	196743	polyamine oxidase (exo-N4-amino)	protein-coding	10q26.3
ADM	133	adrenomedullin	protein-coding	11p15.4
GAS2	2620	growth arrest-specific 2	protein-coding	11p14.3
SCGB1A1	7356	secretoglobin, family 1A, member 1 (uteroglobin)	protein-coding	11q12.3
SERPING1	710	serpin peptidase inhibitor, clade G (C1 inhibitor), member 1	protein-coding	11q12.1
PTPRJ	5795	protein tyrosine phosphatase, receptor type, J	protein-coding	11p11.2
CELF1	10658	CUGBP, Elav-like family member 1	protein-coding	11p11
PAK1	5058	p21 protein (Cdc42/Rac)-activated kinase 1	protein-coding	11q13-q14
NPAT	4863	nuclear protein, ataxia-telangiectasia locus	protein-coding	11q22-q23
ATM	472	ataxia telangiectasia mutated	protein-coding	11q22-q23
MTA2	9219	metastasis associated 1 family, member 2	protein-coding	11q12-q13.1
CHEK1	1111	checkpoint kinase 1	protein-coding	11q24.2
TAGLN	6876	transgelin	protein-coding	11q23.2
PPP4C	5531	protein phosphatase 4, catalytic subunit	protein-coding	16p11.2
TAOK2	9344	TAO kinase 2	protein-coding	16p11.2
MMP3	4314	matrix metallopeptidase 3 (stromelysin 1, progelatinase)	protein-coding	11q22.3
ITGB1	3688	integrin, beta 1 (fibronectin receptor, beta polypeptide, antigen CD29 includes MDF2, MSK12)	protein-coding	10p11.2
FCGR1A	2209	Fc fragment of IgG, high affinity Ia, receptor (CD64)	protein-coding	1q21.2-q21.3
PDCD4	27250	programmed cell death 4 (neoplastic transformation inhibitor)	protein-coding	10q24
VEGFC	7424	vascular endothelial growth factor C	protein-coding	4q34.3
DLG2	1740	discs, large homolog 2 (Drosophila)	protein-coding	11q14.1
IL18	3606	interleukin 18 (interferon-gamma-inducing factor)	protein-coding	11q22.2-q22.3
PTS	5805	6-pyruvoyltetrahydropterin synthase	protein-coding	11q22.3
PIP4K2A	5305	phosphatidylinositol-5-phosphate 4-kinase, type II, alpha	protein-coding	10p12.2
FOXO1	2308	forkhead box O1	protein-coding	13q14.1
ABCB9	23457	ATP-binding cassette, sub-family B (MDR/TAP), member 9	protein-coding	12q24
DLG5	9231	discs, large homolog 5 (Drosophila)	protein-coding	10q23
MAT1A	4143	methionine adenosyltransferase I, alpha	protein-coding	10q22
TWF1	5756	twinfilin actin-binding protein 1	protein-coding	12q12
EIF4E	1977	eukaryotic translation initiation factor 4E	protein-coding	4q21-q25
CSNK1G3	1456	casein kinase 1, gamma 3	protein-coding	5q23
SRFBP1	153443	serum response factor binding protein 1	protein-coding	5q23.1
NEK7	140609	NIMA-related kinase 7	protein-coding	1q31.3
FER	2241	fer (fps/fes related) tyrosine kinase	protein-coding	5q21
CDC123	8872	cell division cycle 123	protein-coding	10p13
PTPRO	5800	protein tyrosine phosphatase, receptor type, O	protein-coding	12p13.3-p13.2|12p13-p12
NR3C2	4306	nuclear receptor subfamily 3, group C, member 2	protein-coding	4q31.1
KIN	22944	KIN, antigenic determinant of recA protein homolog (mouse)	protein-coding	10p15-p14
INPP1	3628	inositol polyphosphate-1-phosphatase	protein-coding	2q32
ADAM17	6868	ADAM metallopeptidase domain 17	protein-coding	2p25
FLI1	2313	Friend leukemia virus integration 1	protein-coding	11q24.1-q24.3
MLF1IP	79682	MLF1 interacting protein	protein-coding	4q35.1
SLC25A4	291	solute carrier family 25 (mitochondrial carrier; adenine nucleotide translocator), member 4	protein-coding	4q35
GFRA1	2674	GDNF family receptor alpha 1	protein-coding	10q26.11
DST	667	dystonin	protein-coding	6p12.1
TIAL1	7073	TIA1 cytotoxic granule-associated RNA binding protein-like 1	protein-coding	10q
TMEM132D	121256	transmembrane protein 132D	protein-coding	12q24.33
PTPN14	5784	protein tyrosine phosphatase, non-receptor type 14	protein-coding	1q32.2
SETBP1	26040	SET binding protein 1	protein-coding	18q21.1
PSTPIP2	9050	proline-serine-threonine phosphatase interacting protein 2	protein-coding	18q12
PDK1	5163	pyruvate dehydrogenase kinase, isozyme 1	protein-coding	2q31.1
PTH	5741	parathyroid hormone	protein-coding	11p15.3-p15.1
UHMK1	127933	U2AF homology motif (UHM) kinase 1	protein-coding	1q23.3
SPOCK1	6695	sparc/osteonectin, cwcv and kazal-like domains proteoglycan (testican) 1	protein-coding	5q31.2
XRCC4	7518	X-ray repair complementing defective repair in Chinese hamster cells 4	protein-coding	5q14.2
BOLL	66037	bol, boule-like (Drosophila)	protein-coding	2q33
CAMK4	814	calcium/calmodulin-dependent protein kinase IV	protein-coding	5q21.3
GJA1	2697	gap junction protein, alpha 1, 43kDa	protein-coding	6q22.31
CCNO	10309	cyclin O	protein-coding	5q11.2
BMP3	651	bone morphogenetic protein 3	protein-coding	4q21
HHEX	3087	hematopoietically expressed homeobox	protein-coding	10q23.33
PTPRK	5796	protein tyrosine phosphatase, receptor type, K	protein-coding	6q22.2-q22.3
RAD17	5884	RAD17 homolog (S. pombe)	protein-coding	5q13
STK32B	55351	serine/threonine kinase 32B	protein-coding	4p16.2
MR1	3140	major histocompatibility complex, class I-related	protein-coding	1q25.3
DAB2	1601	Dab, mitogen-responsive phosphoprotein, homolog 2 (Drosophila)	protein-coding	5p13
ACMSD	130013	aminocarboxymuconate semialdehyde decarboxylase	protein-coding	2q21.3
BCL2L11	10018	BCL2-like 11 (apoptosis facilitator)	protein-coding	2q13
CAST	831	calpastatin	protein-coding	5q15
CETN3	1070	centrin, EF-hand protein, 3	protein-coding	5q14.3
BMP6	654	bone morphogenetic protein 6	protein-coding	6p24-p23
PTPRR	5801	protein tyrosine phosphatase, receptor type, R	protein-coding	12q15
RBMS1	5937	RNA binding motif, single stranded interacting protein 1	protein-coding	2q24.2
ING1	3621	inhibitor of growth family, member 1	protein-coding	13q34
PTPRD	5789	protein tyrosine phosphatase, receptor type, D	protein-coding	9p23-p24.3
CNKSR3	154043	CNKSR family member 3	protein-coding	6q25.2
TMPRSS11D	9407	transmembrane protease, serine 11D	protein-coding	4q13.2
CEBPG	1054	CCAAT/enhancer binding protein (C/EBP), gamma	protein-coding	19q13.11
DDAH1	23576	dimethylarginine dimethylaminohydrolase 1	protein-coding	1p22
DGKE	8526	diacylglycerol kinase, epsilon 64kDa	protein-coding	17q22
CACNA2D1	781	calcium channel, voltage-dependent, alpha 2/delta subunit 1	protein-coding	7q21-q22
PPP2R5E	5529	protein phosphatase 2, regulatory subunit B', epsilon isoform	protein-coding	14q23.1
THY1	7070	Thy-1 cell surface antigen	protein-coding	11q23.3
UBASH3B	84959	ubiquitin associated and SH3 domain containing B	protein-coding	11q24.1
ANGPT1	284	angiopoietin 1	protein-coding	8q23.1
PRKCA	5578	protein kinase C, alpha	protein-coding	17q22-q23.2
LRRK1	79705	leucine-rich repeat kinase 1	protein-coding	15q26.3
ENPP3	5169	ectonucleotide pyrophosphatase/phosphodiesterase 3	protein-coding	6q22
DISP1	84976	dispatched homolog 1 (Drosophila)	protein-coding	1q41
TNIK	23043	TRAF2 and NCK interacting kinase	protein-coding	3q26.31
ENAH	55740	enabled homolog (Drosophila)	protein-coding	1q42.12
PPP1R3A	5506	protein phosphatase 1, regulatory subunit 3A	protein-coding	7q31.1
ASZ1	136991	ankyrin repeat, SAM and basic leucine zipper domain containing 1	protein-coding	7q31.2
BUB3	9184	BUB3 mitotic checkpoint protein	protein-coding	10q26
BTG3	10950	BTG family, member 3	protein-coding	21q21.1
JAM2	58494	junctional adhesion molecule 2	protein-coding	21q21.2
WNT7A	7476	wingless-type MMTV integration site family, member 7A	protein-coding	3p25
XPC	7508	xeroderma pigmentosum, complementation group C	protein-coding	3p25
KLF10	7071	Kruppel-like factor 10	protein-coding	8q22.2
PTPRN2	5799	protein tyrosine phosphatase, receptor type, N polypeptide 2	protein-coding	7q36
CDK19	23097	cyclin-dependent kinase 19	protein-coding	6q21
MARCKS	4082	myristoylated alanine-rich protein kinase C substrate	protein-coding	6q22.2
LRGUK	136332	leucine-rich repeats and guanylate kinase domain containing	protein-coding	7q33
TTN	7273	titin	protein-coding	2q31
SLC26A2	1836	solute carrier family 26 (sulfate transporter), member 2	protein-coding	5q31-q34
ADK	132	adenosine kinase	protein-coding	10q22|10q11-q24
KCNMA1	3778	potassium large conductance calcium-activated channel, subfamily M, alpha member 1	protein-coding	10q22.3
BATF	10538	basic leucine zipper transcription factor, ATF-like	protein-coding	14q24.3
DCK	1633	deoxycytidine kinase	protein-coding	4q13.3-q21.1
CDK20	23552	cyclin-dependent kinase 20	protein-coding	9q22.1
FUT6	2528	fucosyltransferase 6 (alpha (1,3) fucosyltransferase)	protein-coding	19p13.3
FGF18	8817	fibroblast growth factor 18	protein-coding	5q34
PTDSS1	9791	phosphatidylserine synthase 1	protein-coding	8q22
PPP2R2B	5521	protein phosphatase 2, regulatory subunit B, beta	protein-coding	5q32
RPL30	6156	ribosomal protein L30	protein-coding	8q22
SUPV3L1	6832	suppressor of var1, 3-like 1 (S. cerevisiae)	protein-coding	10q22.1
EEF1A1	1915	eukaryotic translation elongation factor 1 alpha 1	protein-coding	6q14.1
HKDC1	80201	hexokinase domain containing 1	protein-coding	10q22.1
HK1	3098	hexokinase 1	protein-coding	10q22
AIFM1	9131	apoptosis-inducing factor, mitochondrion-associated, 1	protein-coding	Xq26.1
MAPK13	5603	mitogen-activated protein kinase 13	protein-coding	6p21.31
PHKG2	5261	phosphorylase kinase, gamma 2 (testis)	protein-coding	16p11.2
COX6A2	1339	cytochrome c oxidase subunit VIa polypeptide 2	protein-coding	16p11.12
GALK2	2585	galactokinase 2	protein-coding	15q21.1-q21.2
BUB1B	701	BUB1 mitotic checkpoint serine/threonine kinase B	protein-coding	15q15
SST	6750	somatostatin	protein-coding	3q28
GHRL	51738	ghrelin/obestatin prepropeptide	protein-coding	3p26-p25
EXOG	9941	endo/exonuclease (5'-3'), endonuclease G-like	protein-coding	3p21.3
ZFYVE9	9372	zinc finger, FYVE domain containing 9	protein-coding	1p32.3
SLC6A1	6529	solute carrier family 6 (neurotransmitter transporter, GABA), member 1	protein-coding	3p25.3
SMG1	23049	smg-1 homolog, phosphatidylinositol 3-kinase-related kinase (C. elegans)	protein-coding	16p12.3
NRG1	3084	neuregulin 1	protein-coding	8p12
CPT2	1376	carnitine palmitoyltransferase 2	protein-coding	1p32
SSBP3	23648	single stranded DNA binding protein 3	protein-coding	1p32.3
MMP14	4323	matrix metallopeptidase 14 (membrane-inserted)	protein-coding	14q11-q12
KIT	3815	v-kit Hardy-Zuckerman 4 feline sarcoma viral oncogene homolog	protein-coding	4q11-q12
RNF111	54778	ring finger protein 111	protein-coding	15q21
CCNB2	9133	cyclin B2	protein-coding	15q22.2
DYRK1A	1859	dual-specificity tyrosine-(Y)-phosphorylation regulated kinase 1A	protein-coding	21q22.13
MX1	4599	myxovirus (influenza virus) resistance 1, interferon-inducible protein p78 (mouse)	protein-coding	21q22.3
DGKI	9162	diacylglycerol kinase, iota	protein-coding	7q32.3-q33
BRAF	673	v-raf murine sarcoma viral oncogene homolog B1	protein-coding	7q34
ACAN	176	aggrecan	protein-coding	15q26.1
CABP1	9478	calcium binding protein 1	protein-coding	12q24.31
PEX10	5192	peroxisomal biogenesis factor 10	protein-coding	1p36.32
AGAP1	116987	ArfGAP with GTPase domain, ankyrin repeat and PH domain 1	protein-coding	2q37
BRE	9577	brain and reproductive organ-expressed (TNFRSF1A modulator)	protein-coding	2p23.2
DUSP2	1844	dual specificity phosphatase 2	protein-coding	2q11
HPD	3242	4-hydroxyphenylpyruvate dioxygenase	protein-coding	12q24-qter
XDH	7498	xanthine dehydrogenase	protein-coding	2p23.1
MRAS	22808	muscle RAS oncogene homolog	protein-coding	3q22.3
WASF2	10163	WAS protein family, member 2	protein-coding	1p36.11
CLSTN2	64084	calsyntenin 2	protein-coding	3q23
CUL4B	8450	cullin 4B	protein-coding	Xq23
KCNB1	3745	potassium voltage-gated channel, Shab-related subfamily, member 1	protein-coding	20q13.2
CD1A	909	CD1a molecule	protein-coding	1q22-q23
CPA2	1358	carboxypeptidase A2 (pancreatic)	protein-coding	7q32
NCF1	653361	neutrophil cytosolic factor 1	protein-coding	7q11.23
PFKFB1	5207	6-phosphofructo-2-kinase/fructose-2,6-biphosphatase 1	protein-coding	Xp11.21
PPP1R15B	84919	protein phosphatase 1, regulatory subunit 15B	protein-coding	1q32.1
EDA	1896	ectodysplasin A	protein-coding	Xq12-q13.1
FGF17	8822	fibroblast growth factor 17	protein-coding	8p21
CDA	978	cytidine deaminase	protein-coding	1p36.2-p35
PINK1	65018	PTEN induced putative kinase 1	protein-coding	1p36
DMTN	2039	dematin actin binding protein	protein-coding	8p21.1
WNT9B	7484	wingless-type MMTV integration site family, member 9B	protein-coding	17q21
IFNGR2	3460	interferon gamma receptor 2 (interferon gamma transducer 1)	protein-coding	21q22.11
GART	2618	phosphoribosylglycinamide formyltransferase, phosphoribosylglycinamide synthetase, phosphoribosylaminoimidazole synthetase	protein-coding	21q22.11
SV2A	9900	synaptic vesicle glycoprotein 2A	protein-coding	1q21.2
RCAN1	1827	regulator of calcineurin 1	protein-coding	21q22.12
RUNX1	861	runt-related transcription factor 1	protein-coding	21q22.3
CHAF1B	8208	chromatin assembly factor 1, subunit B (p60)	protein-coding	21q22.13
PTMS	5763	parathymosin	protein-coding	12p13
PSMD4	5710	proteasome (prosome, macropain) 26S subunit, non-ATPase, 4	protein-coding	1q21.3
PSMB4	5692	proteasome (prosome, macropain) subunit, beta type, 4	protein-coding	1q21
BTG2	7832	BTG family, member 2	protein-coding	1q32
HK2	3099	hexokinase 2	protein-coding	2p13
UBR1	197131	ubiquitin protein ligase E3 component n-recognin 1	protein-coding	15q13
AMFR	267	autocrine motility factor receptor, E3 ubiquitin protein ligase	protein-coding	16q21
ACE	1636	angiotensin I converting enzyme	protein-coding	17q23.3
TEPP	374739	testis, prostate and placenta expressed	protein-coding	16q21
AGRP	181	agouti related protein homolog (mouse)	protein-coding	16q22
PIP	5304	prolactin-induced protein	protein-coding	7q34
PSKH1	5681	protein serine kinase H1	protein-coding	16q22.1
GNE	10020	glucosamine (UDP-N-acetyl)-2-epimerase/N-acetylmannosamine kinase	protein-coding	9p13.3
SSU72	29101	SSU72 RNA polymerase II CTD phosphatase homolog (S. cerevisiae)	protein-coding	1p36.33
KALRN	8997	kalirin, RhoGEF kinase	protein-coding	3q21.2
ABCG1	9619	ATP-binding cassette, sub-family G (WHITE), member 1	protein-coding	21q22.3
TFF1	7031	trefoil factor 1	protein-coding	21q22.3
PKNOX1	5316	PBX/knotted 1 homeobox 1	protein-coding	21q22.3
CBS	875	cystathionine-beta-synthase	protein-coding	21q22.3
PDXK	8566	pyridoxal (pyridoxine, vitamin B6) kinase	protein-coding	21q22.3
G6PD	2539	glucose-6-phosphate dehydrogenase	protein-coding	Xq28
RRP1	8568	ribosomal RNA processing 1 homolog (S. cerevisiae)	protein-coding	21q22.3
AIRE	326	autoimmune regulator	protein-coding	21q22.3
LSS	4047	lanosterol synthase (2,3-oxidosqualene-lanosterol cyclase)	protein-coding	21q22.3
PCNT	5116	pericentrin	protein-coding	21q22.3
S100B	6285	S100 calcium binding protein B	protein-coding	21q22.3
ADAMTS13	11093	ADAM metallopeptidase with thrombospondin type 1 motif, 13	protein-coding	9q34
HIPK4	147746	homeodomain interacting protein kinase 4	protein-coding	19q13.2
PKN3	29941	protein kinase N3	protein-coding	9q34.11
TAOK1	57551	TAO kinase 1	protein-coding	17q11.2
SIK3	23387	SIK family kinase 3	protein-coding	11q23.3
PCSK7	9159	proprotein convertase subtilisin/kexin type 7	protein-coding	11q23-q24
SAFB	6294	scaffold attachment factor B	protein-coding	19p13.3-p13.2
S100A1	6271	S100 calcium binding protein A1	protein-coding	1q21
FLAD1	80308	flavin adenine dinucleotide synthetase 1	protein-coding	1q21.3
SHC1	6464	SHC (Src homology 2 domain containing) transforming protein 1	protein-coding	1q21
ADAR	103	adenosine deaminase, RNA-specific	protein-coding	1q21.3
IL6R	3570	interleukin 6 receptor	protein-coding	1q21
LMNA	4000	lamin A/C	protein-coding	1q22
CCR5	1234	chemokine (C-C motif) receptor 5 (gene/pseudogene)	protein-coding	3p21.31
PTH1R	5745	parathyroid hormone 1 receptor	protein-coding	3p22-p21.1
CYP3A4	1576	cytochrome P450, family 3, subfamily A, polypeptide 4	protein-coding	7q21.1
PSMC2	5701	proteasome (prosome, macropain) 26S subunit, ATPase, 2	protein-coding	7q22.1-q22.3
NPHS1	4868	nephrosis 1, congenital, Finnish type (nephrin)	protein-coding	19q13.1
DUSP14	11072	dual specificity phosphatase 14	protein-coding	17q12
CCL16	6360	chemokine (C-C motif) ligand 16	protein-coding	17q11.2
MPP3	4356	membrane protein, palmitoylated 3 (MAGUK p55 subfamily member 3)	protein-coding	17q21.31
DBF4B	80174	DBF4 homolog B (S. cerevisiae)	protein-coding	17q21.31|17q21
FGF11	2256	fibroblast growth factor 11	protein-coding	17p13.1
CCNF	899	cyclin F	protein-coding	16p13.3
ASRGL1	80150	asparaginase like 1	protein-coding	11q12.3
STX5	6811	syntaxin 5	protein-coding	11q12.3
SYVN1	84447	synovial apoptosis inhibitor 1, synoviolin	protein-coding	11q13
RPS6KA4	8986	ribosomal protein S6 kinase, 90kDa, polypeptide 4	protein-coding	11q11-q13
FGF19	9965	fibroblast growth factor 19	protein-coding	11q13.1
CMPK1	51727	cytidine monophosphate (UMP-CMP) kinase 1, cytosolic	protein-coding	1p32
ELAVL4	1996	ELAV (embryonic lethal, abnormal vision, Drosophila)-like 4	protein-coding	1p34
PPAP2B	8613	phosphatidic acid phosphatase type 2B	protein-coding	1p32.2
PRKAA2	5563	protein kinase, AMP-activated, alpha 2 catalytic subunit	protein-coding	1p31
AK4	205	adenylate kinase 4	protein-coding	1p31.3
JAK1	3716	Janus kinase 1	protein-coding	1p32.3-p31.3
MATN1	4146	matrilin 1, cartilage matrix protein	protein-coding	1p35
RBBP4	5928	retinoblastoma binding protein 4	protein-coding	1p35.1
TSSK3	81629	testis-specific serine kinase 3	protein-coding	1p35-p34
ALPL	249	alkaline phosphatase, liver/bone/kidney	protein-coding	1p36.12
GFI1	2672	growth factor independent 1 transcription repressor	protein-coding	1p22
VCAM1	7412	vascular cell adhesion molecule 1	protein-coding	1p32-p31
CADM3	57863	cell adhesion molecule 3	protein-coding	1q21.2-q22
DDR2	4921	discoidin domain receptor tyrosine kinase 2	protein-coding	1q23.3
PEA15	8682	phosphoprotein enriched in astrocytes 15	protein-coding	1q21.1
NCSTN	23385	nicastrin	protein-coding	1q22-q23
RBM15	64783	RNA binding motif protein 15	protein-coding	1p13
MAPKAPK2	9261	mitogen-activated protein kinase-activated protein kinase 2	protein-coding	1q32
IL20	50604	interleukin 20	protein-coding	1q32
PIGR	5284	polymeric immunoglobulin receptor	protein-coding	1q31-q41
CAPN2	824	calpain 2, (m/II) large subunit	protein-coding	1q41-q42
MEMO1	7795	Methylation modifier for class I HLA	unknown	1p36.1-p35
NEUROD1	4760	neuronal differentiation 1	protein-coding	2q32
DUSP19	142679	dual specificity phosphatase 19	protein-coding	2q32.1
EN1	2019	engrailed homeobox 1	protein-coding	2q14.2
CTSS	1520	cathepsin S	protein-coding	1q21
SCNM1	79005	sodium channel modifier 1	protein-coding	1q21.3
ERCC3	2071	excision repair cross-complementing rodent repair deficiency, complementation group 3	protein-coding	2q21
S100A11	6282	S100 calcium binding protein A11	protein-coding	1q21
BMP10	27302	bone morphogenetic protein 10	protein-coding	2p13.3
S100A9	6280	S100 calcium binding protein A9	protein-coding	1q21
S100A12	6283	S100 calcium binding protein A12	protein-coding	1q21
FZD5	7855	frizzled family receptor 5	protein-coding	2q33.3
ANTXR2	118429	anthrax toxin receptor 2	protein-coding	4q21.21
PMVK	10654	phosphomevalonate kinase	protein-coding	1q22
CLDN1	9076	claudin 1	protein-coding	3q28-q29
HIPK1	204851	homeodomain interacting protein kinase 1	protein-coding	1p13.2
ELF3	1999	E74-like factor 3 (ets domain transcription factor, epithelial-specific )	protein-coding	1q32.2
IGFBP7	3490	insulin-like growth factor binding protein 7	protein-coding	4q12
STK36	27148	serine/threonine kinase 36	protein-coding	2q35
ADORA1	134	adenosine A1 receptor	protein-coding	1q32.1
IHH	3549	indian hedgehog	protein-coding	2q33-q35
TGFBR2	7048	transforming growth factor, beta receptor II (70/80kDa)	protein-coding	3p22
STT3B	201595	STT3B, subunit of the oligosaccharyltransferase complex (catalytic)	protein-coding	3p23
SPTA1	6708	spectrin, alpha, erythrocytic 1 (elliptocytosis 2)	protein-coding	1q21
PRKCI	5584	protein kinase C, iota	protein-coding	3q26.3
PPM1L	151742	protein phosphatase, Mg2+/Mn2+ dependent, 1L	protein-coding	3q26.1
CTLA4	1493	cytotoxic T-lymphocyte-associated protein 4	protein-coding	2q33
PTPN13	5783	protein tyrosine phosphatase, non-receptor type 13 (APO-1/CD95 (Fas)-associated phosphatase)	protein-coding	4q21.3
ALB	213	albumin	protein-coding	4q13.3
DCLK3	85443	doublecortin-like kinase 3	protein-coding	3p22.2
CXCL5	6374	chemokine (C-X-C motif) ligand 5	protein-coding	4q13.3
CXCL1	2919	chemokine (C-X-C motif) ligand 1 (melanoma growth stimulating activity, alpha)	protein-coding	4q21
RCHY1	25898	ring finger and CHY zinc finger domain containing 1, E3 ubiquitin protein ligase	protein-coding	4q21.1
RYK	6259	receptor-like tyrosine kinase	protein-coding	3q22
SNRK	54861	SNF related kinase	protein-coding	3p22.1
UCN	7349	urocortin	protein-coding	2p23-p21
CCR1	1230	chemokine (C-C motif) receptor 1	protein-coding	3p21
RHO	6010	rhodopsin	protein-coding	3q21-q24
RFC4	5984	replication factor C (activator 1) 4, 37kDa	protein-coding	3q27
TKT	7086	transketolase	protein-coding	3p14.3
PRKCD	5580	protein kinase C, delta	protein-coding	3p21.31
SLBP	7884	stem-loop binding protein	protein-coding	4p16.3
AIMP1	9255	aminoacyl tRNA synthetase complex-interacting multifunctional protein 1	protein-coding	4q24
CDC25A	993	cell division cycle 25A	protein-coding	3p21
APEH	327	acylaminoacyl-peptide hydrolase	protein-coding	3p21.31
INTU	27152	inturned planar cell polarity protein	protein-coding	4q28.1
CAMKV	79012	CaM kinase-like vesicle-associated	protein-coding	3p21.31
HAND2	9464	heart and neural crest derivatives expressed 2	protein-coding	4q33
MAD2L1	4085	MAD2 mitotic arrest deficient-like 1 (yeast)	protein-coding	4q27
IL15	3600	interleukin 15	protein-coding	4q31
ANAPC10	10393	anaphase promoting complex subunit 10	protein-coding	4q31
ITGA2	3673	integrin, alpha 2 (CD49B, alpha 2 subunit of VLA-2 receptor)	protein-coding	5q11.2
GPR98	84059	G protein-coupled receptor 98	protein-coding	5q13
NDUFS4	4724	NADH dehydrogenase (ubiquinone) Fe-S protein 4, 18kDa (NADH-coenzyme Q reductase)	protein-coding	5q11.1
CASP3	836	caspase 3, apoptosis-related cysteine peptidase	protein-coding	4q34
CARTPT	9607	CART prepropeptide	protein-coding	5q13.2
RICTOR	253260	RPTOR independent companion of MTOR, complex 2	protein-coding	5p13.1
TLR3	7098	toll-like receptor 3	protein-coding	4q35
IL3	3562	interleukin 3 (colony-stimulating factor, multiple)	protein-coding	5q31.1
CSF2	1437	colony stimulating factor 2 (granulocyte-macrophage)	protein-coding	5q31.1
CITED2	10370	Cbp/p300-interacting transactivator, with Glu/Asp-rich carboxy-terminal domain, 2	protein-coding	6q23.3
STXBP5	134957	syntaxin binding protein 5 (tomosyn)	protein-coding	6q24.3
IL31RA	133396	interleukin 31 receptor A	protein-coding	5q11.2
RAET1E	135250	retinoic acid early transcript 1E	protein-coding	6q25.1
STK17A	9263	serine/threonine kinase 17a	protein-coding	7p13
SLU7	10569	SLU7 splicing factor homolog (S. cerevisiae)	protein-coding	5q33.3
HEY1	23462	hairy/enhancer-of-split related with YRPW motif 1	protein-coding	8q21
SHH	6469	sonic hedgehog	protein-coding	7q36
SLC13A4	26266	solute carrier family 13 (sodium/sulfate symporters), member 4	protein-coding	7q33
CTSB	1508	cathepsin B	protein-coding	8p22
PEX2	5828	peroxisomal biogenesis factor 2	protein-coding	8q21.1
RAD21	5885	RAD21 homolog (S. pombe)	protein-coding	8q24
TNFRSF11B	4982	tumor necrosis factor receptor superfamily, member 11b	protein-coding	8q24
EN2	2020	engrailed homeobox 2	protein-coding	7q36
NOS3	4846	nitric oxide synthase 3 (endothelial cell)	protein-coding	7q36
CDK5	1020	cyclin-dependent kinase 5	protein-coding	7q36
FASTK	10922	Fas-activated serine/threonine kinase	protein-coding	7q35
ALDH7A1	501	aldehyde dehydrogenase 7 family, member A1	protein-coding	5q31
PDP1	54704	pyruvate dehyrogenase phosphatase catalytic subunit 1	protein-coding	8q22.1
TMEM67	91147	transmembrane protein 67	protein-coding	8q22.1
PSIP1	11168	PC4 and SFRS1 interacting protein 1	protein-coding	9p22.3
SYK	6850	spleen tyrosine kinase	protein-coding	9q22
PRKACG	5568	protein kinase, cAMP-dependent, catalytic, gamma	protein-coding	9q13
FXN	2395	frataxin	protein-coding	9q21.11
HNRNPK	3190	heterogeneous nuclear ribonucleoprotein K	protein-coding	9q21.32-q21.33
[truncated: 720 more rows]

## Sheet: Cancer Gene Census
Gene_symbol	Entrez_ID	description	type_of_gene	map_location
ABI1	10006	abl-interactor 1	protein-coding	10p11.2
ABL1	25	c-abl oncogene 1, non-receptor tyrosine kinase	protein-coding	9q34.1
ABL2	27	v-abl Abelson murine leukemia viral oncogene homolog 2	protein-coding	1q25.2
ACSL6	23305	acyl-CoA synthetase long-chain family member 6	protein-coding	5q31
AFF1	4299	AF4/FMR2 family, member 1	protein-coding	4q21
AFF3	3899	AF4/FMR2 family, member 3	protein-coding	2q11.2-q12
AFF4	27125	AF4/FMR2 family, member 4	protein-coding	5q31
AKT1	207	v-akt murine thymoma viral oncogene homolog 1	protein-coding	14q32.32
AKT2	208	v-akt murine thymoma viral oncogene homolog 2	protein-coding	19q13.1-q13.2
ALK	238	anaplastic lymphoma receptor tyrosine kinase	protein-coding	2p23
APC	324	adenomatous polyposis coli	protein-coding	5q21-q22
ARHGAP26	23092	Rho GTPase activating protein 26	protein-coding	5q31
ARHGEF12	23365	Rho guanine nucleotide exchange factor (GEF) 12	protein-coding	11q23.3
ARNT	405	aryl hydrocarbon receptor nuclear translocator	protein-coding	1q21
ASPSCR1	79058	alveolar soft part sarcoma chromosome region, candidate 1	protein-coding	17q25.3
ATF1	466	activating transcription factor 1	protein-coding	12q13
ATIC	471	5-aminoimidazole-4-carboxamide ribonucleotide formyltransferase/IMP cyclohydrolase	protein-coding	2q35
ATM	472	ataxia telangiectasia mutated	protein-coding	11q22-q23
ATRX	546	alpha thalassemia/mental retardation syndrome X-linked	protein-coding	Xq21.1
BAP1	8314	BRCA1 associated protein-1 (ubiquitin carboxy-terminal hydrolase)	protein-coding	3p21.31-p21.2
BCL10	8915	B-cell CLL/lymphoma 10	protein-coding	1p22
BCL11A	53335	B-cell CLL/lymphoma 11A (zinc finger protein)	protein-coding	2p16.1
BCL11B	64919	B-cell CLL/lymphoma 11B (zinc finger protein)	protein-coding	14q32.2
BCL2	596	B-cell CLL/lymphoma 2	protein-coding	18q21.3
BCL3	602	B-cell CLL/lymphoma 3	protein-coding	19q13.1-q13.2
BCL6	604	B-cell CLL/lymphoma 6	protein-coding	3q27
BCL7A	605	B-cell CLL/lymphoma 7A	protein-coding	12q24.13
BCL9	607	B-cell CLL/lymphoma 9	protein-coding	1q21
BCR	613	breakpoint cluster region	protein-coding	22q11.23
BIRC3	330	baculoviral IAP repeat containing 3	protein-coding	11q22
BLM	641	Bloom syndrome, RecQ helicase-like	protein-coding	15q26.1
BMPR1A	657	bone morphogenetic protein receptor, type IA	protein-coding	10q22.3
BRAF	673	v-raf murine sarcoma viral oncogene homolog B1	protein-coding	7q34
BRCA1	672	breast cancer 1, early onset	protein-coding	17q21
BRCA2	675	breast cancer 2, early onset	protein-coding	13q12.3
BRD4	23476	bromodomain containing 4	protein-coding	19p13.1
BRIP1	83990	BRCA1 interacting protein C-terminal helicase 1	protein-coding	17q22.2
BTG1	694	B-cell translocation gene 1, anti-proliferative	protein-coding	12q22
BUB1B	701	BUB1 mitotic checkpoint serine/threonine kinase B	protein-coding	15q15
NUTM1	256646	NUT midline carcinoma, family member 1	protein-coding	15q14
RMI2	116028	RecQ mediated genome instability 2	protein-coding	16p13.13
ECT2L	345930	epithelial cell transforming sequence 2 oncogene-like	protein-coding	6q24.1
CAMTA1	23261	calmodulin binding transcription activator 1	protein-coding	1p36.31-p36.23
CARD11	84433	caspase recruitment domain family, member 11	protein-coding	7p22
CARS	833	cysteinyl-tRNA synthetase	protein-coding	11p15.5
CASC5	57082	cancer susceptibility candidate 5	protein-coding	15q14
CBFA2T3	863	core-binding factor, runt domain, alpha subunit 2; translocated to, 3	protein-coding	16q24
CBFB	865	core-binding factor, beta subunit	protein-coding	16q22.1
CBL	867	Cbl proto-oncogene, E3 ubiquitin protein ligase	protein-coding	11q23.3
CBLB	868	Cbl proto-oncogene, E3 ubiquitin protein ligase B	protein-coding	3q13.11
CBLC	23624	Cbl proto-oncogene, E3 ubiquitin protein ligase C	protein-coding	19q13.2
CCDC6	8030	coiled-coil domain containing 6	protein-coding	10q21
CCNB1IP1	57820	cyclin B1 interacting protein 1, E3 ubiquitin protein ligase	protein-coding	14q11.2
CCND1	595	cyclin D1	protein-coding	11q13
CCND2	894	cyclin D2	protein-coding	12p13
CCND3	896	cyclin D3	protein-coding	6p21
CCNE1	898	cyclin E1	protein-coding	19q12
CD274	29126	CD274 molecule	protein-coding	9p24
CDC73	79577	cell division cycle 73	protein-coding	1q25
CDH1	999	cadherin 1, type 1, E-cadherin (epithelial)	protein-coding	16q22.1
CDH11	1009	cadherin 11, type 2, OB-cadherin (osteoblast)	protein-coding	16q21
CDK4	1019	cyclin-dependent kinase 4	protein-coding	12q14
CDK6	1021	cyclin-dependent kinase 6	protein-coding	7q21-q22
CDKN2A	1029	cyclin-dependent kinase inhibitor 2A	protein-coding	9p21
CDKN2C	1031	cyclin-dependent kinase inhibitor 2C (p18, inhibits CDK4)	protein-coding	1p32
CDX2	1045	caudal type homeobox 2	protein-coding	13q12.3
CEBPA	1050	CCAAT/enhancer binding protein (C/EBP), alpha	protein-coding	19q13.1
CNTRL	11064	centriolin	protein-coding	9q33.2
CHEK2	11200	checkpoint kinase 2	protein-coding	22q12.1
CHIC2	26511	cysteine-rich hydrophobic domain 2	protein-coding	4q11
CHN1	1123	chimerin 1	protein-coding	2q31.1
CIITA	4261	class II, major histocompatibility complex, transactivator	protein-coding	16p13
CLP1	10978	cleavage and polyadenylation factor I subunit 1	protein-coding	11q12
CLTC	1213	clathrin, heavy chain (Hc)	protein-coding	17q11-qter
CLTCL1	8218	clathrin, heavy chain-like 1	protein-coding	22q11.21
COL1A1	1277	collagen, type I, alpha 1	protein-coding	17q21.33
COX6C	1345	cytochrome c oxidase subunit VIc	protein-coding	8q22.2
CREB1	1385	cAMP responsive element binding protein 1	protein-coding	2q34
CREBBP	1387	CREB binding protein	protein-coding	16p13.3
CDK12	51755	cyclin-dependent kinase 12	protein-coding	17q12
CRTC1	23373	CREB regulated transcription coactivator 1	protein-coding	19p13.11
CTNNB1	1499	catenin (cadherin-associated protein), beta 1, 88kDa	protein-coding	3p21
CXCR7	57007	chemokine (C-X-C motif) receptor 7	protein-coding	2q37.3
CYLD	1540	cylindromatosis (turban tumor syndrome)	protein-coding	16q12.1
DAXX	1616	death-domain associated protein	protein-coding	6p21.3
DDB2	1643	damage-specific DNA binding protein 2, 48kDa	protein-coding	11p12-p11
DDIT3	1649	DNA-damage-inducible transcript 3	protein-coding	12q13.1-q13.2
DDX10	1662	DEAD (Asp-Glu-Ala-Asp) box polypeptide 10	protein-coding	11q22-q23
DDX5	1655	DEAD (Asp-Glu-Ala-Asp) box helicase 5	protein-coding	17q21
DDX6	1656	DEAD (Asp-Glu-Ala-Asp) box helicase 6	protein-coding	11q23.3
DEK	7913	DEK oncogene	protein-coding	6p22.3
EGFR	1956	epidermal growth factor receptor	protein-coding	7p12
EIF4A2	1974	eukaryotic translation initiation factor 4A2	protein-coding	3q28
ELK4	2005	ELK4, ETS-domain protein (SRF accessory protein 1)	protein-coding	1q32
ELL	8178	elongation factor RNA polymerase II	protein-coding	19p13.1
ELN	2006	elastin	protein-coding	7q11.23
EP300	2033	E1A binding protein p300	protein-coding	22q13.2
EPS15	2060	epidermal growth factor receptor pathway substrate 15	protein-coding	1p32
ERBB2	2064	v-erb-b2 erythroblastic leukemia viral oncogene homolog 2, neuro/glioblastoma derived oncogene homolog (avian)	protein-coding	17q12
ERC1	23085	ELKS/RAB6-interacting/CAST family member 1	protein-coding	12p13.3
ERCC2	2068	excision repair cross-complementing rodent repair deficiency, complementation group 2	protein-coding	19q13.3
ERCC3	2071	excision repair cross-complementing rodent repair deficiency, complementation group 3	protein-coding	2q21
ERCC4	2072	excision repair cross-complementing rodent repair deficiency, complementation group 4	protein-coding	16p13.12
ERCC5	2073	excision repair cross-complementing rodent repair deficiency, complementation group 5	protein-coding	13q33
ERG	2078	v-ets erythroblastosis virus E26 oncogene homolog (avian)	protein-coding	21q22.3
ETV1	2115	ets variant 1	protein-coding	7p21.3
ETV4	2118	ets variant 4	protein-coding	17q21
ETV5	2119	ets variant 5	protein-coding	3q28
ETV6	2120	ets variant 6	protein-coding	12p13
MECOM	2122	MDS1 and EVI1 complex locus	protein-coding	3q26.2
EWSR1	2130	EWS RNA-binding protein 1	protein-coding	22q12.2
EXT1	2131	exostosin glycosyltransferase 1	protein-coding	8q24.11
EXT2	2132	exostosin glycosyltransferase 2	protein-coding	11p12-p11
EZH2	2146	enhancer of zeste homolog 2 (Drosophila)	protein-coding	7q35-q36
AMER1	139285	APC membrane recruitment protein 1	protein-coding	Xq11.2
FANCA	2175	Fanconi anemia, complementation group A	protein-coding	16q24.3
FANCC	2176	Fanconi anemia, complementation group C	protein-coding	9q22.3
FANCD2	2177	Fanconi anemia, complementation group D2	protein-coding	3p26
FANCE	2178	Fanconi anemia, complementation group E	protein-coding	6p22-p21
FANCF	2188	Fanconi anemia, complementation group F	protein-coding	11p15
FANCG	2189	Fanconi anemia, complementation group G	protein-coding	9p13
FAS	355	Fas cell surface death receptor	protein-coding	10q24.1
FBXW7	55294	F-box and WD repeat domain containing 7, E3 ubiquitin protein ligase	protein-coding	4q31.3
FCGR2B	2213	Fc fragment of IgG, low affinity IIb, receptor (CD32)	protein-coding	1q23
FCRL4	83417	Fc receptor-like 4	protein-coding	1q21
FEV	54738	FEV (ETS oncogene family)	protein-coding	2q36
FGFR1	2260	fibroblast growth factor receptor 1	protein-coding	8p12
FGFR1OP	11116	FGFR1 oncogene partner	protein-coding	6q27
FGFR2	2263	fibroblast growth factor receptor 2	protein-coding	10q26
FGFR3	2261	fibroblast growth factor receptor 3	protein-coding	4p16.3
FH	2271	fumarate hydratase	protein-coding	1q42.1
FHIT	2272	fragile histidine triad	protein-coding	3p14.2
FIP1L1	81608	factor interacting with PAPOLA and CPSF1	protein-coding	4q12
FLCN	201163	folliculin	protein-coding	17p11.2
FLI1	2313	Friend leukemia virus integration 1	protein-coding	11q24.1-q24.3
FLT3	2322	fms-related tyrosine kinase 3	protein-coding	13q12
FNBP1	23048	formin binding protein 1	protein-coding	9q34
FOXO1	2308	forkhead box O1	protein-coding	13q14.1
FOXO3	2309	forkhead box O3	protein-coding	6q21
FOXO4	4303	forkhead box O4	protein-coding	Xq13.1
FOXP1	27086	forkhead box P1	protein-coding	3p14.1
FSTL3	10272	follistatin-like 3 (secreted glycoprotein)	protein-coding	19p13
FUS	2521	fused in sarcoma	protein-coding	16p11.2
GAS7	8522	growth arrest-specific 7	protein-coding	17p13.1
GATA1	2623	GATA binding protein 1 (globin transcription factor 1)	protein-coding	Xp11.23
GATA3	2625	GATA binding protein 3	protein-coding	10p15
GMPS	8833	guanine monphosphate synthase	protein-coding	3q24
GNAQ	2776	guanine nucleotide binding protein (G protein), q polypeptide	protein-coding	9q21
GNAS	2778	GNAS complex locus	protein-coding	20q13.3
GOLGA5	9950	golgin A5	protein-coding	14q32.12
GOPC	57120	golgi-associated PDZ and coiled-coil motif containing	protein-coding	6q21
GPC3	2719	glypican 3	protein-coding	Xq26.1
GPHN	10243	gephyrin	protein-coding	14q23.3
HEY1	23462	hairy/enhancer-of-split related with YRPW motif 1	protein-coding	8q21
HIP1	3092	huntingtin interacting protein 1	protein-coding	7q11.23
HIST1H4I	8294	histone cluster 1, H4i	protein-coding	6p21.33
HLF	3131	hepatic leukemia factor	protein-coding	17q22
HMGA1	3159	high mobility group AT-hook 1	protein-coding	6p21
HMGA2	8091	high mobility group AT-hook 2	protein-coding	12q15
HNF1A	6927	HNF1 homeobox A	protein-coding	12q24.2
HOXA11	3207	homeobox A11	protein-coding	7p15.2
HOXA13	3209	homeobox A13	protein-coding	7p15.2
HOXA9	3205	homeobox A9	protein-coding	7p15.2
HOXC11	3227	homeobox C11	protein-coding	12q13.3
HOXC13	3229	homeobox C13	protein-coding	12q13.3
HOXD11	3237	homeobox D11	protein-coding	2q31.1
HOXD13	3239	homeobox D13	protein-coding	2q31.1
HRAS	3265	v-Ha-ras Harvey rat sarcoma viral oncogene homolog	protein-coding	11p15.5
HSP90AA1	3320	heat shock protein 90kDa alpha (cytosolic), class A member 1	protein-coding	14q32.33
HSP90AB1	3326	heat shock protein 90kDa alpha (cytosolic), class B member 1	protein-coding	6p12
IDH1	3417	isocitrate dehydrogenase 1 (NADP+), soluble	protein-coding	2q33.3
IKZF1	10320	IKAROS family zinc finger 1 (Ikaros)	protein-coding	7p13-p11.1
IL2	3558	interleukin 2	protein-coding	4q26-q27
IL21R	50615	interleukin 21 receptor	protein-coding	16p11
IL6ST	3572	interleukin 6 signal transducer (gp130, oncostatin M receptor)	protein-coding	5q11.2
IRF4	3662	interferon regulatory factor 4	protein-coding	6p25-p23
ITK	3702	IL2-inducible T-cell kinase	protein-coding	5q31-q32
JAK1	3716	Janus kinase 1	protein-coding	1p32.3-p31.3
JAK2	3717	Janus kinase 2	protein-coding	9p24
JAK3	3718	Janus kinase 3	protein-coding	19p13.1
KDM5A	5927	lysine (K)-specific demethylase 5A	protein-coding	12p11
JAZF1	221895	JAZF zinc finger 1	protein-coding	7p15.2-p15.1
JUN	3725	jun proto-oncogene	protein-coding	1p32-p31
KDR	3791	kinase insert domain receptor (a type III receptor tyrosine kinase)	protein-coding	4q11-q12
KDSR	2531	3-ketodihydrosphingosine reductase	protein-coding	18q21.3
KIT	3815	v-kit Hardy-Zuckerman 4 feline sarcoma viral oncogene homolog	protein-coding	4q11-q12
KLF6	1316	Kruppel-like factor 6	protein-coding	10p15
KRAS	3845	v-Ki-ras2 Kirsten rat sarcoma viral oncogene homolog	protein-coding	12p12.1
KTN1	3895	kinectin 1 (kinesin receptor)	protein-coding	14q22.1
LASP1	3927	LIM and SH3 protein 1	protein-coding	17q11-q21.3
LCK	3932	lymphocyte-specific protein tyrosine kinase	protein-coding	1p34.3
LCP1	3936	lymphocyte cytosolic protein 1 (L-plastin)	protein-coding	13q14.3
LHFP	10186	lipoma HMGIC fusion partner	protein-coding	13q12
LIFR	3977	leukemia inhibitory factor receptor alpha	protein-coding	5p13-p12
LMO1	4004	LIM domain only 1 (rhombotin 1)	protein-coding	11p15
LMO2	4005	LIM domain only 2 (rhombotin-like 1)	protein-coding	11p13
LPP	4026	LIM domain containing preferred translocation partner in lipoma	protein-coding	3q28
LRIG3	121227	leucine-rich repeats and immunoglobulin-like domains 3	protein-coding	12q14.1
LYL1	4066	lymphoblastic leukemia derived sequence 1	protein-coding	19p13.2
MAF	4094	v-maf musculoaponeurotic fibrosarcoma oncogene homolog (avian)	protein-coding	16q22-q23
MAFB	9935	v-maf musculoaponeurotic fibrosarcoma oncogene homolog B (avian)	protein-coding	20q11.2-q13.1
MALT1	10892	mucosa associated lymphoid tissue lymphoma translocation gene 1	protein-coding	18q21
MAML2	84441	mastermind-like 2 (Drosophila)	protein-coding	11q21
MAP2K1	5604	mitogen-activated protein kinase kinase 1	protein-coding	15q22.1-q22.33
MAP2K2	5605	mitogen-activated protein kinase kinase 2	protein-coding	19p13.3
MAP2K4	6416	mitogen-activated protein kinase kinase 4	protein-coding	17p12
MDM2	4193	MDM2 oncogene, E3 ubiquitin protein ligase	protein-coding	12q14.3-q15
MDM4	4194	Mdm4 p53 binding protein homolog (mouse)	protein-coding	1q32
MEN1	4221	multiple endocrine neoplasia I	protein-coding	11q13
MET	4233	met proto-oncogene (hepatocyte growth factor receptor)	protein-coding	7q31
MITF	4286	microphthalmia-associated transcription factor	protein-coding	3p14.2-p14.1
MKL1	57591	megakaryoblastic leukemia (translocation) 1	protein-coding	22q13
MLF1	4291	myeloid leukemia factor 1	protein-coding	3q25.1
MLH1	4292	mutL homolog 1, colon cancer, nonpolyposis type 2 (E. coli)	protein-coding	3p21.3
KMT2A	4297	lysine (K)-specific methyltransferase 2A	protein-coding	11q23
MLLT1	4298	myeloid/lymphoid or mixed-lineage leukemia (trithorax homolog, Drosophila); translocated to, 1	protein-coding	19p13.3
MLLT10	8028	myeloid/lymphoid or mixed-lineage leukemia (trithorax homolog, Drosophila); translocated to, 10	protein-coding	10p12
MLLT11	10962	myeloid/lymphoid or mixed-lineage leukemia (trithorax homolog, Drosophila); translocated to, 11	protein-coding	1q21
MLLT3	4300	myeloid/lymphoid or mixed-lineage leukemia (trithorax homolog, Drosophila); translocated to, 3	protein-coding	9p22
MLLT4	4301	myeloid/lymphoid or mixed-lineage leukemia (trithorax homolog, Drosophila); translocated to, 4	protein-coding	6q27
MLLT6	4302	myeloid/lymphoid or mixed-lineage leukemia (trithorax homolog, Drosophila); translocated to, 6	protein-coding	17q21
MN1	4330	meningioma (disrupted in balanced translocation) 1	protein-coding	22q12.1
MNX1	3110	motor neuron and pancreas homeobox 1	protein-coding	7q36
MPL	4352	myeloproliferative leukemia virus oncogene	protein-coding	1p34
MSH2	4436	mutS homolog 2, colon cancer, nonpolyposis type 1 (E. coli)	protein-coding	2p21
MSH6	2956	mutS homolog 6 (E. coli)	protein-coding	2p16
MSI2	124540	musashi RNA-binding protein 2	protein-coding	17q22
MSN	4478	moesin	protein-coding	Xq11.1
MTCP1	4515	mature T-cell proliferation 1	protein-coding	Xq28
MUC1	4582	mucin 1, cell surface associated	protein-coding	1q21
MUTYH	4595	mutY homolog (E. coli)	protein-coding	1p34.1
MYB	4602	v-myb myeloblastosis viral oncogene homolog (avian)	protein-coding	6q22-q23
MYC	4609	v-myc myelocytomatosis viral oncogene homolog (avian)	protein-coding	8q24.21
MYCL1	4610	v-myc myelocytomatosis viral oncogene homolog 1, lung carcinoma derived (avian)	protein-coding	1p34.2
MYCN	4613	v-myc myelocytomatosis viral related oncogene, neuroblastoma derived (avian)	protein-coding	2p24.3
MYH11	4629	myosin, heavy chain 11, smooth muscle	protein-coding	16p13.11
MYH9	4627	myosin, heavy chain 9, non-muscle	protein-coding	22q13.1
KAT6A	7994	K(lysine) acetyltransferase 6A	protein-coding	8p11
KAT6B	23522	K(lysine) acetyltransferase 6B	protein-coding	10q22.2
NACA	4666	nascent polypeptide-associated complex alpha subunit	protein-coding	12q23-q24.1
NBN	4683	nibrin	protein-coding	8q21
NCKIPSD	51517	NCK interacting protein with SH3 domain	protein-coding	3p21
NCOA1	8648	nuclear receptor coactivator 1	protein-coding	2p23
NCOA2	10499	nuclear receptor coactivator 2	protein-coding	8q13.3
NCOA4	8031	nuclear receptor coactivator 4	protein-coding	10q11.2
NDRG1	10397	N-myc downstream regulated 1	protein-coding	8q24.3
NF1	4763	neurofibromin 1	protein-coding	17q11.2
NF2	4771	neurofibromin 2 (merlin)	protein-coding	22q12.2
NFE2L2	4780	nuclear factor (erythroid-derived 2)-like 2	protein-coding	2q31
NFKB2	4791	nuclear factor of kappa light polypeptide gene enhancer in B-cells 2 (p49/p100)	protein-coding	10q24
NIN	51199	ninein (GSK3B interacting protein)	protein-coding	14q22.1
NONO	4841	non-POU domain containing, octamer-binding	protein-coding	Xq13.1
NOTCH1	4851	notch 1	protein-coding	9q34.3
NOTCH2	4853	notch 2	protein-coding	1p13-p11
NPM1	4869	nucleophosmin (nucleolar phosphoprotein B23, numatrin)	protein-coding	5q35.1
NR4A3	8013	nuclear receptor subfamily 4, group A, member 3	protein-coding	9q22
NRAS	4893	neuroblastoma RAS viral (v-ras) oncogene homolog	protein-coding	1p13.2
NSD1	64324	nuclear receptor binding SET domain protein 1	protein-coding	5q35
NTRK1	4914	neurotrophic tyrosine kinase, receptor, type 1	protein-coding	1q21-q22
NTRK3	4916	neurotrophic tyrosine kinase, receptor, type 3	protein-coding	15q25
NUMA1	4926	nuclear mitotic apparatus protein 1	protein-coding	11q13
NUP214	8021	nucleoporin 214kDa	protein-coding	9q34.1
NUP98	4928	nucleoporin 98kDa	protein-coding	11p15.5
OLIG2	10215	oligodendrocyte lineage transcription factor 2	protein-coding	21q22.11
PAFAH1B2	5049	platelet-activating factor acetylhydrolase 1b, catalytic subunit 2 (30kDa)	protein-coding	11q23
PALB2	79728	partner and localizer of BRCA2	protein-coding	16p12.2
PATZ1	23598	POZ (BTB) and AT hook containing zinc finger 1	protein-coding	22q12.2
PAX3	5077	paired box 3	protein-coding	2q35
PAX5	5079	paired box 5	protein-coding	9p13
PAX7	5081	paired box 7	protein-coding	1p36.13
PAX8	7849	paired box 8	protein-coding	2q13
PBRM1	55193	polybromo 1	protein-coding	3p21
PBX1	5087	pre-B-cell leukemia homeobox 1	protein-coding	1q23
PCM1	5108	pericentriolar material 1	protein-coding	8p22-p21.3
PCSK7	9159	proprotein convertase subtilisin/kexin type 7	protein-coding	11q23-q24
PDE4DIP	9659	phosphodiesterase 4D interacting protein	protein-coding	1q12
PDGFB	5155	platelet-derived growth factor beta polypeptide	protein-coding	22q13.1
PDGFRA	5156	platelet-derived growth factor receptor, alpha polypeptide	protein-coding	4q12
PDGFRB	5159	platelet-derived growth factor receptor, beta polypeptide	protein-coding	5q33.1
PER1	5187	period circadian clock 1	protein-coding	17p13.1
PHOX2B	8929	paired-like homeobox 2b	protein-coding	4p12
PICALM	8301	phosphatidylinositol binding clathrin assembly protein	protein-coding	11q14
PIK3CA	5290	phosphatidylinositol-4,5-bisphosphate 3-kinase, catalytic subunit alpha	protein-coding	3q26.3
PIM1	5292	pim-1 oncogene	protein-coding	6p21.2
PLAG1	5324	pleiomorphic adenoma gene 1	protein-coding	8q12
PML	5371	promyelocytic leukemia	protein-coding	15q22
PMS1	5378	PMS1 postmeiotic segregation increased 1 (S. cerevisiae)	protein-coding	2q31.1
PMS2	5395	PMS2 postmeiotic segregation increased 2 (S. cerevisiae)	protein-coding	7p22.2
POU2AF1	5450	POU class 2 associating factor 1	protein-coding	11q23.1
POU5F1	5460	POU class 5 homeobox 1	protein-coding	6p21.31
PPARG	5468	peroxisome proliferator-activated receptor gamma	protein-coding	3p25
PRCC	5546	papillary renal cell carcinoma (translocation-associated)	protein-coding	1q21.1
PRDM1	639	PR domain containing 1, with ZNF domain	protein-coding	6q21
PRDM16	63976	PR domain containing 16	protein-coding	1p36.23-p33
PRKAR1A	5573	protein kinase, cAMP-dependent, regulatory, type I, alpha	protein-coding	17q23-q24
PRRX1	5396	paired related homeobox 1	protein-coding	1q24
PSIP1	11168	PC4 and SFRS1 interacting protein 1	protein-coding	9p22.3
PTCH1	5727	patched 1	protein-coding	9q22.3
PTEN	5728	phosphatase and tensin homolog	protein-coding	10q23.3
PTPN11	5781	protein tyrosine phosphatase, non-receptor type 11	protein-coding	12q24
RABEP1	9135	rabaptin, RAB GTPase binding effector protein 1	protein-coding	17p13.2
RAD51B	5890	RAD51 homolog B (S. cerevisiae)	protein-coding	14q23-q24.2
RAF1	5894	v-raf-1 murine leukemia viral oncogene homolog 1	protein-coding	3p25
RALGDS	5900	ral guanine nucleotide dissociation stimulator	protein-coding	9q34.3
RANBP17	64901	RAN binding protein 17	protein-coding	5q34
RAP1GDS1	5910	RAP1, GTP-GDP dissociation stimulator 1	protein-coding	4q23-q25
RARA	5914	retinoic acid receptor, alpha	protein-coding	17q21
RB1	5925	retinoblastoma 1	protein-coding	13q14.2
RBM15	64783	RNA binding motif protein 15	protein-coding	1p13
RECQL4	9401	RecQ protein-like 4	protein-coding	8q24.3
REL	5966	v-rel reticuloendotheliosis viral oncogene homolog (avian)	protein-coding	2p13-p12
RET	5979	ret proto-oncogene	protein-coding	10q11.2
RHOH	399	ras homolog family member H	protein-coding	4p13
ROS1	6098	c-ros oncogene 1 , receptor tyrosine kinase	protein-coding	6q22
RPL22	6146	ribosomal protein L22	protein-coding	1p36.31
RPN1	6184	ribophorin I	protein-coding	3q21.3
RUNX1	861	runt-related transcription factor 1	protein-coding	21q22.3
RUNX1T1	862	runt-related transcription factor 1; translocated to, 1 (cyclin D-related)	protein-coding	8q22
SBDS	51119	Shwachman-Bodian-Diamond syndrome	protein-coding	7q11.21
SDHB	6390	succinate dehydrogenase complex, subunit B, iron sulfur (Ip)	protein-coding	1p36.1-p35
SDHC	6391	succinate dehydrogenase complex, subunit C, integral membrane protein, 15kDa	protein-coding	1q23.3
SDHD	6392	succinate dehydrogenase complex, subunit D, integral membrane protein	protein-coding	11q23
SEPT6	23157	septin 6	protein-coding	Xq24
SET	6418	SET nuclear oncogene	protein-coding	9q34
SFPQ	6421	splicing factor proline/glutamine-rich	protein-coding	1p34.3
SRSF3	6428	serine/arginine-rich splicing factor 3	protein-coding	6p21
SH3GL1	6455	SH3-domain GRB2-like 1	protein-coding	19p13.3
SMAD4	4089	SMAD family member 4	protein-coding	18q21.1
SMARCA4	6597	SWI/SNF related, matrix associated, actin dependent regulator of chromatin, subfamily a, member 4	protein-coding	19p13.2
SMARCB1	6598	SWI/SNF related, matrix associated, actin dependent regulator of chromatin, subfamily b, member 1	protein-coding	22q11.23|22q11
SMO	6608	smoothened, frizzled family receptor	protein-coding	7q32.3
SOCS1	8651	suppressor of cytokine signaling 1	protein-coding	16p13.13
SPECC1	92521	sperm antigen with calponin homology and coiled-coil domains 1	protein-coding	17p11.2
SS18	6760	synovial sarcoma translocation, chromosome 18	protein-coding	18q11.2
SS18L1	26039	synovial sarcoma translocation gene on chromosome 18-like 1	protein-coding	20q13.3
SSX1	6756	synovial sarcoma, X breakpoint 1	protein-coding	Xp11.23
SSX2	6757	synovial sarcoma, X breakpoint 2	protein-coding	Xp11.22
SSX4	6759	synovial sarcoma, X breakpoint 4	protein-coding	Xp11.23
STIL	6491	SCL/TAL1 interrupting locus	protein-coding	1p32
STK11	6794	serine/threonine kinase 11	protein-coding	19p13.3
SUFU	51684	suppressor of fused homolog (Drosophila)	protein-coding	10q24.32
SUZ12	23512	SUZ12 polycomb repressive complex 2 subunit	protein-coding	17q11.2
SYK	6850	spleen tyrosine kinase	protein-coding	9q22
TAF15	8148	TAF15 RNA polymerase II, TATA box binding protein (TBP)-associated factor, 68kDa	protein-coding	17q11.1-q11.2
TAL1	6886	T-cell acute lymphocytic leukemia 1	protein-coding	1p32
TAL2	6887	T-cell acute lymphocytic leukemia 2	protein-coding	9q32
TCEA1	6917	transcription elongation factor A (SII), 1	protein-coding	8q11.2
TCF12	6938	transcription factor 12	protein-coding	15q21
TCF3	6929	transcription factor 3	protein-coding	19p13.3
TCF7L2	6934	transcription factor 7-like 2 (T-cell specific, HMG-box)	protein-coding	10q25.3
TCL1A	8115	T-cell leukemia/lymphoma 1A	protein-coding	14q32.1
TCL6	27004	T-cell leukemia/lymphoma 6 (non-protein coding)	miscRNA	14q32.1
TET1	80312	tet methylcytosine dioxygenase 1	protein-coding	10q21
TET2	54790	tet methylcytosine dioxygenase 2	protein-coding	4q24
TFE3	7030	transcription factor binding to IGHM enhancer 3	protein-coding	Xp11.22
TFEB	7942	transcription factor EB	protein-coding	6p21
TFG	10342	TRK-fused gene	protein-coding	3q12.2
TFPT	29844	TCF3 (E2A) fusion partner (in childhood Leukemia)	protein-coding	19q13
TFRC	7037	transferrin receptor (p90, CD71)	protein-coding	3q29
TLX1	3195	T-cell leukemia homeobox 1	protein-coding	10q24
TLX3	30012	T-cell leukemia homeobox 3	protein-coding	5q35.1
TMPRSS2	7113	transmembrane protease, serine 2	protein-coding	21q22.3
TNFAIP3	7128	tumor necrosis factor, alpha-induced protein 3	protein-coding	6q23
TNFRSF17	608	tumor necrosis factor receptor superfamily, member 17	protein-coding	16p13.1
TOP1	7150	topoisomerase (DNA) I	protein-coding	20q12-q13.1
TP53	7157	tumor protein p53	protein-coding	17p13.1
TPM3	7170	tropomyosin 3	protein-coding	1q21.2
TPM4	7171	tropomyosin 4	protein-coding	19p13.1
TPR	7175	translocated promoter region, nuclear basket protein	protein-coding	1q25
TRIM24	8805	tripartite motif containing 24	protein-coding	7q32-q34
TRIM27	5987	tripartite motif containing 27	protein-coding	6p22
TRIM33	51592	tripartite motif containing 33	protein-coding	1p13.1
TRIP11	9321	thyroid hormone receptor interactor 11	protein-coding	14q31-q32
TSC1	7248	tuberous sclerosis 1	protein-coding	9q34
TSC2	7249	tuberous sclerosis 2	protein-coding	16p13.3
TSHR	7253	thyroid stimulating hormone receptor	protein-coding	14q31
TTL	150465	tubulin tyrosine ligase	protein-coding	2q13
USP6	9098	ubiquitin specific peptidase 6 (Tre-2 oncogene)	protein-coding	17p13
VHL	7428	von Hippel-Lindau tumor suppressor, E3 ubiquitin protein ligase	protein-coding	3p25.3
WAS	7454	Wiskott-Aldrich syndrome	protein-coding	Xp11.4-p11.21
WHSC1	7468	Wolf-Hirschhorn syndrome candidate 1	protein-coding	4p16.3
WHSC1L1	54904	Wolf-Hirschhorn syndrome candidate 1-like 1	protein-coding	8p11.2
WIF1	11197	WNT inhibitory factor 1	protein-coding	12q14.3
WRN	7486	Werner syndrome, RecQ helicase-like	protein-coding	8p12
WT1	7490	Wilms tumor 1	protein-coding	11p13
XPA	7507	xeroderma pigmentosum, complementation group A	protein-coding	9q22.3
XPC	7508	xeroderma pigmentosum, complementation group C	protein-coding	3p25
XPO1	7514	exportin 1 (CRM1 homolog, yeast)	protein-coding	2p15
YWHAE	7531	tyrosine 3-monooxygenase/tryptophan 5-monooxygenase activation protein, epsilon polypeptide	protein-coding	17p13.3
ZBTB16	7704	zinc finger and BTB domain containing 16	protein-coding	11q23.1
ZMYM2	7750	zinc finger, MYM-type 2	protein-coding	13q11-q12
ZNF331	55422	zinc finger protein 331	protein-coding	19q13.42
ZNF384	171017	zinc finger protein 384	protein-coding	12p12
AKAP9	10142	A kinase (PRKA) anchor protein (yotiao) 9	protein-coding	7q21-q22
CANT1	124583	calcium activated nucleotidase 1	protein-coding	17q25.3
C15orf65	145788	chromosome 15 open reading frame 65	protein-coding	15q21.3
ASXL1	171023	additional sex combs like 1 (Drosophila)	protein-coding	20q11
DNMT3A	1788	DNA (cytosine-5-)-methyltransferase 3 alpha	protein-coding	2p23
ARID2	196528	AT rich interactive domain 2 (ARID, RFX-like)	protein-coding	12q12
ELF4	2000	E74-like factor 4 (ets domain transcription factor)	protein-coding	Xq26
ACSL3	2181	acyl-CoA synthetase long-chain family member 3	protein-coding	2q34-q35
DUX4	22947	double homeobox 4	protein-coding	4q35
CIC	23152	capicua transcriptional repressor	protein-coding	19q13.2
DICER1	23405	dicer 1, ribonuclease type III	protein-coding	14q32.13
SF3B1	23451	splicing factor 3b, subunit 1, 155kDa	protein-coding	2q33.1
ZNF521	25925	zinc finger protein 521	protein-coding	18q11.2
MDS2	259283	myelodysplastic syndrome 2 translocation associated	miscRNA	1p36
WWTR1	25937	WW domain containing transcription regulator 1	protein-coding	3q23-q24
GATA2	2624	GATA binding protein 2	protein-coding	3q21.3
EML4	27436	echinoderm microtubule associated protein like 4	protein-coding	2p21
GNA11	2767	guanine nucleotide binding protein (G protein), alpha 11 (Gq class)	protein-coding	19p13.3
HMGN2P46	283651	high mobility group nucleosomal binding domain 2 pseudogene 46	pseudo	15q21.1
P2RY8	286530	purinergic receptor P2Y, G-protein coupled, 8	protein-coding	Xp22.33; Yp11.3
SETD2	29072	SET domain containing 2	protein-coding	3p21.31
HNRNPA2B1	3181	heterogeneous nuclear ribonucleoprotein A2/B1	protein-coding	7p15
IDH2	3418	isocitrate dehydrogenase 2 (NADP+), mitochondrial	protein-coding	15q26.1
IGH	3492	immunoglobulin heavy locus	protein-coding	14q32.33
IGL	3535	immunoglobulin lambda locus	protein-coding	22q11.2
KLK2	3817	kallikrein-related peptidase 2	protein-coding	19q13.41
MYD88	4615	myeloid differentiation primary response 88	protein-coding	3p22
NFIB	4781	nuclear factor I/B	protein-coding	9p24.1
OMD	4958	osteomodulin	protein-coding	9q22.31
IGK	50802	immunoglobulin kappa locus	protein-coding	2p12
PIK3R1	5295	phosphoinositide-3-kinase, regulatory subunit 1 (alpha)	protein-coding	5q13.1
FAM46C	54855	family with sequence similarity 46, member C	protein-coding	1p12
SDHAF2	54949	succinate dehydrogenase complex assembly factor 2	protein-coding	11q12.2
PPP2R1A	5518	protein phosphatase 2, regulatory subunit A, alpha	protein-coding	19q13.41
PRF1	5551	perforin 1 (pore forming protein)	protein-coding	10q22
KIAA1549	57670	KIAA1549	protein-coding	7q34
KMT2C	58508	lysine (K)-specific methyltransferase 2C	protein-coding	7q36.1
BCL5	603	B-cell CLL/lymphoma 5	unknown	17q22
CRLF2	64109	cytokine receptor-like factor 2	protein-coding	Xp22.3; Yp11.3
CREB3L2	64764	cAMP responsive element binding protein 3-like 2	protein-coding	7q34
CRTC3	64784	CREB regulated transcription coactivator 3	protein-coding	15q26.1
SOX2	6657	SRY (sex determining region Y)-box 2	protein-coding	3q26.3-q27
FOXL2	668	forkhead box L2	protein-coding	3q23
TRA	6955	T cell receptor alpha locus	protein-coding	14q11.2
TRB	6957	T cell receptor beta locus	protein-coding	7q34
TRD	6964	T cell receptor delta locus	protein-coding	14q11.2
NKX2-1	7080	NK2 homeobox 1	protein-coding	14q13
KDM6A	7403	lysine (K)-specific demethylase 6A	protein-coding	Xp11.2
CNBP	7555	CCHC-type zinc finger, nucleic acid binding protein	protein-coding	3q21
CHCHD7	79145	coiled-coil-helix-coiled-coil-helix domain containing 7	protein-coding	8q12.1
STL	7955	six-twelve leukemia	miscRNA	6q22.33
BRD3	8019	bromodomain containing 3	protein-coding	9q34
PDCD1LG2	80380	programmed cell death 1 ligand 2	protein-coding	9p24.2
KMT2D	8085	lysine (K)-specific methyltransferase 2D	protein-coding	12q13.12
ZRSR2	8233	zinc finger (CCCH type), RNA-binding motif and serine/arginine rich 2	protein-coding	Xp22.1
KDM5C	8242	lysine (K)-specific demethylase 5C	protein-coding	Xp11.22-p11.21
ARID1A	8289	AT rich interactive domain 1A (SWI-like)	protein-coding	1p35.3
HOOK3	84376	hook homolog 3 (Drosophila)	protein-coding	8p11.21
SLC45A3	85414	solute carrier family 45, member 3	protein-coding	1q32.1
TNFRSF14	8764	tumor necrosis factor receptor superfamily, member 14	protein-coding	1p36.32
C12orf9	93669	chromosome 12 open reading frame 9	protein-coding	-
HERPUD1	9709	homocysteine-inducible, endoplasmic reticulum stress-inducible, ubiquitin-like domain member 1	protein-coding	16q13
CD74	972	CD74 molecule, major histocompatibility complex, class II invariant chain	protein-coding	5q32
CD79A	973	CD79a molecule, immunoglobulin-associated alpha	protein-coding	19q13.2
CD79B	974	CD79b molecule, immunoglobulin-associated beta	protein-coding	17q23
SRGAP3	9901	SLIT-ROBO Rho GTPase activating protein 3	protein-coding	3p25.3
THRAP3	9967	thyroid hormone receptor associated protein 3	protein-coding	1p34.3
SNX29	92017	sorting nexin 29	protein-coding	16p13.13-p13.12
ALDH2	217	aldehyde dehydrogenase 2 family (mitochondrial)	protein-coding	12q24.2
RNF213	57674	ring finger protein 213	protein-coding	17q25.3
BCOR	54880	BCL6 corepressor	protein-coding	Xp11.4
C2orf44	80304	chromosome 2 open reading frame 44	protein-coding	2p23.3
CREB3L1	90993	cAMP responsive element binding protein 3-like 1	protein-coding	11p11.2
DNM2	1785	dynamin 2	protein-coding	19p13.2
EBF1	1879	early B-cell factor 1	protein-coding	5q34
EZR	7430	ezrin	protein-coding	6q25.3
NUTM2A	728118	NUT family member 2A	protein-coding	10q23.2
NUTM2B	729262	NUT family member 2B	protein-coding	10q22.3
FBXO11	80204	F-box protein 11	protein-coding	2p16.3
FUBP1	8880	far upstream element (FUSE) binding protein 1	protein-coding	1p31.1
H3F3A	3020	H3 histone, family 3A	protein-coding	1q42.12
IL7R	3575	interleukin 7 receptor	protein-coding	5p13
KIF5B	3799	kinesin family member 5B	protein-coding	10p11.22
MED12	9968	mediator complex subunit 12	protein-coding	Xq13
SEPT10	151011	septin 10	protein-coding	2q13
PHF6	84295	PHD finger protein 6	protein-coding	Xq26.3
CCNL1	57018	cyclin L1	protein-coding	3q25.31
SDC4	6385	syndecan 4	protein-coding	20q12
SEPT7	989	septin 7	protein-coding	7p14.2
SH2B3	10019	SH2B adaptor protein 3	protein-coding	12q24
SLC34A2	10568	solute carrier family 34 (sodium phosphate), member 2	protein-coding	4p15.2
SRSF2	6427	serine/arginine-rich splicing factor 2	protein-coding	17q25.1
U2AF1	7307	U2 small nuclear RNA auxiliary factor 1	protein-coding	21q22.3
VTI1A	143187	vesicle transport through interaction with t-SNAREs 1A	protein-coding	10q25.2

## Sheet: Tumor Suppressor Genes
Gene_symbol	Entrez_ID	description	type_of_gene	map_location
CDH4	1002	cadherin 4, type 1, R-cadherin (retinal)	protein-coding	20q13.3
TSPAN32	10077	tetraspanin 32	protein-coding	11p15.5
TSSC4	10078	tumor suppressing subtransferable candidate 4	protein-coding	11p15.5
CDH11	1009	cadherin 11, type 2, OB-cadherin (osteoblast)	protein-coding	16q21
CDH13	1012	cadherin 13, H-cadherin (heart)	protein-coding	16q23.3
ABI2	10152	abl-interactor 2	protein-coding	2q33
PLXNC1	10154	plexin C1	protein-coding	12q23.3
RBM6	10180	RNA binding motif protein 6	protein-coding	3p21.3
RBM5	10181	RNA binding motif protein 5	protein-coding	3p21.3
TRIM13	10206	tripartite motif containing 13	protein-coding	13q14
EIF1	10209	eukaryotic translation initiation factor 1	protein-coding	17q21.2
TOPORS	10210	topoisomerase I binding, arginine/serine-rich, E3 ubiquitin protein ligase	protein-coding	9p21
CTDSPL	10217	CTD (carboxy-terminal domain, RNA polymerase II, polypeptide A) small phosphatase-like	protein-coding	3p21.3
SPRY2	10253	sprouty homolog 2 (Drosophila)	protein-coding	13q31.1
CDKN1A	1026	cyclin-dependent kinase inhibitor 1A (p21, Cip1)	protein-coding	6p21.2
CDK2AP2	10263	cyclin-dependent kinase 2 associated protein 2	protein-coding	11q13
UBE4B	10277	ubiquitination factor E4B	protein-coding	1p36.3
CDKN1C	1028	cyclin-dependent kinase inhibitor 1C (p57, Kip2)	protein-coding	11p15.5
CDKN2A	1029	cyclin-dependent kinase inhibitor 2A	protein-coding	9p21
APC2	10297	adenomatosis polyposis coli 2	protein-coding	19p13.3
CDKN2B	1030	cyclin-dependent kinase inhibitor 2B (p15, inhibits CDK4)	protein-coding	9p21
CDKN2C	1031	cyclin-dependent kinase inhibitor 2C (p18, inhibits CDK4)	protein-coding	1p32
CDKN2D	1032	cyclin-dependent kinase inhibitor 2D (p19, inhibits CDK4)	protein-coding	19p13
MRVI1	10335	murine retrovirus integration site 1 homolog	protein-coding	11p15
DLC1	10395	deleted in liver cancer 1	protein-coding	8p22
NDRG1	10397	N-myc downstream regulated 1	protein-coding	8q24.3
YAP1	10413	Yes-associated protein 1	protein-coding	11q13
RBM14	10432	RNA binding motif protein 14	protein-coding	11q13.2
HOXB13	10481	homeobox B13	protein-coding	17q21.2
CEBPA	1050	CCAAT/enhancer binding protein (C/EBP), alpha	protein-coding	19q13.1
MYBBP1A	10514	MYB binding protein (P160) 1a	protein-coding	17p13.3
CEBPD	1052	CCAAT/enhancer binding protein (C/EBP), delta	protein-coding	8p11.2-p11.1
HTATIP2	10553	HIV-1 Tat interactive protein 2, 30kDa	protein-coding	11p15.1
TRIM3	10612	tripartite motif containing 3	protein-coding	11p15.5
ARID3B	10620	AT rich interactive domain 3B (BRIGHT-like)	protein-coding	15q24
TXNIP	10628	thioredoxin interacting protein	protein-coding	1q21.1
RASL10A	10633	RAS-like, family 10, member A	protein-coding	22q12.2
NPRL2	10641	nitrogen permease regulator-like 2 (S. cerevisiae)	protein-coding	3p21.3
SPINT2	10653	serine peptidase inhibitor, Kunitz type, 2	protein-coding	19q13.1
CTCF	10664	CCCTC-binding factor (zinc finger protein)	protein-coding	16q21-q22.3
PLK2	10769	polo-like kinase 2	protein-coding	5q12.1-q13.2
FRS3	10817	fibroblast growth factor receptor substrate 3	protein-coding	6p21.1
CEACAM7	1087	carcinoembryonic antigen-related cell adhesion molecule 7	protein-coding	19q13.2
BLCAP	10904	bladder cancer associated protein	protein-coding	20q11.23
GADD45G	10912	growth arrest and DNA-damage-inducible, gamma	protein-coding	9q22.1-q22.2
IL24	11009	interleukin 24	protein-coding	1q32
GLIPR1	11010	GLI pathogenesis-related 1	protein-coding	12q21.2
CYB561D2	11068	cytochrome b561 family, member D2	protein-coding	3p21.3
DNAJB4	11080	DnaJ (Hsp40) homolog, subfamily B, member 4	protein-coding	1p31.1
DIDO1	11083	death inducer-obliterator 1	protein-coding	20q13.33
PRDM4	11108	PR domain containing 4	protein-coding	12q23-q24.1
CHEK1	1111	checkpoint kinase 1	protein-coding	11q24.2
PLA2G16	11145	phospholipase A2, group XVI	protein-coding	11q12.3
LZTS1	11178	leucine zipper, putative tumor suppressor 1	protein-coding	8p22
MAP4K1	11184	mitogen-activated protein kinase kinase kinase kinase 1	protein-coding	19q13.1-q13.4
RASSF1	11186	Ras association (RalGDS/AF-6) domain family member 1	protein-coding	3p21.3
WIF1	11197	WNT inhibitory factor 1	protein-coding	12q14.3
CHEK2	11200	checkpoint kinase 2	protein-coding	22q12.1
RASSF8	11228	Ras association (RalGDS/AF-6) domain family (N-terminal) member 8	protein-coding	12p12.3
EGLN3	112399	egl nine homolog 3 (C. elegans)	protein-coding	14q13.1
PRKCDBP	112464	protein kinase C, delta binding protein	protein-coding	11p15.4
POU6F2	11281	POU class 6 homeobox 2	protein-coding	7p14.1
PARK7	11315	parkinson protein 7	protein-coding	1p36.23
TUSC2	11334	tumor suppressor candidate 2	protein-coding	3p21.3
GABARAP	11337	GABA(A) receptor-associated protein	protein-coding	17p13.1
CHUK	1147	conserved helix-loop-helix ubiquitous kinase	protein-coding	10q24-q25
CYGB	114757	cytoglobin	protein-coding	17q25
SMYD4	114826	SET and MYND domain containing 4	protein-coding	17p13.3
FBXO32	114907	F-box protein 32	protein-coding	8q24.13
UHRF2	115426	ubiquitin-like with PHD and ring finger domains 2, E3 ubiquitin protein ligase	protein-coding	9p24.1
ARL11	115761	ADP-ribosylation factor-like 11	protein-coding	13q14.2
LRRC3B	116135	leucine rich repeat containing 3B	protein-coding	3p24
CMTM5	116173	CKLF-like MARVEL transmembrane domain containing 5	protein-coding	14q11.2
AGAP2	116986	ArfGAP with GTPase domain, ankyrin repeat and PH domain 2	protein-coding	12q14.1
TWIST2	117581	twist basic helix-loop-helix transcription factor 2	protein-coding	2q37.3
C10orf90	118611	chromosome 10 open reading frame 90	protein-coding	10q26.2
CLU	1191	clusterin	protein-coding	8p21-p12
LRIG3	121227	leucine-rich repeats and immunoglobulin-like domains 3	protein-coding	12q14.1
JDP2	122953	Jun dimerization protein 2	protein-coding	14q24.3
PLK5	126520	polo-like kinase 5	protein-coding	19p13.3
COL4A3	1285	collagen, type IV, alpha 3 (Goodpasture antigen)	protein-coding	2q36-q37
KLF6	1316	Kruppel-like factor 6	protein-coding	10p15
PACRG	135138	PARK2 co-regulated	protein-coding	6q26
CLDN23	137075	claudin 23	protein-coding	8p23.1
CREBBP	1387	CREB binding protein	protein-coding	16p13.3
CREBL2	1389	cAMP responsive element binding protein-like 2	protein-coding	12p13
ADPRH	141	ADP-ribosylarginine hydrolase	protein-coding	3q13.31-q13.33
PRICKLE1	144165	prickle homolog 1 (Drosophila)	protein-coding	12q12
KCTD11	147040	potassium channel tetramerization domain containing 11	protein-coding	17p13.1
CST5	1473	cystatin D	protein-coding	20p11.21
CST6	1474	cystatin E/M	protein-coding	11q13
DIRAS1	148252	DIRAS family, GTP-binding RAS-like 1	protein-coding	19p13.3
CTBP1	1487	C-terminal binding protein 1	protein-coding	4p16
CTBP2	1488	C-terminal binding protein 2	protein-coding	10q26.13
CTGF	1490	connective tissue growth factor	protein-coding	6q23.1
PYHIN1	149628	pyrin and HIN domain family, member 1	protein-coding	1q23.1
CTNND1	1500	catenin (cadherin-associated protein), delta 1	protein-coding	11q11
SIK1	150094	salt-inducible kinase 1	protein-coding	21q22.3
PPM1L	151742	protein phosphatase, Mg2+/Mn2+ dependent, 1L	protein-coding	3q26.1
DAB2IP	153090	DAB2 interacting protein	protein-coding	9q33.1-q33.3
CYLD	1540	cylindromatosis (turban tumor syndrome)	protein-coding	16q12.1
DAB2	1601	Dab, mitogen-responsive phosphoprotein, homolog 2 (Drosophila)	protein-coding	5p13
SLC5A8	160728	solute carrier family 5 (iodide transporter), member 8	protein-coding	12q23.1
DAPK1	1612	death-associated protein kinase 1	protein-coding	9q21.33
DAPK3	1613	death-associated protein kinase 3	protein-coding	19p13.3
DCC	1630	deleted in colorectal carcinoma	protein-coding	18q21.3
DDX3X	1654	DEAD (Asp-Glu-Ala-Asp) box polypeptide 3, X-linked	protein-coding	Xp11.3-p11.23
DEFB1	1672	defensin, beta 1	protein-coding	8p23.1
ZNF366	167465	zinc finger protein 366	protein-coding	5q13.2|5q13.2
DFNA5	1687	deafness, autosomal dominant 5	protein-coding	7p15
ADAMTS18	170692	ADAM metallopeptidase with thrombospondin type 1 motif, 18	protein-coding	16q23
DLG1	1739	discs, large homolog 1 (Drosophila)	protein-coding	3q29
DMBT1	1755	deleted in malignant brain tumors 1	protein-coding	10q26.13
DOK1	1796	docking protein 1, 62kDa (downstream of tyrosine kinase 1)	protein-coding	2p13
DPH1	1801	diphthamide biosynthesis 1	protein-coding	17p13.3
DPP4	1803	dipeptidyl-peptidase 4	protein-coding	2q24.3
SLC26A3	1811	solute carrier family 26, member 3	protein-coding	7q31
DUSP6	1848	dual specificity phosphatase 6	protein-coding	12q22-q23
E2F1	1869	E2F transcription factor 1	protein-coding	20q11.2
EEF1A1	1915	eukaryotic translation elongation factor 1 alpha 1	protein-coding	6q14.1
EFNA1	1942	ephrin-A1	protein-coding	1q21-q22
EFNA5	1946	ephrin-A5	protein-coding	5q21
EGR1	1958	early growth response 1	protein-coding	5q31.1
EGR2	1959	early growth response 2	protein-coding	10q21.1
ARID2	196528	AT rich interactive domain 2 (ARID, RFX-like)	protein-coding	12q12
CADM4	199731	cell adhesion molecule 4	protein-coding	19q13.31
FLCN	201163	folliculin	protein-coding	17p11.2
EMP1	2012	epithelial membrane protein 1	protein-coding	12p12.3
ZBTB7C	201501	zinc finger and BTB domain containing 7C	protein-coding	18q21.1
EPB41	2035	erythrocyte membrane protein band 4.1 (elliptocytosis 1, RH-linked)	protein-coding	1p33-p32
EPHA1	2041	EPH receptor A1	protein-coding	7q34
EPHB2	2048	EPH receptor B2	protein-coding	1p36.1-p35
EPHB4	2050	EPH receptor B4	protein-coding	7q22
ERBB4	2066	v-erb-a erythroblastic leukemia viral oncogene homolog 4 (avian)	protein-coding	2q33.3-q34
ERF	2077	Ets2 repressor factor	protein-coding	19q13
ESR2	2100	estrogen receptor 2 (ER beta)	protein-coding	14q23.2
ETS1	2113	v-ets erythroblastosis virus E26 oncogene homolog 1 (avian)	protein-coding	11q23.3
ETV6	2120	ets variant 6	protein-coding	12p13
EXT1	2131	exostosin glycosyltransferase 1	protein-coding	8q24.11
EXT2	2132	exostosin glycosyltransferase 2	protein-coding	11p12-p11
EXTL1	2134	exostosin-like glycosyltransferase 1	protein-coding	1p36.1
EXTL2	2135	exostosin-like glycosyltransferase 2	protein-coding	1p21
EXTL3	2137	exostosin-like glycosyltransferase 3	protein-coding	8p21
FABP3	2170	fatty acid binding protein 3, muscle and heart (mammary-derived growth inhibitor)	protein-coding	1p33-p32
FANCG	2189	Fanconi anemia, complementation group G	protein-coding	9p13
FAT1	2195	FAT atypical cadherin 1	protein-coding	4q35
UNC5B	219699	unc-5 homolog B (C. elegans)	protein-coding	10q22.1
FBXL13	222235	F-box and leucine-rich repeat protein 13	protein-coding	7q22.1
NAPEPLD	222236	N-acyl phosphatidylethanolamine phospholipase D	protein-coding	7q22.1
FES	2242	feline sarcoma oncogene	protein-coding	15q26.1
FH	2271	fumarate hydratase	protein-coding	1q42.1
FHIT	2272	fragile histidine triad	protein-coding	3p14.2
SIRT2	22933	sirtuin 2	protein-coding	19q13
DKK1	22943	dickkopf WNT signaling pathway inhibitor 1	protein-coding	10q11.2
FOXC1	2296	forkhead box C1	protein-coding	6p25
PHLPP2	23035	PH domain and leucine rich repeat protein phosphatase 2	protein-coding	16q22.2
PDS5B	23047	PDS5, regulator of cohesion maintenance, homolog B (S. cerevisiae)	protein-coding	13q12.3
FOXO1	2308	forkhead box O1	protein-coding	13q14.1
TRIM35	23087	tripartite motif containing 35	protein-coding	8p21.2
FOXO3	2309	forkhead box O3	protein-coding	6q21
KIF1B	23095	kinesin family member 1B	protein-coding	1p36.2
AKR1B1	231	aldo-keto reductase family 1, member B1 (aldose reductase)	protein-coding	7q35
EPB41L3	23136	erythrocyte membrane protein band 4.1-like 3	protein-coding	18p11.32
KANK1	23189	KN motif and ankyrin repeat domains 1	protein-coding	9p24.3
FAM120A	23196	family with sequence similarity 120A	protein-coding	9q22.31
RHOBTB2	23221	Rho-related BTB domain containing 2	protein-coding	8p21.3
PHLPP1	23239	PH domain and leucine rich repeat protein phosphatase 1	protein-coding	18q21.33
CAMTA1	23261	calmodulin binding transcription activator 1	protein-coding	1p36.31-p36.23
SASH1	23328	SAM and SH3 domain containing 1	protein-coding	6q24.3
SYNM	23336	synemin, intermediate filament protein	protein-coding	15q26.3
ARHGEF12	23365	Rho guanine nucleotide exchange factor (GEF) 12	protein-coding	11q23.3
UFL1	23376	UFM1-specific ligase 1	protein-coding	6q16.1
ZDHHC17	23390	zinc finger, DHHC-type containing 17	protein-coding	12q21.2
SIRT3	23410	sirtuin 3	protein-coding	11p15.5
SCRIB	23513	scribbled planar cell polarity protein	protein-coding	8q24.3
SEC14L2	23541	SEC14-like 2 (S. cerevisiae)	protein-coding	22q12.2
GTPBP4	23560	GTP binding protein 4	protein-coding	10p15-p14
PHLDA3	23612	pleckstrin homology-like domain, family A, member 3	protein-coding	1q31
TMEFF2	23671	transmembrane protein with EGF-like and two follistatin-like domains 2	protein-coding	2q32.3
CADM1	23705	cell adhesion molecule 1	protein-coding	11q23.2
NAT6	24142	N-acetyltransferase 6 (GCN5-related)	protein-coding	3p21.3
FRK	2444	fyn-related kinase	protein-coding	6q21-q22.3
SHPRH	257218	SNF2 histone linker PHD RING helicase, E3 ubiquitin protein ligase	protein-coding	6q24.3
POU2F3	25833	POU class 2 homeobox 3	protein-coding	11q23.3
BRMS1	25855	breast cancer metastasis suppressor 1	protein-coding	11q13-q13.2
GALR1	2587	galanin receptor 1	protein-coding	18q23
CHD5	26038	chromodomain helicase DNA binding protein 5	protein-coding	1p36.31
CNTNAP2	26047	contactin associated protein-like 2	protein-coding	7q35
TES	26136	testis derived transcript (3 LIM domains)	protein-coding	7q31.2
GAS1	2619	growth arrest-specific 1	protein-coding	9q21.3-q22
EHF	26298	ets homologous factor	protein-coding	11p12
LHX6	26468	LIM homeobox 6	protein-coding	9q33.2
INTS6	26512	integrator complex subunit 6	protein-coding	13q14.3
LATS2	26524	large tumor suppressor kinase 2	protein-coding	13q11-q12
SNORD50A	26799	small nucleolar RNA, C/D box 50A	snoRNA	6q14.3
AMH	268	anti-Mullerian hormone	protein-coding	19p13.3
HBP1	26959	HMG-box transcription factor 1	protein-coding	7q22-q31
GJA1	2697	gap junction protein, alpha 1, 43kDa	protein-coding	6q22.31
GJB2	2706	gap junction protein, beta 2, 26kDa	protein-coding	13q11-q12
FOXP1	27086	forkhead box P1	protein-coding	3p14.1
DKK3	27122	dickkopf WNT signaling pathway inhibitor 3	protein-coding	11p15.2
CPNE7	27132	copine VII	protein-coding	16q24.3
SLC39A1	27173	solute carrier family 39 (zinc transporter), member 1	protein-coding	1q21
GPC3	2719	glypican 3	protein-coding	Xq26.1
GNMT	27232	glycine N-methyltransferase	protein-coding	6p12
PDCD4	27250	programmed cell death 4 (neoplastic transformation inhibitor)	protein-coding	10q24
BMP10	27302	bone morphogenetic protein 10	protein-coding	2p13.3
RBMX	27316	RNA binding motif protein, X-linked	protein-coding	Xq26.3
RPS6KA6	27330	ribosomal protein S6 kinase, 90kDa, polypeptide 6	protein-coding	Xq21
BIN1	274	bridging integrator 1	protein-coding	2q14
HTRA2	27429	HtrA serine peptidase 2	protein-coding	2p12
SFN	2810	stratifin	protein-coding	1p36.11
KCNRG	283518	potassium channel regulator	protein-coding	13q14.2
LIN9	286826	lin-9 homolog (C. elegans)	protein-coding	1q42.12
GPX3	2878	glutathione peroxidase 3 (plasma)	protein-coding	5q23
MCTS1	28985	malignant T cell amplified sequence 1	protein-coding	Xq24
HIPK2	28996	homeodomain interacting protein kinase 2	protein-coding	7q32-q34
ARHGAP35	2909	Rho GTPase activating protein 35	protein-coding	19q13.3
PYCARD	29108	PYD and CARD domain containing	protein-coding	16p11.2
BRD7	29117	bromodomain containing 7	protein-coding	16q12
GSTM1	2944	glutathione S-transferase mu 1	protein-coding	1p13.3
GSTT1	2952	glutathione S-transferase theta 1	protein-coding	22q11.23
BRF1	2972	BRF1, RNA polymerase III transcription initiation factor 90 kDa subunit	protein-coding	14q
GLTSCR2	29997	glioma tumor suppressor candidate region gene 2	protein-coding	19q13.3
GLTSCR1	29998	glioma tumor suppressor candidate region gene 1	protein-coding	19q13.3
ANXA1	301	annexin A1	protein-coding	9q21.13
HIC1	3090	hypermethylated in cancer 1	protein-coding	17p13.3
HINT1	3094	histidine triad nucleotide binding protein 1	protein-coding	5q31.2
ANXA7	310	annexin A7	protein-coding	10q22.2
NR4A1	3164	nuclear receptor subfamily 4, group A, member 1	protein-coding	12q13
APAF1	317	apoptotic peptidase activating factor 1	protein-coding	12q23
FOXA2	3170	forkhead box A2	protein-coding	20p11
ONECUT1	3175	one cut homeobox 1	protein-coding	15q21.3
APC	324	adenomatous polyposis coli	protein-coding	5q21-q22
HPGD	3248	hydroxyprostaglandin dehydrogenase 15-(NAD)	protein-coding	4q34-q35
IRF8	3394	interferon regulatory factor 8	protein-coding	16q24.1
TMPRSS11A	339967	transmembrane protease, serine 11A	protein-coding	4q13.2
ID4	3400	inhibitor of DNA binding 4, dominant negative helix-loop-helix protein	protein-coding	6p22.3
IDH1	3417	isocitrate dehydrogenase 1 (NADP+), soluble	protein-coding	2q33.3
IFNA1	3439	interferon, alpha 1	protein-coding	9p22
IGFBPL1	347252	insulin-like growth factor binding protein-like 1	protein-coding	9p13.1
IGF2R	3482	insulin-like growth factor 2 receptor	protein-coding	6q26
IGFBP3	3486	insulin-like growth factor binding protein 3	protein-coding	7p13-p12
IGFBP4	3487	insulin-like growth factor binding protein 4	protein-coding	17q12-q21.1
IGFBP5	3488	insulin-like growth factor binding protein 5	protein-coding	2q33-q36
IGFBP7	3490	insulin-like growth factor binding protein 7	protein-coding	4q12
ING1	3621	inhibitor of growth family, member 1	protein-coding	13q34
ING2	3622	inhibitor of growth family, member 2	protein-coding	4q35.1
PDX1	3651	pancreatic and duodenal homeobox 1	protein-coding	13q12.1
IRF1	3659	interferon regulatory factor 1	protein-coding	5q31.1
IRF3	3661	interferon regulatory factor 3	protein-coding	19q13.3-q13.4
ITGA5	3678	integrin, alpha 5 (fibronectin receptor, alpha polypeptide)	protein-coding	12q11-q13
ITGA7	3679	integrin, alpha 7	protein-coding	12q13
ITGAV	3685	integrin, alpha V	protein-coding	2q31-q32
ITGB1	3688	integrin, beta 1 (fibronectin receptor, beta polypeptide, antigen CD29 includes MDF2, MSK12)	protein-coding	10p11.2
ITGB3	3690	integrin, beta 3 (platelet glycoprotein IIIa, antigen CD61)	protein-coding	17q21.32
JUP	3728	junction plakoglobin	protein-coding	17q21
CD82	3732	CD82 molecule	protein-coding	11p11.2
ARF1	375	ADP-ribosylation factor 1	protein-coding	1q42
KISS1	3814	KiSS-1 metastasis-suppressor	protein-coding	1q32
RHOA	387	ras homolog family member A	protein-coding	3p21.3
RASL11A	387496	RAS-like, family 11, member A	protein-coding	13q12.2
RHOB	388	ras homolog family member B	protein-coding	2p24
MAFA	389692	v-maf musculoaponeurotic fibrosarcoma oncogene homolog A (avian)	protein-coding	8q24.3
RND3	390	Rho family GTPase 3	protein-coding	2q23.3
ST20	400410	suppressor of tumorigenicity 20	protein-coding	15q25.1
PHOX2A	401	paired-like homeobox 2a	protein-coding	11q13.2
VWA5A	4013	von Willebrand factor A domain containing 5A	protein-coding	11q24.1
LOX	4015	lysyl oxidase	protein-coding	5q23.2
LSAMP	4045	limbic system-associated membrane protein	protein-coding	3q13.2-q21
LTF	4057	lactotransferrin	protein-coding	3p21.31
SMAD2	4087	SMAD family member 2	protein-coding	18q21.1
SMAD3	4088	SMAD family member 3	protein-coding	15q22.33
SMAD4	4089	SMAD family member 4	protein-coding	18q21.1
MAF	4094	v-maf musculoaponeurotic fibrosarcoma oncogene homolog (avian)	protein-coding	16q22-q23
MAL	4118	mal, T-cell differentiation protein	protein-coding	2q11.1
MCC	4163	mutated in colorectal cancers	protein-coding	5q21
MEN1	4221	multiple endocrine neoplasia I	protein-coding	11q13
ASCL1	429	achaete-scute complex homolog 1 (Drosophila)	protein-coding	12q23.2
MLH1	4292	mutL homolog 1, colon cancer, nonpolyposis type 2 (E. coli)	protein-coding	3p21.3
FOXO4	4303	forkhead box O4	protein-coding	Xq13.1
MMP11	4320	matrix metallopeptidase 11 (stromelysin 3)	protein-coding	22q11.23
MN1	4330	meningioma (disrupted in balanced translocation) 1	protein-coding	22q12.1
MPP3	4356	membrane protein, palmitoylated 3 (MAGUK p55 subfamily member 3)	protein-coding	17q21.31
MSH2	4436	mutS homolog 2, colon cancer, nonpolyposis type 1 (E. coli)	protein-coding	2p21
MSMB	4477	microseminoprotein, beta-	protein-coding	10q11.2
MST1	4485	macrophage stimulating 1 (hepatocyte growth factor-like)	protein-coding	3p21
MT1G	4495	metallothionein 1G	protein-coding	16q13
MTAP	4507	methylthioadenosine phosphorylase	protein-coding	9p21
MUC1	4582	mucin 1, cell surface associated	protein-coding	1q21
MUTYH	4595	mutY homolog (E. coli)	protein-coding	1p34.1
MXI1	4601	MAX interactor 1, dimerization protein	protein-coding	10q24-q25
ZFHX3	463	zinc finger homeobox 3	protein-coding	16q22.3
NBL1	4681	neuroblastoma 1, DAN family BMP antagonist	protein-coding	1p36.13
NDN	4692	necdin, melanoma antigen (MAGE) family member	protein-coding	15q11.2-q12
ATM	472	ataxia telangiectasia mutated	protein-coding	11q22-q23
NEO1	4756	neogenin 1	protein-coding	15q22.3-q23
NF1	4763	neurofibromin 1	protein-coding	17q11.2
NF2	4771	neurofibromin 2 (merlin)	protein-coding	22q12.2
NFKB1	4790	nuclear factor of kappa light polypeptide gene enhancer in B-cells 1	protein-coding	4q24
NGFR	4804	nerve growth factor receptor	protein-coding	17q21-q22
NKX3-1	4824	NK3 homeobox 1	protein-coding	8p21.2
NME1	4830	NME/NM23 nucleoside diphosphate kinase 1	protein-coding	17q21.3
NOTCH1	4851	notch 1	protein-coding	9q34.3
NRCAM	4897	neuronal cell adhesion molecule	protein-coding	7q31
OPCML	4978	opioid binding protein/cell adhesion molecule-like	protein-coding	11q25
SLC22A18	5002	solute carrier family 22, member 18	protein-coding	11p15.5
PAEP	5047	progestagen-associated endometrial protein	protein-coding	9q34
PAFAH1B1	5048	platelet-activating factor acetylhydrolase 1b, regulatory subunit 1 (45kDa)	protein-coding	17p13.3
DEC1	50514	deleted in esophageal cancer 1	protein-coding	9q32
PARK2	5071	parkinson protein 2, E3 ubiquitin protein ligase (parkin)	protein-coding	6q25.2-q27
PAWR	5074	PRKC, apoptosis, WT1, regulator	protein-coding	12q21
PAX4	5078	paired box 4	protein-coding	7q32
PAX5	5079	paired box 5	protein-coding	9p13
PAX6	5080	paired box 6	protein-coding	11p13
FOXP3	50943	forkhead box P3	protein-coding	Xp11.23
SH3GLB1	51100	SH3-domain GRB2-like endophilin B1	protein-coding	1p22
ING4	51147	inhibitor of growth family, member 4	protein-coding	12p13.31
PLEKHO1	51177	pleckstrin homology domain containing, family O member 1	protein-coding	1q21.2
PLCE1	51196	phospholipase C, epsilon 1	protein-coding	10q23
ZDHHC2	51201	zinc finger, DHHC-type containing 2	protein-coding	8p22
ZMYND10	51364	zinc finger, MYND-type containing 10	protein-coding	3p21.3
HSD17B7	51478	hydroxysteroid (17-beta) dehydrogenase 7	protein-coding	1q23
PDGFRL	5157	platelet-derived growth factor receptor-like	protein-coding	8p22-p21.3
SUFU	51684	suppressor of fused homolog (Drosophila)	protein-coding	10q24.32
HECA	51696	headcase homolog (Drosophila)	protein-coding	6q23-q24
WWOX	51741	WW domain containing oxidoreductase	protein-coding	16q23.3-q24.1
ATP8A2	51761	ATPase, aminophospholipid transporter, class I, type 8A, member 2	protein-coding	13q12
PEG3	5178	paternally expressed 3	protein-coding	19q13.4
KDM3B	51780	lysine (K)-specific demethylase 3B	protein-coding	5q31
PF4	5196	platelet factor 4	protein-coding	4q12-q21
PFN1	5216	profilin 1	protein-coding	17p13.3
PHB	5245	prohibitin	protein-coding	17q21
SERPINB5	5268	serpin peptidase inhibitor, clade B (ovalbumin), member 5	protein-coding	18q21.33
SERPINI2	5276	serpin peptidase inhibitor, clade I (pancpin), member 2	protein-coding	3q26.1
PKD1	5310	polycystic kidney disease 1 (autosomal dominant)	protein-coding	16p13.3
PLA2G2A	5320	phospholipase A2, group IIA (platelets, synovial fluid)	protein-coding	1p35
PLAGL1	5325	pleiomorphic adenoma gene-like 1	protein-coding	6q24-q25
PLCB3	5331	phospholipase C, beta 3 (phosphatidylinositol-specific)	protein-coding	11q13
PLCD1	5333	phospholipase C, delta 1	protein-coding	3p22-p21.3
LRP1B	53353	low density lipoprotein receptor-related protein 1B	protein-coding	2q21.2
PML	5371	promyelocytic leukemia	protein-coding	15q22
PMS1	5378	PMS1 postmeiotic segregation increased 1 (S. cerevisiae)	protein-coding	2q31.1
PMS2	5395	PMS2 postmeiotic segregation increased 2 (S. cerevisiae)	protein-coding	7p22.2
PNN	5411	pinin, desmosome associated protein	protein-coding	14q21.1
SEPT4	5414	septin 4	protein-coding	17q22
ERRFI1	54206	ERBB receptor feedback inhibitor 1	protein-coding	1p36
XRN1	54464	5'-3' exoribonuclease 1	protein-coding	3q23
ATR	545	ataxia telangiectasia and Rad3 related	protein-coding	3q23
ING3	54556	inhibitor of growth family, member 3	protein-coding	7q31
EGLN1	54583	egl nine homolog 1 (C. elegans)	protein-coding	1q42.1
PAF1	54623	Paf1, RNA polymerase II associated factor, homolog (S. cerevisiae)	protein-coding	19q13.1
XAF1	54739	XIAP associated factor 1	protein-coding	17p13.1
IL17RD	54756	interleukin 17 receptor D	protein-coding	3p14.3
BTG4	54766	B-cell translocation gene 4	protein-coding	11q23
TET2	54790	tet methylcytosine dioxygenase 2	protein-coding	4q24
ESRP1	54845	epithelial splicing regulatory protein 1	protein-coding	8q22.1
WHSC1L1	54904	Wolf-Hirschhorn syndrome candidate 1-like 1	protein-coding	8p11.2
BANP	54971	BTG3 associated nuclear protein	protein-coding	16q24
HRASLS2	54979	HRAS-like suppressor 2	protein-coding	11q12.3
PINX1	54984	PIN2/TERF1 interacting, telomerase inhibitor 1	protein-coding	8p23
PPP1CA	5499	protein phosphatase 1, catalytic subunit, alpha isozyme	protein-coding	11q13
PPP2CB	5516	protein phosphatase 2, catalytic subunit, beta isozyme	protein-coding	8p12
PPP2R1B	5519	protein phosphatase 2, regulatory subunit A, beta	protein-coding	11q23.2
PBRM1	55193	polybromo 1	protein-coding	3p21
MOB1A	55233	MOB kinase activator 1A	protein-coding	2p13.1
PPP2R4	5524	protein phosphatase 2A activator, regulatory subunit 4	protein-coding	9q34
STEAP3	55240	STEAP family member 3, metalloreductase	protein-coding	2q14.2
VPS53	55275	vacuolar protein sorting 53 homolog (S. cerevisiae)	protein-coding	17p13.3
FBXW7	55294	F-box and WD repeat domain containing 7, E3 ubiquitin protein ligase	protein-coding	4q31.3
PPP3CC	5533	protein phosphatase 3, catalytic subunit, gamma isozyme	protein-coding	8p21.3
PRR5	55615	proline rich 5 (renal)	protein-coding	22q13
TMEM127	55654	transmembrane protein 127	protein-coding	2q11.2
WDR11	55717	WD repeat domain 11	protein-coding	10q26
PRKAR1A	5573	protein kinase, cAMP-dependent, regulatory, type I, alpha	protein-coding	17q23-q24
DNAJC11	55735	DnaJ (Hsp40) homolog, subfamily C, member 11	protein-coding	1p36.31
CHFR	55743	checkpoint with forkhead and ring finger domains, E3 ubiquitin protein ligase	protein-coding	12q24.33
PRKCD	5580	protein kinase C, delta	protein-coding	3p21.31
PRKCI	5584	protein kinase C, iota	protein-coding	3q26.3
THSD1	55901	thrombospondin, type I, domain containing 1	protein-coding	13q14.3
EIF2AK2	5610	eukaryotic translation initiation factor 2-alpha kinase 2	protein-coding	2p22-p21
PRODH	5625	proline dehydrogenase (oxidase) 1	protein-coding	22q11.21
KLK6	5653	kallikrein-related peptidase 6	protein-coding	19q13.3
HTRA1	5654	HtrA serine peptidase 1	protein-coding	10q26.3
KLK10	5655	kallikrein-related peptidase 10	protein-coding	19q13
PANX2	56666	pannexin 2	protein-coding	22q13.33
TCEAL7	56849	transcription elongation factor A (SII)-like 7	protein-coding	Xq22.1
LXN	56925	latexin	protein-coding	3q25.32
DUSP22	56940	dual specificity phosphatase 22	protein-coding	6p25.3
NIT2	56954	nitrilase family, member 2	protein-coding	3q12.2
ADAMTS9	56999	ADAM metallopeptidase with thrombospondin type 1 motif, 9	protein-coding	3p14.1
RAB25	57111	RAB25, member RAS oncogene family	protein-coding	1q22
PTCH1	5727	patched 1	protein-coding	9q22.3
PTEN	5728	phosphatase and tensin homolog	protein-coding	10q23.3
NDRG2	57447	NDRG family member 2	protein-coding	14q11.2
AHRR	57491	aryl-hydrocarbon receptor repressor	protein-coding	5p15.3
MTUS1	57509	microtubule associated tumor suppressor 1	protein-coding	8p22
HACE1	57531	HECT domain and ankyrin repeat containing E3 ubiquitin protein ligase 1	protein-coding	6q16.3
ARHGAP20	57569	Rho GTPase activating protein 20	protein-coding	11q23.1
PCDH10	57575	protocadherin 10	protein-coding	4q28.3
SYT13	57586	synaptotagmin XIII	protein-coding	11p12-p11
BAI2	576	brain-specific angiogenesis inhibitor 2	protein-coding	1p35
BAI3	577	brain-specific angiogenesis inhibitor 3	protein-coding	6q12
PTPN2	5771	protein tyrosine phosphatase, non-receptor type 2	protein-coding	18p11.3-p11.2
PTPN6	5777	protein tyrosine phosphatase, non-receptor type 6	protein-coding	12p13
PTPN12	5782	protein tyrosine phosphatase, non-receptor type 12	protein-coding	7q11.23
CADM3	57863	cell adhesion molecule 3	protein-coding	1q21.2-q22
PTPRD	5789	protein tyrosine phosphatase, receptor type, D	protein-coding	9p23-p24.3
PTPRJ	5795	protein tyrosine phosphatase, receptor type, J	protein-coding	11p11.2
PTPRK	5796	protein tyrosine phosphatase, receptor type, K	protein-coding	6q22.2-q22.3
BARD1	580	BRCA1 associated RING domain 1	protein-coding	2q34-q35
RAD51C	5889	RAD51 homolog C (S. cerevisiae)	protein-coding	17q25.1
RAP1A	5906	RAP1A, member of RAS oncogene family	protein-coding	1p13.3
RAP1GAP	5909	RAP1 GTPase activating protein	protein-coding	1p36.1-p35
RARB	5915	retinoic acid receptor, beta	protein-coding	3p24.2
RARRES3	5920	retinoic acid receptor responder (tazarotene induced) 3	protein-coding	11q23
RB1	5925	retinoblastoma 1	protein-coding	13q14.2
RBBP7	5931	retinoblastoma binding protein 7	protein-coding	Xp22.2
RBL1	5933	retinoblastoma-like 1 (p107)	protein-coding	20q11.2
RBL2	5934	retinoblastoma-like 2 (p130)	protein-coding	16q12.2
RCN2	5955	reticulocalbin 2, EF-hand calcium binding domain	protein-coding	15q23
EDA2R	60401	ectodysplasin A2 receptor	protein-coding	Xq12
RNASEL	6041	ribonuclease L (2',5'-oligoisoadenylate synthetase-dependent)	protein-coding	1q25
RINT1	60561	RAD50 interactor 1	protein-coding	7q22.3
BCR	613	breakpoint cluster region	protein-coding	22q11.23
RPL10	6134	ribosomal protein L10	protein-coding	Xq28
RPS6KA2	6196	ribosomal protein S6 kinase, 90kDa, polypeptide 2	protein-coding	6q27
S100A2	6273	S100 calcium binding protein A2	protein-coding	1q21
S100A11	6282	S100 calcium binding protein A11	protein-coding	1q21
SAFB	6294	scaffold attachment factor B	protein-coding	19p13.3-p13.2
CEACAM1	634	carcinoembryonic antigen-related cell adhesion molecule 1 (biliary glycoprotein)	protein-coding	19q13.2
BIK	638	BCL2-interacting killer (apoptosis-inducing)	protein-coding	22q13.31
SDHA	6389	succinate dehydrogenase complex, subunit A, flavoprotein (Fp)	protein-coding	5p15
PRDM1	639	PR domain containing 1, with ZNF domain	protein-coding	6q21
SDHB	6390	succinate dehydrogenase complex, subunit B, iron sulfur (Ip)	protein-coding	1p36.1-p35
SDHD	6392	succinate dehydrogenase complex, subunit D, integral membrane protein	protein-coding	11q23
BLM	641	Bloom syndrome, RecQ helicase-like	protein-coding	15q26.1
MAP2K4	6416	mitogen-activated protein kinase kinase 4	protein-coding	17p12
SFRP1	6422	secreted frizzled-related protein 1	protein-coding	8p11.21
SFRP5	6425	secreted frizzled-related protein 5	protein-coding	10q24.1
RASSF10	644943	Ras association (RalGDS/AF-6) domain family (N-terminal) member 10	protein-coding	11p15.2
CCDC136	64753	coiled-coil domain containing 136	protein-coding	7q33
SIAH1	6477	siah E3 ubiquitin protein ligase 1	protein-coding	16q12.1
PLEKHG2	64857	pleckstrin homology domain containing, family G (with RhoGef domain) member 2	protein-coding	19q13.2
BMP2	650	bone morphogenetic protein 2	protein-coding	20p12
NDRG4	65009	NDRG family member 4	protein-coding	16q21-q22.1
WNK2	65268	WNK lysine deficient protein kinase 2	protein-coding	9q22.3
SMARCA2	6595	SWI/SNF related, matrix associated, actin dependent regulator of chromatin, subfamily a, member 2	protein-coding	9p22.3
HLTF	6596	helicase-like transcription factor	protein-coding	3q25.1-q26.1
SMARCA4	6597	SWI/SNF related, matrix associated, actin dependent regulator of chromatin, subfamily a, member 4	protein-coding	19p13.2
SMARCB1	6598	SWI/SNF related, matrix associated, actin dependent regulator of chromatin, subfamily b, member 1	protein-coding	22q11.23|22q11
SMO	6608	smoothened, frizzled family receptor	protein-coding	7q32.3
SOD2	6648	superoxide dismutase 2, mitochondrial	protein-coding	6q25.3
BNIP3L	665	BCL2/adenovirus E1B 19kDa interacting protein 3-like	protein-coding	8p21
SOX11	6664	SRY (sex determining region Y)-box 11	protein-coding	2p25
SP100	6672	SP100 nuclear antigen	protein-coding	2q37.1
SPTBN1	6711	spectrin, beta, non-erythrocytic 1	protein-coding	2p21
BRCA1	672	breast cancer 1, early onset	protein-coding	17q21
BRCA2	675	breast cancer 2, early onset	protein-coding	13q12.3
ST5	6764	suppression of tumorigenicity 5	protein-coding	11p15
ST13	6767	suppression of tumorigenicity 13 (colon carcinoma) (Hsp70 interacting protein)	protein-coding	22q13.2
STAT5A	6776	signal transducer and activator of transcription 5A	protein-coding	17q11.2
STK11	6794	serine/threonine kinase 11	protein-coding	19p13.3
SYK	6850	spleen tyrosine kinase	protein-coding	9q22
KLF5	688	Kruppel-like factor 5 (intestinal)	protein-coding	13q22.1
TBX5	6910	T-box 5	protein-coding	12q24.1
TCF4	6925	transcription factor 4	protein-coding	18q21.1
TCF7L2	6934	transcription factor 7-like 2 (T-cell specific, HMG-box)	protein-coding	10q25.3
TCTA	6988	T-cell leukemia translocation altered	protein-coding	3p21
BUB1B	701	BUB1 mitotic checkpoint serine/threonine kinase B	protein-coding	15q15
TFAP2A	7020	transcription factor AP-2 alpha (activating enhancer binding protein 2 alpha)	protein-coding	6p24
TFE3	7030	transcription factor binding to IGHM enhancer 3	protein-coding	Xp11.22
TGFB1	7040	transforming growth factor, beta 1	protein-coding	19q13.1
TGFBI	7045	transforming growth factor, beta-induced, 68kDa	protein-coding	5q31
TGFBR2	7048	transforming growth factor, beta receptor II (70/80kDa)	protein-coding	3p22
TGFBR3	7049	transforming growth factor, beta receptor III	protein-coding	1p33-p32
THBD	7056	thrombomodulin	protein-coding	20p11.2
THBS1	7057	thrombospondin 1	protein-coding	15q15
THRB	7068	thyroid hormone receptor, beta	protein-coding	3p24.2
THY1	7070	Thy-1 cell surface antigen	protein-coding	11q23.3
KLF10	7071	Kruppel-like factor 10	protein-coding	8q22.2
TIMP3	7078	TIMP metallopeptidase inhibitor 3	protein-coding	22q12.3
TNFAIP3	7128	tumor necrosis factor, alpha-induced protein 3	protein-coding	6q23
TP53	7157	tumor protein p53	protein-coding	17p13.1
TP53BP2	7159	tumor protein p53 binding protein, 2	protein-coding	1q41
TP73	7161	tumor protein p73	protein-coding	1p36.3
TSC1	7248	tuberous sclerosis 1	protein-coding	9q34
TSC2	7249	tuberous sclerosis 2	protein-coding	16p13.3
TSG101	7251	tumor susceptibility gene 101	protein-coding	11p15
TTC4	7268	tetratricopeptide repeat domain 4	protein-coding	1p32.3
UCHL1	7345	ubiquitin carboxyl-terminal esterase L1 (ubiquitin thiolesterase)	protein-coding	4p14
VCL	7414	vinculin	protein-coding	10q22.2
VHL	7428	von Hippel-Lindau tumor suppressor, E3 ubiquitin protein ligase	protein-coding	3p25.3
VIL1	7429	villin 1	protein-coding	2q35
WNT5A	7474	wingless-type MMTV integration site family, member 5A	protein-coding	3p21-p14
WNT11	7481	wingless-type MMTV integration site family, member 11	protein-coding	11q13.5
WT1	7490	Wilms tumor 1	protein-coding	11p13
ZFP36	7538	ZFP36 ring finger protein	protein-coding	19q13.1
ZIC1	7545	Zic family member 1	protein-coding	3q24
PCGF2	7703	polycomb group ring finger 2	protein-coding	17q12
ZBTB16	7704	zinc finger and BTB domain containing 16	protein-coding	11q23.1
ZYX	7791	zyxin	protein-coding	7q32
PRDM2	7799	PR domain containing 2, with ZNF domain	protein-coding	1p36.21
BTG2	7832	BTG family, member 2	protein-coding	1q32
SEMA3B	7869	sema domain, immunoglobulin domain (Ig), short basic domain, secreted, (semaphorin) 3B	protein-coding	3p21.3
IRX1	79192	iroquois homeobox 1	protein-coding	5p15.3
BHLHE41	79365	basic helix-loop-helix family, member e41	protein-coding	12p12.1
CDC73	79577	cell division cycle 73	protein-coding	1q25
FAT4	79633	FAT atypical cadherin 4	protein-coding	4q28.1
MCPH1	79648	microcephalin 1	protein-coding	8p23.1
PALB2	79728	partner and localizer of BRCA2	protein-coding	16p12.2
FBXO31	79791	F-box protein 31	protein-coding	16q24.2
TFPI2	7980	tissue factor pathway inhibitor 2	protein-coding	7q22
ST7	7982	suppression of tumorigenicity 7	protein-coding	7q31.2
GGNBP2	79893	gametogenetin binding protein 2	protein-coding	17q12
TUSC3	7991	tumor suppressor candidate 3	protein-coding	8p22
DOK3	79930	docking protein 3	protein-coding	5q35.3
FAM188A	80013	family with sequence similarity 188, member A	protein-coding	10p13
NRSN2	80023	neurensin 2	protein-coding	20p13
NR4A3	8013	nuclear receptor subfamily 4, group A, member 3	protein-coding	9q22
NCOA4	8031	nuclear receptor coactivator 4	protein-coding	10q11.2
CUL5	8065	cullin 5	protein-coding	11q22.3
COL18A1	80781	collagen, type XVIII, alpha 1	protein-coding	21q22.3
CDK2AP1	8099	cyclin-dependent kinase 2 associated protein 1	protein-coding	12q24.31
IFT88	8100	intraflagellar transport 88 homolog (Chlamydomonas)	protein-coding	13q12.1
GPR68	8111	G protein-coupled receptor 68	protein-coding	14q31
ANP32A	8125	acidic (leucine-rich) nuclear phosphoprotein 32 family, member A	protein-coding	15q23
CABLES2	81928	Cdk5 and Abl enzyme substrate 2	protein-coding	20q13.33
CAPG	822	capping protein (actin filament), gelsolin-like	protein-coding	2p11.2
ARID1A	8289	AT rich interactive domain 1A (SWI-like)	protein-coding	1p35.3
AXIN1	8312	axin 1	protein-coding	16p13.3
AXIN2	8313	axin 2	protein-coding	17q23-q24
BAP1	8314	BRCA1 associated protein-1 (ubiquitin carboxy-terminal hydrolase)	protein-coding	3p21.31-p21.2
RASSF5	83593	Ras association (RalGDS/AF-6) domain family member 5	protein-coding	1q32.1
SOX7	83595	SRY (sex determining region Y)-box 7	protein-coding	8p22
YPEL3	83719	yippee-like 3 (Drosophila)	protein-coding	16p11.2
ARMC10	83787	armadillo repeat containing 10	protein-coding	7q22.1
MAD1L1	8379	MAD1 mitotic arrest deficient-like 1 (yeast)	protein-coding	7p22
RASSF4	83937	Ras association (RalGDS/AF-6) domain family member 4	protein-coding	10q11.21
SRPX	8406	sushi-repeat containing protein, X-linked	protein-coding	Xp21.1
CASP8	841	caspase 8, apoptosis-related cysteine peptidase	protein-coding	2q33-q34
PPP1R1B	84152	protein phosphatase 1, regulatory (inhibitor) subunit 1B	protein-coding	17q12
TCHP	84260	trichoplein, keratin filament binding	protein-coding	12q24.11
ING5	84289	inhibitor of growth family, member 5	protein-coding	2q37.3
PHF6	84295	PHD finger protein 6	protein-coding	Xq26.3
NR0B2	8431	nuclear receptor subfamily 0, group B, member 2	protein-coding	1p36.1
RECK	8434	reversion-inducing-cysteine-rich protein with kazal motifs	protein-coding	9p13.3
RASAL1	8437	RAS protein activator like 1 (GAP1 like)	protein-coding	12q23-q24
C2orf40	84417	chromosome 2 open reading frame 40	protein-coding	2q12.2
CUL4A	8451	cullin 4A	protein-coding	13q34
PPAPDC1B	84513	phosphatidic acid phosphatase type 2 domain containing 1B	protein-coding	8p11.23
CUL3	8452	cullin 3	protein-coding	2q36.2
HOPX	84525	HOP homeobox	protein-coding	4q12
CUL2	8453	cullin 2	protein-coding	10p11.21
CUL1	8454	cullin 1	protein-coding	7q36.1
SPINK7	84651	serine peptidase inhibitor, Kazal type 7 (putative)	protein-coding	5q32
MYO18B	84700	myosin XVIIIB	protein-coding	22q12.1
BEX2	84707	brain expressed X-linked 2	protein-coding	Xq22
ZC3H10	84872	zinc finger CCCH-type containing 10	protein-coding	12q13.2
MFSD2A	84879	major facilitator superfamily domain containing 2A	protein-coding	1p34.2
TBRG1	84897	transforming growth factor beta regulator 1	protein-coding	11q24.2
ZNF382	84911	zinc finger protein 382	protein-coding	19q13.12
MAPKAPK5	8550	mitogen-activated protein kinase-activated protein kinase 5	protein-coding	12q24.13
THOC5	8563	THO complex 5	protein-coding	22q12.2
CAV1	857	caveolin 1, caveolae protein, 22kDa	protein-coding	7q31.1
PDLIM4	8572	PDZ and LIM domain 4	protein-coding	5q31.1
TMEFF1	8577	transmembrane protein with EGF-like and two follistatin-like domains 1	protein-coding	9q31
CAV2	858	caveolin 2	protein-coding	7q31.1
PPAP2A	8611	phosphatidic acid phosphatase type 2A	protein-coding	5q11
TP63	8626	tumor protein p63	protein-coding	3q28
CBFA2T3	863	core-binding factor, runt domain, alpha subunit 2; translocated to, 3	protein-coding	16q24
UNC5C	8633	unc-5 homolog C (C. elegans)	protein-coding	4q21-q23
RNASET2	8635	ribonuclease T2	protein-coding	6q27
RUNX3	864	runt-related transcription factor 3	protein-coding	1p36
PTCH2	8643	patched 2	protein-coding	1p34.1
SOCS1	8651	suppressor of cytokine signaling 1	protein-coding	16p13.13
BECN1	8678	beclin 1, autophagy related	protein-coding	17q21
FADD	8772	Fas (TNFRSF6)-associated via death domain	protein-coding	11q13.3
TNFRSF10B	8795	tumor necrosis factor receptor superfamily, member 10b	protein-coding	8p22-p21
TNFRSF10A	8797	tumor necrosis factor receptor superfamily, member 10a	protein-coding	8p21
TRIM24	8805	tripartite motif containing 24	protein-coding	7q32-q34
INPP4B	8821	inositol polyphosphate-4-phosphatase, type II, 105kDa	protein-coding	4q31.21
WISP3	8838	WNT1 inducible signaling pathway protein 3	protein-coding	6q21
HDAC3	8841	histone deacetylase 3	protein-coding	5q31
TSC22D1	8848	TSC22 domain family, member 1	protein-coding	13q14
ALDH1A2	8854	aldehyde dehydrogenase 1 family, member A2	protein-coding	15q21.3
KRIT1	889	KRIT1, ankyrin repeat containing	protein-coding	7q21.2
BCL10	8915	B-cell CLL/lymphoma 10	protein-coding	1p22
CCNC	892	cyclin C	protein-coding	6q21
MBD4	8930	methyl-CpG binding domain protein 4	protein-coding	3q21.3
LIMD1	8994	LIM domains containing 1	protein-coding	3p21.3
SOCS3	9021	suppressor of cytokine signaling 3	protein-coding	17q25.3
UNC5A	90249	unc-5 homolog A (C. elegans)	protein-coding	5q35.2
DOK2	9046	docking protein 2, 56kDa	protein-coding	8p21.3
GADD45GIP1	90480	growth arrest and DNA-damage-inducible, gamma interacting protein 1	protein-coding	19p13.2
AIP	9049	aryl hydrocarbon receptor interacting protein	protein-coding	11q13.3
GPRC5A	9052	G protein-coupled receptor, family C, group 5, member A	protein-coding	12p13-p12.3
STARD13	90627	StAR-related lipid transfer (START) domain containing 13	protein-coding	13q12-q13
DIRAS3	9077	DIRAS family, GTP-binding RAS-like 3	protein-coding	1p31
LATS1	9113	large tumor suppressor kinase 1	protein-coding	6q25.1
L3MBTL4	91133	l(3)mbt-like 4 (Drosophila)	protein-coding	18p11.31
NEURL	9148	neuralized homolog (Drosophila)	protein-coding	10q25.1
RASL10B	91608	RAS-like, family 10, member B	protein-coding	17q12
CABLES1	91768	Cdk5 and Abl enzyme substrate 1	protein-coding	18q11.2
LGI1	9211	leucine-rich, glioma inactivated 1	protein-coding	10q24
SCGB3A1	92304	secretoglobin, family 3A, member 1	protein-coding	5q35-qter
GORAB	92344	golgin, RAB6-interacting	protein-coding	1q24.2
AIMP1	9255	aminoacyl tRNA synthetase complex-interacting multifunctional protein 1	protein-coding	4q24
MFHAS1	9258	malignant fibrous histiocytoma amplified sequence 1	protein-coding	8p23.1
KLF4	9314	Kruppel-like factor 4 (gut)	protein-coding	9q31
COPS2	9318	COP9 signalosome subunit 2	protein-coding	15q21.2
SLIT2	9353	slit homolog 2 (Drosophila)	protein-coding	4p15.2
KL	9365	klotho	protein-coding	13q12
SLC9A3R1	9368	solute carrier family 9, subfamily A (NHE3, cation proton antiporter 3), member 3 regulator 1	protein-coding	17q25.1
HTRA3	94031	HtrA serine peptidase 3	protein-coding	4p16.1
ARHGAP29	9411	Rho GTPase activating protein 29	protein-coding	1p22.1
TP53INP1	94241	tumor protein p53 inducible nuclear protein 1	protein-coding	8q22
AIM2	9447	absent in melanoma 2	protein-coding	1q22
LITAF	9516	lipopolysaccharide-induced TNF factor	protein-coding	16p13.13
EEF1E1	9521	eukaryotic translation elongation factor 1 epsilon 1	protein-coding	6p24.3
EI24	9538	etoposide induced 2.4	protein-coding	11q24
AKAP12	9590	A kinase (PRKA) anchor protein 12	protein-coding	6q24-q25
ISG15	9636	ISG15 ubiquitin-like modifier	protein-coding	1p36.33
SAFB2	9667	scaffold attachment factor B2	protein-coding	19p13.3
RASSF2	9770	Ras association (RalGDS/AF-6) domain family member 2	protein-coding	20p13
MTSS1	9788	metastasis suppressor 1	protein-coding	8p22
RB1CC1	9821	RB1-inducible coiled-coil 1	protein-coding	8q11
CDK11B	984	cyclin-dependent kinase 11B	protein-coding	1p36.33
MAFB	9935	v-maf musculoaponeurotic fibrosarcoma oncogene homolog B (avian)	protein-coding	20q11.2-q13.1
DLEC1	9940	deleted in lung and esophageal cancer 1	protein-coding	3p21.3
RBX1	9978	ring-box 1, E3 ubiquitin protein ligase	protein-coding	22q13.2
DMTF1	9988	cyclin D binding myb-like transcription factor 1	protein-coding	7q21
CDH1	999	cadherin 1, type 1, E-cadherin (epithelial)	protein-coding	16q22.1
PTENP1	11191	phosphatase and tensin homolog pseudogene 1	pseudo	9p21
ASXL1	171023	additional sex combs like 1 (Drosophila)	protein-coding	20q11
BAX	581	BCL2-associated X protein	protein-coding	19q13.3-q13.4
ABCB1	5243	ATP-binding cassette, sub-family B (MDR/TAP), member 1	protein-coding	7q21.12
ABL1	25	c-abl oncogene 1, non-receptor tyrosine kinase	protein-coding	9q34.1
ABTB1	80325	ankyrin repeat and BTB (POZ) domain containing 1	protein-coding	3q21
ACACA	31	acetyl-CoA carboxylase alpha	protein-coding	17q21
ACTA2	59	actin, alpha 2, smooth muscle, aorta	protein-coding	10q23.3
ADAM12	8038	ADAM metallopeptidase domain 12	protein-coding	10q26.3
ADIPOQ	9370	adiponectin, C1Q and collagen domain containing	protein-coding	3q27
AGTR2	186	angiotensin II receptor, type 2	protein-coding	Xq22-q23
AIFM2	84883	apoptosis-inducing factor, mitochondrion-associated, 2	protein-coding	10q22.1
AKR1B10	57016	aldo-keto reductase family 1, member B10 (aldose reductase)	protein-coding	7q33
AKT1	207	v-akt murine thymoma viral oncogene homolog 1	protein-coding	14q32.32
ALCAM	214	activated leukocyte cell adhesion molecule	protein-coding	3q13.1
ALOX15	246	arachidonate 15-lipoxygenase	protein-coding	17p13.3
ALPL	249	alkaline phosphatase, liver/bone/kidney	protein-coding	1p36.12
ANP32B	10541	acidic (leucine-rich) nuclear phosphoprotein 32 family, member B	protein-coding	9q22.32
ANP32C	23520	acidic (leucine-rich) nuclear phosphoprotein 32 family, member C	protein-coding	4q32.3
ANP32D	23519	acidic (leucine-rich) nuclear phosphoprotein 32 family, member D	protein-coding	12q13.11
APITD1	378708	apoptosis-inducing, TAF9-like domain 1	protein-coding	1p36.22
APP	351	amyloid beta (A4) precursor protein	protein-coding	21q21.3
AR	367	androgen receptor	protein-coding	Xq12
ARG1	383	arginase, liver	protein-coding	6q23
ARL14	80117	ADP-ribosylation factor-like 14	protein-coding	3q25.33
ARRB2	409	arrestin, beta 2	protein-coding	17p13
ATF3	467	activating transcription factor 3	protein-coding	1q32.3
AURKA	6790	aurora kinase A	protein-coding	20q13
AURKB	9212	aurora kinase B	protein-coding	17p13.1
BAI1	575	brain-specific angiogenesis inhibitor 1	protein-coding	8q24.3
BAK1	578	BCL2-antagonist/killer 1	protein-coding	6p21.3
BCAR1	9564	breast cancer anti-estrogen resistance 1	protein-coding	16q23.1
BCL11B	64919	B-cell CLL/lymphoma 11B (zinc finger protein)	protein-coding	14q32.2
BCL2	596	B-cell CLL/lymphoma 2	protein-coding	18q21.3
BCL3	602	B-cell CLL/lymphoma 3	protein-coding	19q13.1-q13.2
BIRC5	332	baculoviral IAP repeat containing 5	protein-coding	17q25
BMI1	648	BMI1 polycomb ring finger oncogene	protein-coding	10p11.23
BMPR1A	657	bone morphogenetic protein receptor, type IA	protein-coding	10q22.3
BMPR1B	658	bone morphogenetic protein receptor, type IB	protein-coding	4q22-q24
BNIP3	664	BCL2/adenovirus E1B 19kDa interacting protein 3	protein-coding	10q26.3
BSG	682	basigin (Ok blood group)	protein-coding	19p13.3
BTG3	10950	BTG family, member 3	protein-coding	21q21.1
BTRC	8945	beta-transducin repeat containing E3 ubiquitin protein ligase	protein-coding	10q24.32
C12orf5	57103	chromosome 12 open reading frame 5	protein-coding	12p13.3
CA12	771	carbonic anhydrase XII	protein-coding	15q22
CA9	768	carbonic anhydrase IX	protein-coding	9p13.3
CARS	833	cysteinyl-tRNA synthetase	protein-coding	11p15.5
CASC5	57082	cancer susceptibility candidate 5	protein-coding	15q14
CBY1	25776	chibby homolog 1 (Drosophila)	protein-coding	22q12
CCNA2	890	cyclin A2	protein-coding	4q27
CCND1	595	cyclin D1	protein-coding	11q13
CCND2	894	cyclin D2	protein-coding	12p13
CCND3	896	cyclin D3	protein-coding	6p21
CCNDBP1	23582	cyclin D-type binding-protein 1	protein-coding	15q14-q15
CCNG1	900	cyclin G1	protein-coding	5q32-q34
CD4	920	CD4 molecule	protein-coding	12p13.31
CD58	965	CD58 molecule	protein-coding	1p13
CD59	966	CD59 molecule, complement regulatory protein	protein-coding	11p13
CD81	975	CD81 molecule	protein-coding	11p15.5
CDC14A	8556	cell division cycle 14A	protein-coding	1p21
CDC14B	8555	cell division cycle 14B	protein-coding	9q22.3
CDH19	28513	cadherin 19, type 2	protein-coding	18q22.1
CDH20	28316	cadherin 20, type 2	protein-coding	18q21.33
CDK2	1017	cyclin-dependent kinase 2	protein-coding	12q13
CDK6	1021	cyclin-dependent kinase 6	protein-coding	7q21-q22
CDKN1B	1027	cyclin-dependent kinase inhibitor 1B (p27, Kip1)	protein-coding	12p13.1-p12
CDKN2AIP	55602	CDKN2A interacting protein	protein-coding	4q35.1
CFL1	1072	cofilin 1 (non-muscle)	protein-coding	11q13
CFLAR	8837	CASP8 and FADD-like apoptosis regulator	protein-coding	2q33-q34
CHL1	10752	cell adhesion molecule with homology to L1CAM (close homolog of L1)	protein-coding	3p26.1
CHMP1A	5119	charged multivesicular body protein 1A	protein-coding	16q24.3
CKAP4	10970	cytoskeleton-associated protein 4	protein-coding	12q23.3
CKS1B	1163	CDC28 protein kinase regulatory subunit 1B	protein-coding	1q21.2
CLCA2	9635	chloride channel accessory 2	protein-coding	1p22.3
CLDN2	9075	claudin 2	protein-coding	Xq22.3-q23
CLSPN	63967	claspin	protein-coding	1p34.2
CNOT7	29883	CCR4-NOT transcription complex, subunit 7	protein-coding	8p22-p21.3
CNTN4	152330	contactin 4	protein-coding	3p26.3
CNTN6	27255	contactin 6	protein-coding	3p26-p25
CPSF3	51692	cleavage and polyadenylation specific factor 3, 73kDa	protein-coding	2p25.1
CREB1	1385	cAMP responsive element binding protein 1	protein-coding	2q34
CREG1	8804	cellular repressor of E1A-stimulated genes 1	protein-coding	1q24
CRK	1398	v-crk sarcoma virus CT10 oncogene homolog (avian)	protein-coding	17p13.3
CSF3	1440	colony stimulating factor 3 (granulocyte)	protein-coding	17q11.2-q12
CSRNP1	64651	cysteine-serine-rich nuclear protein 1	protein-coding	3p22
CTNNA1	1495	catenin (cadherin-associated protein), alpha 1, 102kDa	protein-coding	5q31.2
CTNNB1	1499	catenin (cadherin-associated protein), beta 1, 88kDa	protein-coding	3p21
CUX1	1523	cut-like homeobox 1	protein-coding	7q22.1
CXCL12	6387	chemokine (C-X-C motif) ligand 12	protein-coding	10q11.1
CXCR4	7852	chemokine (C-X-C motif) receptor 4	protein-coding	2q21
CXCR7	57007	chemokine (C-X-C motif) receptor 7	protein-coding	2q37.3
CYBA	1535	cytochrome b-245, alpha polypeptide	protein-coding	16q24
CYP27B1	1594	cytochrome P450, family 27, subfamily B, polypeptide 1	protein-coding	12q13.1-q13.3
CYR61	3491	cysteine-rich, angiogenic inducer, 61	protein-coding	1p22.3
DBC1	1620	deleted in bladder cancer 1	protein-coding	9q32-q33
DDX5	1655	DEAD (Asp-Glu-Ala-Asp) box helicase 5	protein-coding	17q21
DHX34	9704	DEAH (Asp-Glu-Ala-His) box polypeptide 34	protein-coding	19q13.3
DHX9	1660	DEAH (Asp-Glu-Ala-His) box helicase 9	protein-coding	1q25
DLG3	1741	discs, large homolog 3 (Drosophila)	protein-coding	Xq13.1
DLGAP5	9787	discs, large (Drosophila) homolog-associated protein 5	protein-coding	14q22.3
DLK1	8788	delta-like 1 homolog (Drosophila)	protein-coding	14q32
DNAJA3	9093	DnaJ (Hsp40) homolog, subfamily A, member 3	protein-coding	16p13.3
DNMT1	1786	DNA (cytosine-5-)-methyltransferase 1	protein-coding	19p13.2
DNMT3B	1789	DNA (cytosine-5-)-methyltransferase 3 beta	protein-coding	20q11.2
DOT1L	84444	DOT1-like histone H3K79 methyltransferase	protein-coding	19p13.3
DRG1	4733	developmentally regulated GTP binding protein 1	protein-coding	22q12.2
E2F2	1870	E2F transcription factor 2	protein-coding	1p36
E2F3	1871	E2F transcription factor 3	protein-coding	6p22
E2F4	1874	E2F transcription factor 4, p107/p130-binding	protein-coding	16q21-q22
E2F5	1875	E2F transcription factor 5, p130-binding	protein-coding	8q21.2
E2F6	1876	E2F transcription factor 6	protein-coding	2p25.1
EAF2	55840	ELL associated factor 2	protein-coding	3q13.33
ECT2	1894	epithelial cell transforming sequence 2 oncogene	protein-coding	3q26.1-q26.2
EDN1	1906	endothelin 1	protein-coding	6p24.1
EDN2	1907	endothelin 2	protein-coding	1p34
EGF	1950	epidermal growth factor	protein-coding	4q25
EGFR	1956	epidermal growth factor receptor	protein-coding	7p12
EIF2S1	1965	eukaryotic translation initiation factor 2, subunit 1 alpha, 35kDa	protein-coding	14q23.3
ENC1	8507	ectodermal-neural cortex 1 (with BTB domain)	protein-coding	5q13
ENO1	2023	enolase 1, (alpha)	protein-coding	1p36.2
EPAS1	2034	endothelial PAS domain protein 1	protein-coding	2p21-p16
ERAP1	51752	endoplasmic reticulum aminopeptidase 1	protein-coding	5q15
ERAP2	64167	endoplasmic reticulum aminopeptidase 2	protein-coding	5q15
ERBB2	2064	v-erb-b2 erythroblastic leukemia viral oncogene homolog 2, neuro/glioblastoma derived oncogene homolog (avian)	protein-coding	17q12
ERCC6	2074	excision repair cross-complementing rodent repair deficiency, complementation group 6	protein-coding	10q11.23
ESR1	2099	estrogen receptor 1	protein-coding	6q25.1
ETS2	2114	v-ets erythroblastosis virus E26 oncogene homolog 2 (avian)	protein-coding	21q22.2
EZH2	2146	enhancer of zeste homolog 2 (Drosophila)	protein-coding	7q35-q36
F3	2152	coagulation factor III (thromboplastin, tissue factor)	protein-coding	1p22-p21
FAS	355	Fas cell surface death receptor	protein-coding	10q24.1
FAT2	2196	FAT atypical cadherin 2	protein-coding	5q33.1
FAT3	120114	FAT atypical cadherin 3	protein-coding	11q14.3
FAU	2197	Finkel-Biskis-Reilly murine sarcoma virus (FBR-MuSV) ubiquitously expressed	protein-coding	11q13
FBLN1	2192	fibulin 1	protein-coding	22q13.31
FGF1	2246	fibroblast growth factor 1 (acidic)	protein-coding	5q31
FLI1	2313	Friend leukemia virus integration 1	protein-coding	11q24.1-q24.3
FLNA	2316	filamin A, alpha	protein-coding	Xq28
FLT3	2322	fms-related tyrosine kinase 3	protein-coding	13q12
G3BP1	10146	GTPase activating protein (SH3 domain) binding protein 1	protein-coding	5q33.1
G3BP2	9908	GTPase activating protein (SH3 domain) binding protein 2	protein-coding	4q21.1
GAK	2580	cyclin G associated kinase	protein-coding	4p16
GAS8	2622	growth arrest-specific 8	protein-coding	16q24.3
GRP	2922	gastrin-releasing peptide	protein-coding	18q21.1-q21.32
GSDMD	79792	gasdermin D	protein-coding	8q24.3
GSK3B	2932	glycogen synthase kinase 3 beta	protein-coding	3q13.3
GSTP1	2950	glutathione S-transferase pi 1	protein-coding	11q13
GTF2E1	2960	general transcription factor IIE, polypeptide 1, alpha 56kDa	protein-coding	3q21-q24
GTSE1	51512	G-2 and S-phase expressed 1	protein-coding	22q13.2-q13.3
H19	283120	H19, imprinted maternally expressed transcript (non-protein coding)	miscRNA	11p15.5
HDAC1	3065	histone deacetylase 1	protein-coding	1p34
HDAC2	3066	histone deacetylase 2	protein-coding	6q21
HIF1A	3091	hypoxia inducible factor 1, alpha subunit (basic helix-loop-helix transcription factor)	protein-coding	14q23.2
HIF1AN	55662	hypoxia inducible factor 1, alpha subunit inhibitor	protein-coding	10q24
HLA-A	3105	major histocompatibility complex, class I, A	protein-coding	6p21.3
HOXA5	3202	homeobox A5	protein-coding	7p15.2
HRAS	3265	v-Ha-ras Harvey rat sarcoma viral oncogene homolog	protein-coding	11p15.5
HUWE1	10075	HECT, UBA and WWE domain containing 1, E3 ubiquitin protein ligase	protein-coding	Xp11.22
HYAL1	3373	hyaluronoglucosaminidase 1	protein-coding	3p21.3-p21.2
IER3	8870	immediate early response 3	protein-coding	6p21.3
IFNB1	3456	interferon, beta 1, fibroblast	protein-coding	9p21
IFNG	3458	interferon, gamma	protein-coding	12q14
IGF1	3479	insulin-like growth factor 1 (somatomedin C)	protein-coding	12q23.2
IGF1R	3480	insulin-like growth factor 1 receptor	protein-coding	15q26.3
IGFBP1	3484	insulin-like growth factor binding protein 1	protein-coding	7p13-p12
IGFBP6	3489	insulin-like growth factor binding protein 6	protein-coding	12q13
IKBKE	9641	inhibitor of kappa light polypeptide gene enhancer in B-cells, kinase epsilon	protein-coding	1q32.1
IKZF2	22807	IKAROS family zinc finger 2 (Helios)	protein-coding	2q34
IKZF3	22806	IKAROS family zinc finger 3 (Aiolos)	protein-coding	17q21
IL10	3586	interleukin 10	protein-coding	1q31-q32
IL17A	3605	interleukin 17A	protein-coding	6p12
IL1B	3553	interleukin 1, beta	protein-coding	2q14
IL2	3558	interleukin 2	protein-coding	4q26-q27
IL2RA	3559	interleukin 2 receptor, alpha	protein-coding	10p15-p14
IL6	3569	interleukin 6 (interferon, beta 2)	protein-coding	7p21
INHA	3623	inhibin, alpha	protein-coding	2q33-q36
INHBA	3624	inhibin, beta A	protein-coding	7p15-p13
IRS1	3667	insulin receptor substrate 1	protein-coding	2q36
ISOC2	79763	isochorismatase domain containing 2	protein-coding	19q13.42
JAK2	3717	Janus kinase 2	protein-coding	9p24
KAT2B	8850	K(lysine) acetyltransferase 2B	protein-coding	3p24
KAT5	10524	K(lysine) acetyltransferase 5	protein-coding	11q13
KIAA0101	9768	KIAA0101	protein-coding	15q22.31
KISS1R	84634	KISS1 receptor	protein-coding	19p13.3
KIT	3815	v-kit Hardy-Zuckerman 4 feline sarcoma viral oncogene homolog	protein-coding	4q11-q12
KLK11	11012	kallikrein-related peptidase 11	protein-coding	19q13.33
KPNA2	3838	karyopherin alpha 2 (RAG cohort 1, importin alpha 1)	protein-coding	17q24.2
KRAS	3845	v-Ki-ras2 Kirsten rat sarcoma viral oncogene homolog	protein-coding	12p12.1
KSR1	8844	kinase suppressor of ras 1	protein-coding	17q11.2
LAMA5	3911	laminin, alpha 5	protein-coding	20q13.2-q13.3
LCN2	3934	lipocalin 2	protein-coding	9q34
LDOC1	23641	leucine zipper, down-regulated in cancer 1	protein-coding	Xq27
LETMD1	25875	LETM1 domain containing 1	protein-coding	12q13.12
LIF	3976	leukemia inhibitory factor	protein-coding	22q12.2
LLGL1	3996	lethal giant larvae homolog 1 (Drosophila)	protein-coding	17p11.2
LYN	4067	v-yes-1 Yamaguchi sarcoma viral related oncogene homolog	protein-coding	8q13
LYPD1	116372	LY6/PLAUR domain containing 1	protein-coding	2q21.2
LZTS2	84445	leucine zipper, putative tumor suppressor 2	protein-coding	10q24
MAML1	9794	mastermind-like 1 (Drosophila)	protein-coding	5q35
MAP1B	4131	microtubule-associated protein 1B	protein-coding	5q13
MAP2K2	5605	mitogen-activated protein kinase kinase 2	protein-coding	19p13.3
MAP3K4	4216	mitogen-activated protein kinase kinase kinase 4	protein-coding	6q26
MAP3K7	6885	mitogen-activated protein kinase kinase kinase 7	protein-coding	6q15
MAPK1	5594	mitogen-activated protein kinase 1	protein-coding	22q11.21
MAPK14	1432	mitogen-activated protein kinase 14	protein-coding	6p21.3-p21.2
MAPK3	5595	mitogen-activated protein kinase 3	protein-coding	16p11.2
MAPK8	5599	mitogen-activated protein kinase 8	protein-coding	10q11.22
MAPK9	5601	mitogen-activated protein kinase 9	protein-coding	5q35
MAPRE3	22924	microtubule-associated protein, RP/EB family, member 3	protein-coding	2p23.3-p23.1
MBD2	8932	methyl-CpG binding domain protein 2	protein-coding	18q21
MDC1	9656	mediator of DNA-damage checkpoint 1	protein-coding	6p21.3
MDH1	4190	malate dehydrogenase 1, NAD (soluble)	protein-coding	2p13.3
MDM2	4193	MDM2 oncogene, E3 ubiquitin protein ligase	protein-coding	12q14.3-q15
MDM4	4194	Mdm4 p53 binding protein homolog (mouse)	protein-coding	1q32
MED23	9439	mediator complex subunit 23	protein-coding	6q22.33-q24.1
MEF2C	4208	myocyte enhancer factor 2C	protein-coding	5q14
MET	4233	met proto-oncogene (hepatocyte growth factor receptor)	protein-coding	7q31
MIPOL1	145282	mirror-image polydactyly 1	protein-coding	14q13.3
MMP2	4313	matrix metallopeptidase 2 (gelatinase A, 72kDa gelatinase, 72kDa type IV collagenase)	protein-coding	16q13-q21
MOAP1	64112	modulator of apoptosis 1	protein-coding	14q32
MTHFR	4524	methylenetetrahydrofolate reductase (NAD(P)H)	protein-coding	1p36.3
MVP	9961	major vault protein	protein-coding	16p11.2
MXD1	4084	MAX dimerization protein 1	protein-coding	2p13-p12
MYC	4609	v-myc myelocytomatosis viral oncogene homolog (avian)	protein-coding	8q24.21
MYCN	4613	v-myc myelocytomatosis viral related oncogene, neuroblastoma derived (avian)	protein-coding	2p24.3
NAP1L4	4676	nucleosome assembly protein 1-like 4	protein-coding	11p15.5
NBN	4683	nibrin	protein-coding	8q21
NBR1	4077	neighbor of BRCA1 gene 1	protein-coding	17q21.31
NBR2	10230	neighbor of BRCA1 gene 2 (non-protein coding)	miscRNA	17q21
NCR3	259197	natural cytotoxicity triggering receptor 3	protein-coding	6p21.3
NDUFA13	51079	NADH dehydrogenase (ubiquinone) 1 alpha subcomplex, 13	protein-coding	19p13.2
NEK8	284086	NIMA-related kinase 8	protein-coding	17q11.1
NFKB2	4791	nuclear factor of kappa light polypeptide gene enhancer in B-cells 2 (p49/p100)	protein-coding	10q24
NFKBIA	4792	nuclear factor of kappa light polypeptide gene enhancer in B-cells inhibitor, alpha	protein-coding	14q13
NFYA	4800	nuclear transcription factor Y, alpha	protein-coding	6p21.3
NIT1	4817	nitrilase 1	protein-coding	1q21-q22
NOG	9241	noggin	protein-coding	17q22
NOX1	27035	NADPH oxidase 1	protein-coding	Xq22
NOX4	50507	NADPH oxidase 4	protein-coding	11q14.2-q21
NPM1	4869	nucleophosmin (nucleolar phosphoprotein B23, numatrin)	protein-coding	5q35.1
NRP1	8829	neuropilin 1	protein-coding	10p12
NTN1	9423	netrin 1	protein-coding	17p13-p12
NTRK1	4914	neurotrophic tyrosine kinase, receptor, type 1	protein-coding	1q21-q22
NUDT2	318	nudix (nucleoside diphosphate linked moiety X)-type motif 2	protein-coding	9p13
NUP98	4928	nucleoporin 98kDa	protein-coding	11p15.5
OSM	5008	oncostatin M	protein-coding	22q12.2
OVCA2	124641	ovarian tumor suppressor candidate 2	protein-coding	17p13.3
PARP1	142	poly (ADP-ribose) polymerase 1	protein-coding	1q41-q42
PARVG	64098	parvin, gamma	protein-coding	22q13.31
PCBP4	57060	poly(rC) binding protein 4	protein-coding	3p21
PDCD1	5133	programmed cell death 1	protein-coding	2q37.3
PEBP1	5037	phosphatidylethanolamine binding protein 1	protein-coding	12q24.23
PECAM1	5175	platelet/endothelial cell adhesion molecule 1	protein-coding	17q23.3
PERP	64065	PERP, TP53 apoptosis effector	protein-coding	6q24
PES1	23481	pescadillo ribosomal biogenesis factor 1	protein-coding	22q12.1
PGR	5241	progesterone receptor	protein-coding	11q22-q23
PHB2	11331	prohibitin 2	protein-coding	12p13
PHF17	79960	PHD finger protein 17	protein-coding	4q26-q27
PHLDA2	7262	pleckstrin homology-like domain, family A, member 2	protein-coding	11p15.4
PIK3C3	5289	phosphatidylinositol 3-kinase, catalytic subunit type 3	protein-coding	18q12.3
PIK3CA	5290	phosphatidylinositol-4,5-bisphosphate 3-kinase, catalytic subunit alpha	protein-coding	3q26.3
PITX1	5307	paired-like homeodomain 1	protein-coding	5q31.1
PKN3	29941	protein kinase N3	protein-coding	9q34.11
PLA2R1	22925	phospholipase A2 receptor 1, 180kDa	protein-coding	2q23-q24
PLK1	5347	polo-like kinase 1	protein-coding	16p12.2
PLK4	10733	polo-like kinase 4	protein-coding	4q28
POU1F1	5449	POU class 1 homeobox 1	protein-coding	3p11
PPAN	56342	peter pan homolog (Drosophila)	protein-coding	19p13
PPARA	5465	peroxisome proliferator-activated receptor alpha	protein-coding	22q13.31
PPARD	5467	peroxisome proliferator-activated receptor delta	protein-coding	6p21.2
PPFIA1	8500	protein tyrosine phosphatase, receptor type, f polypeptide (PTPRF), interacting protein (liprin), alpha 1	protein-coding	11q13.3
PPM1A	5494	protein phosphatase, Mg2+/Mn2+ dependent, 1A	protein-coding	14q23.1
PPM1D	8493	protein phosphatase, Mg2+/Mn2+ dependent, 1D	protein-coding	17q23.2
PPP2R2B	5521	protein phosphatase 2, regulatory subunit B, beta	protein-coding	5q32
PRL	5617	prolactin	protein-coding	6p22.2-p21.3
PRMT5	10419	protein arginine methyltransferase 5	protein-coding	14q11.2
PROC	5624	protein C (inactivator of coagulation factors Va and VIIIa)	protein-coding	2q13-q14
PROX1	5629	prospero homeobox 1	protein-coding	1q41
PRX	57716	periaxin	protein-coding	19q13.2
PSMC3	5702	proteasome (prosome, macropain) 26S subunit, ATPase, 3	protein-coding	11p11.2
PTGES	9536	prostaglandin E synthase	protein-coding	9q34.3
PTGS2	5743	prostaglandin-endoperoxide synthase 2 (prostaglandin G/H synthase and cyclooxygenase)	protein-coding	1q25.2-q25.3
PTMA	5757	prothymosin, alpha	protein-coding	2q37.1
PTPRG	5793	protein tyrosine phosphatase, receptor type, G	protein-coding	3p21-p14
PTPRO	5800	protein tyrosine phosphatase, receptor type, O	protein-coding	12p13.3-p13.2|12p13-p12
RAF1	5894	v-raf-1 murine leukemia viral oncogene homolog 1	protein-coding	3p25
RALA	5898	v-ral simian leukemia viral oncogene homolog A (ras related)	protein-coding	7p15-p13
RALGDS	5900	ral guanine nucleotide dissociation stimulator	protein-coding	9q34.3
RARG	5916	retinoic acid receptor, gamma	protein-coding	12q13
RASA1	5921	RAS p21 protein activator (GTPase activating protein) 1	protein-coding	5q13.3
RASSF6	166824	Ras association (RalGDS/AF-6) domain family member 6	protein-coding	4q13.3
RBAK	57786	RB-associated KRAB zinc finger	protein-coding	7p22.1
RBBP4	5928	retinoblastoma binding protein 4	protein-coding	1p35.1
RBBP5	5929	retinoblastoma binding protein 5	protein-coding	1q32
RBBP6	5930	retinoblastoma binding protein 6	protein-coding	16p12.2
RBBP8	5932	retinoblastoma binding protein 8	protein-coding	18q11.2
RBM4	5936	RNA binding motif protein 4	protein-coding	11q13
RBP1	5947	retinol binding protein 1, cellular	protein-coding	3q23
RELA	5970	v-rel reticuloendotheliosis viral oncogene homolog A (avian)	protein-coding	11q13
RET	5979	ret proto-oncogene	protein-coding	10q11.2
RFWD2	64326	ring finger and WD repeat domain 2, E3 ubiquitin protein ligase	protein-coding	1q25.1-q25.2
RGMA	56963	RGM domain family, member A	protein-coding	15q26.1
RNF139	11236	ring finger protein 139	protein-coding	8q24
RNF40	9810	ring finger protein 40, E3 ubiquitin protein ligase	protein-coding	16p11.2-p11.1
RNF6	6049	ring finger protein (C3H2C3 type) 6	protein-coding	13q12.2
RORA	6095	RAR-related orphan receptor A	protein-coding	15q22.2
RPS29	6235	ribosomal protein S29	protein-coding	14q
RRM1	6240	ribonucleotide reductase M1	protein-coding	11p15.5
RTN4	57142	reticulon 4	protein-coding	2p16.3
RUNX1	861	runt-related transcription factor 1	protein-coding	21q22.3
S100A4	6275	S100 calcium binding protein A4	protein-coding	1q21
S100B	6285	S100 calcium binding protein B	protein-coding	21q22.3
SDC2	6383	syndecan 2	protein-coding	8q22-q23
SDCBP	6386	syndecan binding protein (syntenin)	protein-coding	8q12
SEL1L	6400	sel-1 suppressor of lin-12-like (C. elegans)	protein-coding	14q31
SENP1	29843	SUMO1/sentrin specific peptidase 1	protein-coding	12q13.1
SERPINB2	5055	serpin peptidase inhibitor, clade B (ovalbumin), member 2	protein-coding	18q21.3
SET	6418	SET nuclear oncogene	protein-coding	9q34
SF3B4	10262	splicing factor 3b, subunit 4, 49kDa	protein-coding	1q21.2
SHH	6469	sonic hedgehog	protein-coding	7q36
SIRT1	23411	sirtuin 1	protein-coding	10q21.3
SKI	6497	v-ski sarcoma viral oncogene homolog (avian)	protein-coding	1p36.33
SLC4A1	6521	solute carrier family 4, anion exchanger, member 1 (erythrocyte membrane protein band 3, Diego blood group)	protein-coding	17q21.31
SMAD5	4090	SMAD family member 5	protein-coding	5q31
SMARCE1	6605	SWI/SNF related, matrix associated, actin dependent regulator of chromatin, subfamily e, member 1	protein-coding	17q21.2
SOX4	6659	SRY (sex determining region Y)-box 4	protein-coding	6p22.3
SP1	6667	Sp1 transcription factor	protein-coding	12q13.1
SPN	6693	sialophorin	protein-coding	16p11.2
SPP1	6696	secreted phosphoprotein 1	protein-coding	4q22.1
SRC	6714	v-src sarcoma (Schmidt-Ruppin A-2) viral oncogene homolog (avian)	protein-coding	20q12-q13
SSBP2	23635	single-stranded DNA binding protein 2	protein-coding	5q14.1
ST14	6768	suppression of tumorigenicity 14 (colon carcinoma)	protein-coding	11q24-q25
ST7L	54879	suppression of tumorigenicity 7 like	protein-coding	1p13.2
STARD8	9754	StAR-related lipid transfer (START) domain containing 8	protein-coding	Xq13.1
STAT3	6774	signal transducer and activator of transcription 3 (acute-phase response factor)	protein-coding	17q21.31
STIM1	6786	stromal interaction molecule 1	protein-coding	11p15.5
STK3	6788	serine/threonine kinase 3	protein-coding	8q22.2
STK4	6789	serine/threonine kinase 4	protein-coding	20q11.2-q13.2
STMN1	3925	stathmin 1	protein-coding	1p36.11
SUMO1	7341	small ubiquitin-like modifier 1	protein-coding	2q33
SUPT7L	9913	suppressor of Ty 7 (S. cerevisiae)-like	protein-coding	2p23.3
SUZ12	23512	SUZ12 polycomb repressive complex 2 subunit	protein-coding	17q11.2
SYNPO2	171024	synaptopodin 2	protein-coding	4q26
SYVN1	84447	synovial apoptosis inhibitor 1, synoviolin	protein-coding	11q13
TAGLN	6876	transgelin	protein-coding	11q23.2
TARBP2	6895	TAR (HIV-1) RNA binding protein 2	protein-coding	12q12-q13
TBK1	29110	TANK-binding kinase 1	protein-coding	12q14.1
TCEB1	6921	transcription elongation factor B (SIII), polypeptide 1 (15kDa, elongin C)	protein-coding	8q21.11
TCEB2	6923	transcription elongation factor B (SIII), polypeptide 2 (18kDa, elongin B)	protein-coding	16p12.3
TCEB3	6924	transcription elongation factor B (SIII), polypeptide 3 (110kDa, elongin A)	protein-coding	1p36.1
TCF3	6929	transcription factor 3	protein-coding	19p13.3
TCL1A	8115	T-cell leukemia/lymphoma 1A	protein-coding	14q32.1
TDGF1	6997	teratocarcinoma-derived growth factor 1	protein-coding	3p21.31
TENC1	23371	tensin like C1 domain containing phosphatase (tensin 2)	protein-coding	12q13.13
TJP1	7082	tight junction protein 1	protein-coding	15q13
TLR2	7097	toll-like receptor 2	protein-coding	4q32
TLR4	7099	toll-like receptor 4	protein-coding	9q33.1
TMEM158	25907	transmembrane protein 158 (gene/pseudogene)	protein-coding	3p21.3
TNF	7124	tumor necrosis factor	protein-coding	6p21.3
TNFSF10	8743	tumor necrosis factor (ligand) superfamily, member 10	protein-coding	3q26
TNK2	10188	tyrosine kinase, non-receptor, 2	protein-coding	3q29
TNS1	7145	tensin 1	protein-coding	2q35-q36
TNS3	64759	tensin 3	protein-coding	7p12.3
TOPBP1	11073	topoisomerase (DNA) II binding protein 1	protein-coding	3q22.1
TP53BP1	7158	tumor protein p53 binding protein 1	protein-coding	15q15-q21
TP53I11	9537	tumor protein p53 inducible protein 11	protein-coding	11p11.2
TP53I3	9540	tumor protein p53 inducible protein 3	protein-coding	2p23.3
TPM1	7168	tropomyosin 1 (alpha)	protein-coding	15q22.1
TPTE	7179	transmembrane phosphatase with tensin homology	protein-coding	21p11
TRAF1	7185	TNF receptor-associated factor 1	protein-coding	9q33-q34
TRAF6	7189	TNF receptor-associated factor 6, E3 ubiquitin protein ligase	protein-coding	11p12
TRIM59	286827	tripartite motif containing 59	protein-coding	3q25.33
TRIM8	81603	tripartite motif containing 8	protein-coding	10q24.3
TRRAP	8295	transformation/transcription domain-associated protein	protein-coding	7q21.2-q22.1
TSPYL2	64061	TSPY-like 2	protein-coding	Xp11.2
TSSC1	7260	tumor suppressing subtransferable candidate 1	protein-coding	2p25.3
TUSC1	286319	tumor suppressor candidate 1	protein-coding	9p21.2
TUSC5	286753	tumor suppressor candidate 5	protein-coding	17p13.3
UBE2D1	7321	ubiquitin-conjugating enzyme E2D 1	protein-coding	10q21.1
UBE2D2	7322	ubiquitin-conjugating enzyme E2D 2	protein-coding	5q31.2
UBE2D3	7323	ubiquitin-conjugating enzyme E2D 3	protein-coding	4q24
UBE2I	7329	ubiquitin-conjugating enzyme E2I	protein-coding	16p13.3
UBE3A	7337	ubiquitin protein ligase E3A	protein-coding	15q11.2
UHRF1	29128	ubiquitin-like with PHD and ring finger domains 1	protein-coding	19p13.3
UPP1	7378	uridine phosphorylase 1	protein-coding	7p12.3
UVRAG	7405	UV radiation resistance associated	protein-coding	11q13.5
VBP1	7411	von Hippel-Lindau binding protein 1	protein-coding	Xq28
VHLL	391104	von Hippel-Lindau tumor suppressor-like	protein-coding	1q22
VTCN1	79679	V-set domain containing T cell activation inhibitor 1	protein-coding	1p13.1
WASL	8976	Wiskott-Aldrich syndrome-like	protein-coding	7q31.3
WFDC1	58189	WAP four-disulfide core domain 1	protein-coding	16q24.3
WRN	7486	Werner syndrome, RecQ helicase-like	protein-coding	8p12
WTAP	9589	Wilms tumor 1 associated protein	protein-coding	6q25-q27
XDH	7498	xanthine dehydrogenase	protein-coding	2p23.1
XRCC1	7515	X-ray repair complementing defective repair in Chinese hamster cells 1	protein-coding	19q13.2
YEATS4	8089	YEATS domain containing 4	protein-coding	12q13-q15
YWHAB	7529	tyrosine 3-monooxygenase/tryptophan 5-monooxygenase activation protein, beta polypeptide	protein-coding	20q13.1
YWHAE	7531	tyrosine 3-monooxygenase/tryptophan 5-monooxygenase activation protein, epsilon polypeptide	protein-coding	17p13.3
YWHAG	7532	tyrosine 3-monooxygenase/tryptophan 5-monooxygenase activation protein, gamma polypeptide	protein-coding	7q11.23
YWHAH	7533	tyrosine 3-monooxygenase/tryptophan 5-monooxygenase activation protein, eta polypeptide	protein-coding	22q12.3
YWHAQ	10971	tyrosine 3-monooxygenase/tryptophan 5-monooxygenase activation protein, theta polypeptide	protein-coding	2p25.1
YWHAZ	7534	tyrosine 3-monooxygenase/tryptophan 5-monooxygenase activation protein, zeta polypeptide	protein-coding	8q23.1
ZBTB33	10009	zinc finger and BTB domain containing 33	protein-coding	Xq23
ZBTB7A	51341	zinc finger and BTB domain containing 7A	protein-coding	19p13.3
ZC3H12D	340152	zinc finger CCCH-type containing 12D	protein-coding	6q25.1
ZMYND8	23613	zinc finger, MYND-type containing 8	protein-coding	20q13.12
ZNF185	7739	zinc finger protein 185 (LIM domain)	protein-coding	Xq28
ZNF224	7767	zinc finger protein 224	protein-coding	19q13.2

## Sheet: Oncogenes
Gene_symbol	Entrez_ID	description	type_of_gene	map_location
ABCC4	10257	ATP-binding cassette, sub-family C (CFTR/MRP), member 4	protein-coding	13q32
ABI2	10152	abl-interactor 2	protein-coding	2q33
ABL1	25	c-abl oncogene 1, non-receptor tyrosine kinase	protein-coding	9q34.1
ABL2	27	v-abl Abelson murine leukemia viral oncogene homolog 2	protein-coding	1q25.2
ACTB	60	actin, beta	protein-coding	7p22
AFF1	4299	AF4/FMR2 family, member 1	protein-coding	4q21
AFF3	3899	AF4/FMR2 family, member 3	protein-coding	2q11.2-q12
AKAP13	11214	A kinase (PRKA) anchor protein 13	protein-coding	15q24-q25
AKR1B10	57016	aldo-keto reductase family 1, member B10 (aldose reductase)	protein-coding	7q33
AKT1	207	v-akt murine thymoma viral oncogene homolog 1	protein-coding	14q32.32
AKT2	208	v-akt murine thymoma viral oncogene homolog 2	protein-coding	19q13.1-q13.2
AKT3	10000	v-akt murine thymoma viral oncogene homolog 3 (protein kinase B, gamma)	protein-coding	1q44
ANKS1B	56899	ankyrin repeat and sterile alpha motif domain containing 1B	protein-coding	12q23.1
ANXA2	302	annexin A2	protein-coding	15q22.2
ARAF	369	v-raf murine sarcoma 3611 viral oncogene homolog	protein-coding	Xp11.4-p11.2
ARHGEF5	7984	Rho guanine nucleotide exchange factor (GEF) 5	protein-coding	7q35
ATF1	466	activating transcription factor 1	protein-coding	12q13
AXL	558	AXL receptor tyrosine kinase	protein-coding	19q13.1
BACH2	60468	BTB and CNC homology 1, basic leucine zipper transcription factor 2	protein-coding	6q15
BAD	572	BCL2-associated agonist of cell death	protein-coding	11q13.1
BAG1	573	BCL2-associated athanogene	protein-coding	9p12
BAX	581	BCL2-associated X protein	protein-coding	19q13.3-q13.4
BBC3	27113	BCL2 binding component 3	protein-coding	19q13.3-q13.4
BCAS1	8537	breast carcinoma amplified sequence 1	protein-coding	20q13.2
BCL11A	53335	B-cell CLL/lymphoma 11A (zinc finger protein)	protein-coding	2p16.1
BCL2	596	B-cell CLL/lymphoma 2	protein-coding	18q21.3
BCL2L11	10018	BCL2-like 11 (apoptosis facilitator)	protein-coding	2q13
BCL3	602	B-cell CLL/lymphoma 3	protein-coding	19q13.1-q13.2
BCL6	604	B-cell CLL/lymphoma 6	protein-coding	3q27
BCR	613	breakpoint cluster region	protein-coding	22q11.23
BLOC1S2	282991	biogenesis of lysosomal organelles complex-1, subunit 2	protein-coding	10q24.31
BMI1	648	BMI1 polycomb ring finger oncogene	protein-coding	10p11.23
BRAF	673	v-raf murine sarcoma viral oncogene homolog B1	protein-coding	7q34
BRCA1	672	breast cancer 1, early onset	protein-coding	17q21
BRI3BP	140707	BRI3 binding protein	protein-coding	12q24.31
C11orf30	56946	chromosome 11 open reading frame 30	protein-coding	11q13.5
C3	718	complement component 3	protein-coding	19p13.3-p13.2
C5	727	complement component 5	protein-coding	9q33-q34
CA9	768	carbonic anhydrase IX	protein-coding	9p13.3
CAMK1D	57118	calcium/calmodulin-dependent protein kinase ID	protein-coding	10p13
CARD11	84433	caspase recruitment domain family, member 11	protein-coding	7p22
CASC4	113201	cancer susceptibility candidate 4	protein-coding	15q15.3
CASP8	841	caspase 8, apoptosis-related cysteine peptidase	protein-coding	2q33-q34
CBL	867	Cbl proto-oncogene, E3 ubiquitin protein ligase	protein-coding	11q23.3
CBLB	868	Cbl proto-oncogene, E3 ubiquitin protein ligase B	protein-coding	3q13.11
CBLC	23624	Cbl proto-oncogene, E3 ubiquitin protein ligase C	protein-coding	19q13.2
CCND1	595	cyclin D1	protein-coding	11q13
CCND2	894	cyclin D2	protein-coding	12p13
CCND3	896	cyclin D3	protein-coding	6p21
CCR7	1236	chemokine (C-C motif) receptor 7	protein-coding	17q12-q21.2
CD274	29126	CD274 molecule	protein-coding	9p24
CDC25A	993	cell division cycle 25A	protein-coding	3p21
CDC42	998	cell division cycle 42	protein-coding	1p36.1
CDC5L	988	cell division cycle 5-like	protein-coding	6p21
CDC73	79577	cell division cycle 73	protein-coding	1q25
CDCA4	55038	cell division cycle associated 4	protein-coding	14q32.33
CDH17	1015	cadherin 17, LI cadherin (liver-intestine)	protein-coding	8q22.1
CDKN2A	1029	cyclin-dependent kinase inhibitor 2A	protein-coding	9p21
CDX1	1044	caudal type homeobox 1	protein-coding	5q32
CDX2	1045	caudal type homeobox 2	protein-coding	13q12.3
CEBPB	1051	CCAAT/enhancer binding protein (C/EBP), beta	protein-coding	20q13.1
CEP350	9857	centrosomal protein 350kDa	protein-coding	1q25.2
CEP55	55165	centrosomal protein 55kDa	protein-coding	10q23.33
CHD1L	9557	chromodomain helicase DNA binding protein 1-like	protein-coding	1q12
CKS1B	1163	CDC28 protein kinase regulatory subunit 1B	protein-coding	1q21.2
CLSPN	63967	claspin	protein-coding	1p34.2
CRK	1398	v-crk sarcoma virus CT10 oncogene homolog (avian)	protein-coding	17p13.3
CRKL	1399	v-crk sarcoma virus CT10 oncogene homolog (avian)-like	protein-coding	22q11.21
CRTC1	23373	CREB regulated transcription coactivator 1	protein-coding	19p13.11
CSF1R	1436	colony stimulating factor 1 receptor	protein-coding	5q32
CTNNB1	1499	catenin (cadherin-associated protein), beta 1, 88kDa	protein-coding	3p21
CTTN	2017	cortactin	protein-coding	11q13
CUL7	9820	cullin 7	protein-coding	6p21.1
CXCL1	2919	chemokine (C-X-C motif) ligand 1 (melanoma growth stimulating activity, alpha)	protein-coding	4q21
CXCL2	2920	chemokine (C-X-C motif) ligand 2	protein-coding	4q21
CXCL3	2921	chemokine (C-X-C motif) ligand 3	protein-coding	4q21
CXCR4	7852	chemokine (C-X-C motif) receptor 4	protein-coding	2q21
CYLD	1540	cylindromatosis (turban tumor syndrome)	protein-coding	16q12.1
CYP24A1	1591	cytochrome P450, family 24, subfamily A, polypeptide 1	protein-coding	20q13
DACH1	1602	dachshund homolog 1 (Drosophila)	protein-coding	13q22
DAPK1	1612	death-associated protein kinase 1	protein-coding	9q21.33
DAXX	1616	death-domain associated protein	protein-coding	6p21.3
DCD	117159	dermcidin	protein-coding	12q13.1
DCUN1D1	54165	DCN1, defective in cullin neddylation 1, domain containing 1	protein-coding	3q26.3
DDB2	1643	damage-specific DNA binding protein 2, 48kDa	protein-coding	11p12-p11
DDIT3	1649	DNA-damage-inducible transcript 3	protein-coding	12q13.1-q13.2
DDX6	1656	DEAD (Asp-Glu-Ala-Asp) box helicase 6	protein-coding	11q23.3
DEFB1	1672	defensin, beta 1	protein-coding	8p23.1
DEK	7913	DEK oncogene	protein-coding	6p22.3
DENR	8562	density-regulated protein	protein-coding	12q24.31
DLX5	1749	distal-less homeobox 5	protein-coding	7q22
DNMT3B	1789	DNA (cytosine-5-)-methyltransferase 3 beta	protein-coding	20q11.2
ECT2	1894	epithelial cell transforming sequence 2 oncogene	protein-coding	3q26.1-q26.2
EDN3	1908	endothelin 3	protein-coding	20q13.2-q13.3
EEF1A2	1917	eukaryotic translation elongation factor 1 alpha 2	protein-coding	20q13.3
EFNA1	1942	ephrin-A1	protein-coding	1q21-q22
EGFR	1956	epidermal growth factor receptor	protein-coding	7p12
EGR1	1958	early growth response 1	protein-coding	5q31.1
EIF2AK2	5610	eukaryotic translation initiation factor 2-alpha kinase 2	protein-coding	2p22-p21
EIF3E	3646	eukaryotic translation initiation factor 3, subunit E	protein-coding	8q22-q23
ELK1	2002	ELK1, member of ETS oncogene family	protein-coding	Xp11.2
ELK4	2005	ELK4, ETS-domain protein (SRF accessory protein 1)	protein-coding	1q32
ENTPD5	957	ectonucleoside triphosphate diphosphohydrolase 5	protein-coding	14q24
EPHA1	2041	EPH receptor A1	protein-coding	7q34
EPHA2	1969	EPH receptor A2	protein-coding	1p36
ERAS	3266	ES cell expressed Ras	protein-coding	Xp11.23
ERBB2	2064	v-erb-b2 erythroblastic leukemia viral oncogene homolog 2, neuro/glioblastoma derived oncogene homolog (avian)	protein-coding	17q12
ERBB3	2065	v-erb-b2 erythroblastic leukemia viral oncogene homolog 3 (avian)	protein-coding	12q13
ERBB4	2066	v-erb-a erythroblastic leukemia viral oncogene homolog 4 (avian)	protein-coding	2q33.3-q34
EREG	2069	epiregulin	protein-coding	4q13.3
ERG	2078	v-ets erythroblastosis virus E26 oncogene homolog (avian)	protein-coding	21q22.3
ERRFI1	54206	ERBB receptor feedback inhibitor 1	protein-coding	1p36
ESPL1	9700	extra spindle pole bodies homolog 1 (S. cerevisiae)	protein-coding	12q
ETS1	2113	v-ets erythroblastosis virus E26 oncogene homolog 1 (avian)	protein-coding	11q23.3
ETS2	2114	v-ets erythroblastosis virus E26 oncogene homolog 2 (avian)	protein-coding	21q22.2
ETV4	2118	ets variant 4	protein-coding	17q21
ETV6	2120	ets variant 6	protein-coding	12p13
ETV7	51513	ets variant 7	protein-coding	6p21
EWSR1	2130	EWS RNA-binding protein 1	protein-coding	22q12.2
EZH2	2146	enhancer of zeste homolog 2 (Drosophila)	protein-coding	7q35-q36
F3	2152	coagulation factor III (thromboplastin, tissue factor)	protein-coding	1p22-p21
FADD	8772	Fas (TNFRSF6)-associated via death domain	protein-coding	11q13.3
FAIM2	23017	Fas apoptotic inhibitory molecule 2	protein-coding	12q13
FASN	2194	fatty acid synthase	protein-coding	17q25
FER	2241	fer (fps/fes related) tyrosine kinase	protein-coding	5q21
FES	2242	feline sarcoma oncogene	protein-coding	15q26.1
FEV	54738	FEV (ETS oncogene family)	protein-coding	2q36
FGF3	2248	fibroblast growth factor 3	protein-coding	11q13
FGF4	2249	fibroblast growth factor 4	protein-coding	11q13.3
FGF5	2250	fibroblast growth factor 5	protein-coding	4q21
FGFR1	2260	fibroblast growth factor receptor 1	protein-coding	8p12
FGFR1OP	11116	FGFR1 oncogene partner	protein-coding	6q27
FGFR1OP2	26127	FGFR1 oncogene partner 2	protein-coding	12p11.23
FGFR2	2263	fibroblast growth factor receptor 2	protein-coding	10q26
FGR	2268	Gardner-Rasheed feline sarcoma viral (v-fgr) oncogene homolog	protein-coding	1p36.2-p36.1
FLI1	2313	Friend leukemia virus integration 1	protein-coding	11q24.1-q24.3
FLT1	2321	fms-related tyrosine kinase 1	protein-coding	13q12
FOS	2353	FBJ murine osteosarcoma viral oncogene homolog	protein-coding	14q24.3
FOSB	2354	FBJ murine osteosarcoma viral oncogene homolog B	protein-coding	19q13.32
FOSL1	8061	FOS-like antigen 1	protein-coding	11q13
FOXA1	3169	forkhead box A1	protein-coding	14q12-q13
FOXG1	2290	forkhead box G1	protein-coding	14q13
FOXP3	50943	forkhead box P3	protein-coding	Xp11.23
FRAT1	10023	frequently rearranged in advanced T-cell lymphomas	protein-coding	10q24.1
FUNDC2	65991	FUN14 domain containing 2	protein-coding	Xq28
FUS	2521	fused in sarcoma	protein-coding	16p11.2
FYN	2534	FYN oncogene related to SRC, FGR, YES	protein-coding	6q21
GAB2	9846	GRB2-associated binding protein 2	protein-coding	11q14.1
GAS6	2621	growth arrest-specific 6	protein-coding	13q34
GDNF	2668	glial cell derived neurotrophic factor	protein-coding	5p13.1-p12
GFI1	2672	growth factor independent 1 transcription repressor	protein-coding	1p22
GHITM	27069	growth hormone inducible transmembrane protein	protein-coding	10q23.1
GLI1	2735	GLI family zinc finger 1	protein-coding	12q13.2-q13.3
GLI2	2736	GLI family zinc finger 2	protein-coding	2q14
GLI3	2737	GLI family zinc finger 3	protein-coding	7p13
GLI4	2738	GLI family zinc finger 4	protein-coding	8q24.3
GNB2L1	10399	guanine nucleotide binding protein (G protein), beta polypeptide 2-like 1	protein-coding	5q35.3
GOLGA5	9950	golgin A5	protein-coding	14q32.12
GOLPH3	64083	golgi phosphoprotein 3 (coat-protein)	protein-coding	5p13.3
GOPC	57120	golgi-associated PDZ and coiled-coil motif containing	protein-coding	6q21
GPR132	29933	G protein-coupled receptor 132	protein-coding	14q32.3
GRINA	2907	glutamate receptor, ionotropic, N-methyl D-aspartate-associated protein 1 (glutamate binding)	protein-coding	8q24.3
GSK3B	2932	glycogen synthase kinase 3 beta	protein-coding	3q13.3
H19	283120	H19, imprinted maternally expressed transcript (non-protein coding)	miscRNA	11p15.5
HEXB	3074	hexosaminidase B (beta polypeptide)	protein-coding	5q13
HGF	3082	hepatocyte growth factor (hepapoietin A; scatter factor)	protein-coding	7q21.1
HHEX	3087	hematopoietically expressed homeobox	protein-coding	10q23.33
HIF1A	3091	hypoxia inducible factor 1, alpha subunit (basic helix-loop-helix transcription factor)	protein-coding	14q23.2
HKR1	284459	HKR1, GLI-Kruppel zinc finger family member	protein-coding	19q13.12
HMGA1	3159	high mobility group AT-hook 1	protein-coding	6p21
HMGA2	8091	high mobility group AT-hook 2	protein-coding	12q15
HNF4A	3172	hepatocyte nuclear factor 4, alpha	protein-coding	20q13.12
HOXA1	3198	homeobox A1	protein-coding	7p15.3
HRAS	3265	v-Ha-ras Harvey rat sarcoma viral oncogene homolog	protein-coding	11p15.5
HSF2	3298	heat shock transcription factor 2	protein-coding	6q22.31
HSP90AA1	3320	heat shock protein 90kDa alpha (cytosolic), class A member 1	protein-coding	14q32.33
HSPB1	3315	heat shock 27kDa protein 1	protein-coding	7q11.23
ID1	3397	inhibitor of DNA binding 1, dominant negative helix-loop-helix protein	protein-coding	20q11
IFI16	3428	interferon, gamma-inducible protein 16	protein-coding	1q22
IFNK	56832	interferon, kappa	protein-coding	-
IGFBP3	3486	insulin-like growth factor binding protein 3	protein-coding	7p13-p12
IGFBP7	3490	insulin-like growth factor binding protein 7	protein-coding	4q12
IKBKE	9641	inhibitor of kappa light polypeptide gene enhancer in B-cells, kinase epsilon	protein-coding	1q32.1
IL8	3576	interleukin 8	protein-coding	4q13-q21
IRF4	3662	interferon regulatory factor 4	protein-coding	6p25-p23
ITGB1	3688	integrin, beta 1 (fibronectin receptor, beta polypeptide, antigen CD29 includes MDF2, MSK12)	protein-coding	10p11.2
ITPA	3704	inosine triphosphatase (nucleoside triphosphate pyrophosphatase)	protein-coding	20p
JUN	3725	jun proto-oncogene	protein-coding	1p32-p31
JUNB	3726	jun B proto-oncogene	protein-coding	19p13.2
JUND	3727	jun D proto-oncogene	protein-coding	19p13.2
JUP	3728	junction plakoglobin	protein-coding	17q21
KIT	3815	v-kit Hardy-Zuckerman 4 feline sarcoma viral oncogene homolog	protein-coding	4q11-q12
KLF6	1316	Kruppel-like factor 6	protein-coding	10p15
KLK1	3816	kallikrein 1	protein-coding	19q13.3
KRAS	3845	v-Ki-ras2 Kirsten rat sarcoma viral oncogene homolog	protein-coding	12p12.1
KRT14	3861	keratin 14	protein-coding	17q21.2
LCK	3932	lymphocyte-specific protein tyrosine kinase	protein-coding	1p34.3
LCN2	3934	lipocalin 2	protein-coding	9q34
LETMD1	25875	LETM1 domain containing 1	protein-coding	12q13.12
LMO2	4005	LIM domain only 2 (rhombotin-like 1)	protein-coding	11p13
LMO4	8543	LIM domain only 4	protein-coding	1p22.3
LSM1	27257	LSM1 homolog, U6 small nuclear RNA associated (S. cerevisiae)	protein-coding	8p11.2
LYN	4067	v-yes-1 Yamaguchi sarcoma viral related oncogene homolog	protein-coding	8q13
MAD1L1	8379	MAD1 mitotic arrest deficient-like 1 (yeast)	protein-coding	7p22
MAEA	10296	macrophage erythroblast attacher	protein-coding	4p16.3
MAF	4094	v-maf musculoaponeurotic fibrosarcoma oncogene homolog (avian)	protein-coding	16q22-q23
MAFA	389692	v-maf musculoaponeurotic fibrosarcoma oncogene homolog A (avian)	protein-coding	8q24.3
MAFB	9935	v-maf musculoaponeurotic fibrosarcoma oncogene homolog B (avian)	protein-coding	20q11.2-q13.1
MAFF	23764	v-maf musculoaponeurotic fibrosarcoma oncogene homolog F (avian)	protein-coding	22q13.1
MAFG	4097	v-maf musculoaponeurotic fibrosarcoma oncogene homolog G (avian)	protein-coding	17q25.3
MAFK	7975	v-maf musculoaponeurotic fibrosarcoma oncogene homolog K (avian)	protein-coding	7p22.3
MAML2	84441	mastermind-like 2 (Drosophila)	protein-coding	11q21
MAP2K3	5606	mitogen-activated protein kinase kinase 3	protein-coding	17q11.2
MAP3K8	1326	mitogen-activated protein kinase kinase kinase 8	protein-coding	10p11.23
MAPK1	5594	mitogen-activated protein kinase 1	protein-coding	22q11.21
MAPK3	5595	mitogen-activated protein kinase 3	protein-coding	16p11.2
MAS1	4142	MAS1 oncogene	protein-coding	6q25.3-q26
MAS1L	116511	MAS1 oncogene-like	protein-coding	6p21
MAX	4149	MYC associated factor X	protein-coding	14q23
MCF2	4168	MCF.2 cell line derived transforming sequence	protein-coding	Xq27
MCM3	4172	minichromosome maintenance complex component 3	protein-coding	6p12
MDM2	4193	MDM2 oncogene, E3 ubiquitin protein ligase	protein-coding	12q14.3-q15
MERTK	10461	c-mer proto-oncogene tyrosine kinase	protein-coding	2q14.1
MET	4233	met proto-oncogene (hepatocyte growth factor receptor)	protein-coding	7q31
MFHAS1	9258	malignant fibrous histiocytoma amplified sequence 1	protein-coding	8p23.1
MITF	4286	microphthalmia-associated transcription factor	protein-coding	3p14.2-p14.1
MMP12	4321	matrix metallopeptidase 12 (macrophage elastase)	protein-coding	11q22.3
MMP2	4313	matrix metallopeptidase 2 (gelatinase A, 72kDa gelatinase, 72kDa type IV collagenase)	protein-coding	16q13-q21
MMP7	4316	matrix metallopeptidase 7 (matrilysin, uterine)	protein-coding	11q21-q22
MN1	4330	meningioma (disrupted in balanced translocation) 1	protein-coding	22q12.1
MOS	4342	v-mos Moloney murine sarcoma viral oncogene homolog	protein-coding	8q11
MPL	4352	myeloproliferative leukemia virus oncogene	protein-coding	1p34
MRAS	22808	muscle RAS oncogene homolog	protein-coding	3q22.3
MRPS11	64963	mitochondrial ribosomal protein S11	protein-coding	15q25
MSMB	4477	microseminoprotein, beta-	protein-coding	10q11.2
MST1R	4486	macrophage stimulating 1 receptor (c-met-related tyrosine kinase)	protein-coding	3p21.3
MTDH	92140	metadherin	protein-coding	8q22.1
MUC20	200958	mucin 20, cell surface associated	protein-coding	3q29
MUC4	4585	mucin 4, cell surface associated	protein-coding	3q29
MYB	4602	v-myb myeloblastosis viral oncogene homolog (avian)	protein-coding	6q22-q23
MYBL1	4603	v-myb myeloblastosis viral oncogene homolog (avian)-like 1	protein-coding	8q22
MYBL2	4605	v-myb myeloblastosis viral oncogene homolog (avian)-like 2	protein-coding	20q13.1
MYC	4609	v-myc myelocytomatosis viral oncogene homolog (avian)	protein-coding	8q24.21
MYCL1	4610	v-myc myelocytomatosis viral oncogene homolog 1, lung carcinoma derived (avian)	protein-coding	1p34.2
MYCN	4613	v-myc myelocytomatosis viral related oncogene, neuroblastoma derived (avian)	protein-coding	2p24.3
NAE1	8883	NEDD8 activating enzyme E1 subunit 1	protein-coding	16q22
NCOA4	8031	nuclear receptor coactivator 4	protein-coding	10q11.2
NDUFC2	4718	NADH dehydrogenase (ubiquinone) 1, subcomplex unknown, 2, 14.5kDa	protein-coding	11q14.1
NEDD4	4734	neural precursor cell expressed, developmentally down-regulated 4, E3 ubiquitin protein ligase	protein-coding	15q
NET1	10276	neuroepithelial cell transforming 1	protein-coding	10p15
NFKB1	4790	nuclear factor of kappa light polypeptide gene enhancer in B-cells 1	protein-coding	4q24
NFKB2	4791	nuclear factor of kappa light polypeptide gene enhancer in B-cells 2 (p49/p100)	protein-coding	10q24
NME1	4830	NME/NM23 nucleoside diphosphate kinase 1	protein-coding	17q21.3
NMI	9111	N-myc (and STAT) interactor	protein-coding	2q23
NPM1	4869	nucleophosmin (nucleolar phosphoprotein B23, numatrin)	protein-coding	5q35.1
NR2F6	2063	nuclear receptor subfamily 2, group F, member 6	protein-coding	19p13.1
NRAS	4893	neuroblastoma RAS viral (v-ras) oncogene homolog	protein-coding	1p13.2
NRP1	8829	neuropilin 1	protein-coding	10p12
NTRK1	4914	neurotrophic tyrosine kinase, receptor, type 1	protein-coding	1q21-q22
NUP214	8021	nucleoporin 214kDa	protein-coding	9q34.1
NUP88	4927	nucleoporin 88kDa	protein-coding	17p13.2
OTX2	5015	orthodenticle homeobox 2	protein-coding	14q22.3
P4HB	5034	prolyl 4-hydroxylase, beta polypeptide	protein-coding	17q25
PAK1	5058	p21 protein (Cdc42/Rac)-activated kinase 1	protein-coding	11q13-q14
PARK7	11315	parkinson protein 7	protein-coding	1p36.23
PATZ1	23598	POZ (BTB) and AT hook containing zinc finger 1	protein-coding	22q12.2
PAX2	5076	paired box 2	protein-coding	10q24
PAX4	5078	paired box 4	protein-coding	7q32
PAX8	7849	paired box 8	protein-coding	2q13
PDCD4	27250	programmed cell death 4 (neoplastic transformation inhibitor)	protein-coding	10q24
PDGFB	5155	platelet-derived growth factor beta polypeptide	protein-coding	22q13.1
PEA15	8682	phosphoprotein enriched in astrocytes 15	protein-coding	1q21.1
PEG10	23089	paternally expressed 10	protein-coding	7q21
PELP1	27043	proline, glutamate and leucine rich protein 1	protein-coding	17p13.2
PFDN5	5204	prefoldin subunit 5	protein-coding	12q12
PHB	5245	prohibitin	protein-coding	17q21
PIGU	128869	phosphatidylinositol glycan anchor biosynthesis, class U	protein-coding	20q11.22
PIK3CA	5290	phosphatidylinositol-4,5-bisphosphate 3-kinase, catalytic subunit alpha	protein-coding	3q26.3
PIK3CG	5294	phosphatidylinositol-4,5-bisphosphate 3-kinase, catalytic subunit gamma	protein-coding	7q22.3
PIM1	5292	pim-1 oncogene	protein-coding	6p21.2
PIM2	11040	pim-2 oncogene	protein-coding	Xp11.23
PIM3	415116	pim-3 oncogene	protein-coding	22q13
PLAG1	5324	pleiomorphic adenoma gene 1	protein-coding	8q12
PLAU	5328	plasminogen activator, urokinase	protein-coding	10q22.2
PLAUR	5329	plasminogen activator, urokinase receptor	protein-coding	19q13
PLCG2	5336	phospholipase C, gamma 2 (phosphatidylinositol-specific)	protein-coding	16q24.1
PML	5371	promyelocytic leukemia	protein-coding	15q22
PPARG	5468	peroxisome proliferator-activated receptor gamma	protein-coding	3p25
PPM1D	8493	protein phosphatase, Mg2+/Mn2+ dependent, 1D	protein-coding	17q23.2
PRKAR1A	5573	protein kinase, cAMP-dependent, regulatory, type I, alpha	protein-coding	17q23-q24
PRKCI	5584	protein kinase C, iota	protein-coding	3q26.3
PTEN	5728	phosphatase and tensin homolog	protein-coding	10q23.3
PTGS2	5743	prostaglandin-endoperoxide synthase 2 (prostaglandin G/H synthase and cyclooxygenase)	protein-coding	1q25.2-q25.3
PTK2	5747	protein tyrosine kinase 2	protein-coding	8q24.3
PTPN11	5781	protein tyrosine phosphatase, non-receptor type 11	protein-coding	12q24
PTPN12	5782	protein tyrosine phosphatase, non-receptor type 12	protein-coding	7q11.23
PTTG1	9232	pituitary tumor-transforming 1	protein-coding	5q35.1
RAB10	10890	RAB10, member RAS oncogene family	protein-coding	2p23.3
RAB11A	8766	RAB11A, member RAS oncogene family	protein-coding	15q22.31
RAB11B	9230	RAB11B, member RAS oncogene family	protein-coding	19p13.2
RAB12	201475	RAB12, member RAS oncogene family	protein-coding	18p11.22
RAB13	5872	RAB13, member RAS oncogene family	protein-coding	1q21.2
RAB14	51552	RAB14, member RAS oncogene family	protein-coding	9q32-q34.11
RAB15	376267	RAB15, member RAS oncogene family	protein-coding	14q23.3
RAB17	64284	RAB17, member RAS oncogene family	protein-coding	2q37.3
RAB18	22931	RAB18, member RAS oncogene family	protein-coding	10p12.1
RAB19	401409	RAB19, member RAS oncogene family	protein-coding	7q34
RAB1A	5861	RAB1A, member RAS oncogene family	protein-coding	2p14
RAB1B	81876	RAB1B, member RAS oncogene family	protein-coding	11q12
RAB20	55647	RAB20, member RAS oncogene family	protein-coding	13q34
RAB21	23011	RAB21, member RAS oncogene family	protein-coding	12q21.1
RAB22A	57403	RAB22A, member RAS oncogene family	protein-coding	20q13.32
RAB23	51715	RAB23, member RAS oncogene family	protein-coding	6p11
RAB24	53917	RAB24, member RAS oncogene family	protein-coding	5q35.3
RAB25	57111	RAB25, member RAS oncogene family	protein-coding	1q22
RAB26	25837	RAB26, member RAS oncogene family	protein-coding	16p13.3
RAB27A	5873	RAB27A, member RAS oncogene family	protein-coding	15q15-q21.1
RAB27B	5874	RAB27B, member RAS oncogene family	protein-coding	18q21.2
RAB28	9364	RAB28, member RAS oncogene family	protein-coding	4p15.33
RAB2A	5862	RAB2A, member RAS oncogene family	protein-coding	8q12.1
RAB2B	84932	RAB2B, member RAS oncogene family	protein-coding	14q11.2
RAB30	27314	RAB30, member RAS oncogene family	protein-coding	11q12-q14
RAB31	11031	RAB31, member RAS oncogene family	protein-coding	18p11.3
RAB32	10981	RAB32, member RAS oncogene family	protein-coding	6q24.3
RAB33A	9363	RAB33A, member RAS oncogene family	protein-coding	Xq26.1
RAB33B	83452	RAB33B, member RAS oncogene family	protein-coding	4q28
RAB34	83871	RAB34, member RAS oncogene family	protein-coding	17q11.2
RAB35	11021	RAB35, member RAS oncogene family	protein-coding	12q24.31
RAB36	9609	RAB36, member RAS oncogene family	protein-coding	22q11.22
RAB37	326624	RAB37, member RAS oncogene family	protein-coding	17q25.1
RAB38	23682	RAB38, member RAS oncogene family	protein-coding	11q14
RAB39B	116442	RAB39B, member RAS oncogene family	protein-coding	Xq28
RAB3A	5864	RAB3A, member RAS oncogene family	protein-coding	19p13.2
RAB3B	5865	RAB3B, member RAS oncogene family	protein-coding	1p32-p31
RAB3C	115827	RAB3C, member RAS oncogene family	protein-coding	5q13
RAB3D	9545	RAB3D, member RAS oncogene family	protein-coding	19p13.2
RAB40A	142684	RAB40A, member RAS oncogene family	protein-coding	Xq22.1
RAB40AL	282808	RAB40A, member RAS oncogene family-like	protein-coding	Xq22.2
RAB40B	10966	RAB40B, member RAS oncogene family	protein-coding	17q25.3
RAB40C	57799	RAB40C, member RAS oncogene family	protein-coding	16p13.3
RAB41	347517	RAB41, member RAS oncogene family	protein-coding	Xq13.1
RAB42	115273	RAB42, member RAS oncogene family	protein-coding	1p35.3
RAB43	339122	RAB43, member RAS oncogene family	protein-coding	3q21.3
RAB4A	5867	RAB4A, member RAS oncogene family	protein-coding	1q42-q43
RAB4B	53916	RAB4B, member RAS oncogene family	protein-coding	19q13.2
RAB5A	5868	RAB5A, member RAS oncogene family	protein-coding	3p24-p22
RAB5B	5869	RAB5B, member RAS oncogene family	protein-coding	12q13
RAB5C	5878	RAB5C, member RAS oncogene family	protein-coding	17q21.2
RAB6A	5870	RAB6A, member RAS oncogene family	protein-coding	11q13.3
RAB6B	51560	RAB6B, member RAS oncogene family	protein-coding	3q22.1
RAB6C	84084	RAB6C, member RAS oncogene family	protein-coding	2q21.1
RAB7A	7879	RAB7A, member RAS oncogene family	protein-coding	3q21.3
RAB7L1	8934	RAB7, member RAS oncogene family-like 1	protein-coding	1q32
RAB8A	4218	RAB8A, member RAS oncogene family	protein-coding	19p13.1
RAB8B	51762	RAB8B, member RAS oncogene family	protein-coding	15q22.2
RAB9A	9367	RAB9A, member RAS oncogene family	protein-coding	Xp22.2
RAB9B	51209	RAB9B, member RAS oncogene family	protein-coding	Xq22.1-q22.3
RABL2A	11159	RAB, member of RAS oncogene family-like 2A	protein-coding	2q13
RABL2B	11158	RAB, member of RAS oncogene family-like 2B	protein-coding	22q13.33
RABL3	285282	RAB, member of RAS oncogene family-like 3	protein-coding	3q13.33
RABL5	64792	RAB, member RAS oncogene family-like 5	protein-coding	7q22.1
RAD17	5884	RAD17 homolog (S. pombe)	protein-coding	5q13
RAF1	5894	v-raf-1 murine leukemia viral oncogene homolog 1	protein-coding	3p25
RALA	5898	v-ral simian leukemia viral oncogene homolog A (ras related)	protein-coding	7p15-p13
RALB	5899	v-ral simian leukemia viral oncogene homolog B (ras related; GTP binding protein)	protein-coding	2q14.2
RAN	5901	RAN, member RAS oncogene family	protein-coding	12q24.3
RANBP9	10048	RAN binding protein 9	protein-coding	6p23
RAP1A	5906	RAP1A, member of RAS oncogene family	protein-coding	1p13.3
RAP1B	5908	RAP1B, member of RAS oncogene family	protein-coding	12q14
RAP2A	5911	RAP2A, member of RAS oncogene family	protein-coding	13q34
RAP2B	5912	RAP2B, member of RAS oncogene family	protein-coding	3q25.2
RAP2C	57826	RAP2C, member of RAS oncogene family	protein-coding	Xq25
RAPGEF1	2889	Rap guanine nucleotide exchange factor (GEF) 1	protein-coding	9q34.3
RASEF	158158	RAS and EF-hand domain containing	protein-coding	9q21.32
RASSF1	11186	Ras association (RalGDS/AF-6) domain family member 1	protein-coding	3p21.3
RASSF3	283349	Ras association (RalGDS/AF-6) domain family member 3	protein-coding	12q14.2
RB1	5925	retinoblastoma 1	protein-coding	13q14.2
RBM3	5935	RNA binding motif (RNP1, RRM) protein 3	protein-coding	Xp11.2
RBMS1	5937	RNA binding motif, single stranded interacting protein 1	protein-coding	2q24.2
RBMY1A1	5940	RNA binding motif protein, Y-linked, family 1, member A1	protein-coding	Yq11.223
RECK	8434	reversion-inducing-cysteine-rich protein with kazal motifs	protein-coding	9p13.3
REL	5966	v-rel reticuloendotheliosis viral oncogene homolog (avian)	protein-coding	2p13-p12
RELA	5970	v-rel reticuloendotheliosis viral oncogene homolog A (avian)	protein-coding	11q13
RELB	5971	v-rel reticuloendotheliosis viral oncogene homolog B	protein-coding	19q13.32
RET	5979	ret proto-oncogene	protein-coding	10q11.2
RGL2	5863	ral guanine nucleotide dissociation stimulator-like 2	protein-coding	6p21.3
RGL4	266747	ral guanine nucleotide dissociation stimulator-like 4	protein-coding	22q11.23
RHOA	387	ras homolog family member A	protein-coding	3p21.3
RHOB	388	ras homolog family member B	protein-coding	2p24
RHOC	389	ras homolog family member C	protein-coding	1p13.1
RND3	390	Rho family GTPase 3	protein-coding	2q23.3
ROS1	6098	c-ros oncogene 1 , receptor tyrosine kinase	protein-coding	6q22
RPL7A	6130	ribosomal protein L7a	protein-coding	9q34
RRAS	6237	related RAS viral (r-ras) oncogene homolog	protein-coding	19q13.3-qter
RRAS2	22800	related RAS viral (r-ras) oncogene homolog 2	protein-coding	11p15.2
RSF1	51773	remodeling and spacing factor 1	protein-coding	11q14.1
RUNX1	861	runt-related transcription factor 1	protein-coding	21q22.3
RUNX2	860	runt-related transcription factor 2	protein-coding	6p21
RUNX3	864	runt-related transcription factor 3	protein-coding	1p36
S100P	6286	S100 calcium binding protein P	protein-coding	4p16
SERPINB2	5055	serpin peptidase inhibitor, clade B (ovalbumin), member 2	protein-coding	18q21.3
SET	6418	SET nuclear oncogene	protein-coding	9q34
SGK1	6446	serum/glucocorticoid regulated kinase 1	protein-coding	6q23
SH3KBP1	30011	SH3-domain kinase binding protein 1	protein-coding	Xp22.1-p21.3
SKI	6497	v-ski sarcoma viral oncogene homolog (avian)	protein-coding	1p36.33
SKIL	6498	SKI-like oncogene	protein-coding	3q26
SLC39A1	27173	solute carrier family 39 (zinc transporter), member 1	protein-coding	1q21
SLC4A1AP	22950	solute carrier family 4 (anion exchanger), member 1, adaptor protein	protein-coding	2p23.3
SLC5A5	6528	solute carrier family 5 (sodium iodide symporter), member 5	protein-coding	19p13.11
SMARCB1	6598	SWI/SNF related, matrix associated, actin dependent regulator of chromatin, subfamily b, member 1	protein-coding	22q11.23|22q11
SMO	6608	smoothened, frizzled family receptor	protein-coding	7q32.3
SNRPE	6635	small nuclear ribonucleoprotein polypeptide E	protein-coding	1q32
SOS1	6654	son of sevenless homolog 1 (Drosophila)	protein-coding	2p21
SOX4	6659	SRY (sex determining region Y)-box 4	protein-coding	6p22.3
SP1	6667	Sp1 transcription factor	protein-coding	12q13.1
SPAG9	9043	sperm associated antigen 9	protein-coding	17q21.33
SPATA4	132851	spermatogenesis associated 4	protein-coding	4q34.2
SPI1	6688	spleen focus forming virus (SFFV) proviral integration oncogene spi1	protein-coding	11p11.2
SPP1	6696	secreted phosphoprotein 1	protein-coding	4q22.1
SRC	6714	v-src sarcoma (Schmidt-Ruppin A-2) viral oncogene homolog (avian)	protein-coding	20q12-q13
SREBF1	6720	sterol regulatory element binding transcription factor 1	protein-coding	17p11.2
SS18	6760	synovial sarcoma translocation, chromosome 18	protein-coding	18q11.2
SSPN	8082	sarcospan	protein-coding	12p11.2
STAT3	6774	signal transducer and activator of transcription 3 (acute-phase response factor)	protein-coding	17q21.31
STK11	6794	serine/threonine kinase 11	protein-coding	19p13.3
STYK1	55359	serine/threonine/tyrosine kinase 1	protein-coding	12p13.2
TACSTD2	4070	tumor-associated calcium signal transducer 2	protein-coding	1p32
TBC1D3C	414060	TBC1 domain family, member 3C	protein-coding	17q12
TCL1A	8115	T-cell leukemia/lymphoma 1A	protein-coding	14q32.1
TCL1B	9623	T-cell leukemia/lymphoma 1B	protein-coding	14q32.1
TET1	80312	tet methylcytosine dioxygenase 1	protein-coding	10q21
TET2	54790	tet methylcytosine dioxygenase 2	protein-coding	4q24
TET3	200424	tet methylcytosine dioxygenase 3	protein-coding	2p13.1
TFG	10342	TRK-fused gene	protein-coding	3q12.2
TGFB1	7040	transforming growth factor, beta 1	protein-coding	19q13.1
THPO	7066	thrombopoietin	protein-coding	3q27
THRA	7067	thyroid hormone receptor, alpha	protein-coding	17q11.2
THRB	7068	thyroid hormone receptor, beta	protein-coding	3p24.2
TIMP3	7078	TIMP metallopeptidase inhibitor 3	protein-coding	22q12.3
TLX1	3195	T-cell leukemia homeobox 1	protein-coding	10q24
TMBIM1	64114	transmembrane BAX inhibitor motif containing 1	protein-coding	2q35
TMBIM4	51643	transmembrane BAX inhibitor motif containing 4	protein-coding	12q14.1-q15
TMBIM6	7009	transmembrane BAX inhibitor motif containing 6	protein-coding	12q12-q13
TMEM50A	23585	transmembrane protein 50A	protein-coding	1p36.11
TNC	3371	tenascin C	protein-coding	9q33
TOB1	10140	transducer of ERBB2, 1	protein-coding	17q21
TOM1	10043	target of myb1 (chicken)	protein-coding	22q13.1
TOM1L1	10040	target of myb1 (chicken)-like 1	protein-coding	17q23.2
TOM1L2	146691	target of myb1-like 2 (chicken)	protein-coding	17p11.2
MMP15	4324	matrix metallopeptidase 15 (membrane-inserted)	protein-coding	16q13
MMP17	4326	matrix metallopeptidase 17 (membrane-inserted)	protein-coding	12q24.3
MMP8	4317	matrix metallopeptidase 8 (neutrophil collagenase)	protein-coding	11q22.3
TRIB2	28951	tribbles homolog 2 (Drosophila)	protein-coding	2p24.3
TRIM32	22954	tripartite motif containing 32	protein-coding	9q33.1
TSC2	7249	tuberous sclerosis 2	protein-coding	16p13.3
TSKS	60385	testis-specific serine kinase substrate	protein-coding	19q13.3
TTC23	64927	tetratricopeptide repeat domain 23	protein-coding	15q26.3
TWIST1	7291	twist basic helix-loop-helix transcription factor 1	protein-coding	7p21.2
TYMS	7298	thymidylate synthetase	protein-coding	18p11.32
UBE2V1	7335	ubiquitin-conjugating enzyme E2 variant 1	protein-coding	20q13.2
UBE3A	7337	ubiquitin protein ligase E3A	protein-coding	15q11.2
UBTF	7343	upstream binding transcription factor, RNA polymerase I	protein-coding	17q21.31
USP4	7375	ubiquitin specific peptidase 4 (proto-oncogene)	protein-coding	3p21.3
USP6	9098	ubiquitin specific peptidase 6 (Tre-2 oncogene)	protein-coding	17p13
VAV1	7409	vav 1 guanine nucleotide exchange factor	protein-coding	19p13.2
VAV2	7410	vav 2 guanine nucleotide exchange factor	protein-coding	9q34.1
VAV3	10451	vav 3 guanine nucleotide exchange factor	protein-coding	1p13.3
VEGFA	7422	vascular endothelial growth factor A	protein-coding	6p12
VEGFC	7424	vascular endothelial growth factor C	protein-coding	4q34.3
WNT1	7471	wingless-type MMTV integration site family, member 1	protein-coding	12q13
WNT10B	7480	wingless-type MMTV integration site family, member 10B	protein-coding	12q13
WNT3	7473	wingless-type MMTV integration site family, member 3	protein-coding	17q21
WNT7A	7476	wingless-type MMTV integration site family, member 7A	protein-coding	3p25
YAP1	10413	Yes-associated protein 1	protein-coding	11q13
YES1	7525	v-yes-1 Yamaguchi sarcoma viral oncogene homolog 1	protein-coding	18p11.31-p11.21
ZBTB7A	51341	zinc finger and BTB domain containing 7A	protein-coding	19p13.3
ZEB2	9839	zinc finger E-box binding homeobox 2	protein-coding	2q22.3
