# Supplementary material for: A Gene Gravity Model for the Evolution of Cancer Genomes: A Study of 3,000 Cancer Genomes across 9 Cancer Types
Source: PLoS Comput Biol. 2015 Sep 9;11(9):e1004497. doi: 10.1371/journal.pcbi.1004497 (PMC4564226; doi:10.1371/journal.pcbi.1004497)
Supplement: S13 Table — (ZIP) [file pcbi.1004497.s040.zip]

Archive with 1 entries (1 files):
- S10_Table.xlsx
