# Supplementary material for: A Gene Gravity Model for the Evolution of Cancer Genomes: A Study of 3,000 Cancer Genomes across 9 Cancer Types
Source: PLoS Comput Biol. 2015 Sep 9;11(9):e1004497. doi: 10.1371/journal.pcbi.1004497 (PMC4564226; doi:10.1371/journal.pcbi.1004497)
Supplement: S13 Table — (ZIP) [file pcbi.1004497.s040.zip › S10_Table.xlsx]

## Sheet: Ave G score for 9 cancer types
					AveG score
Gene_entrez_ID	BRCA	COAD	GBM	HNSC	KIRC	LUAD	LUSC	OV	UEUC
128239	10.0264	5.5498	14.2034	1.19618	1.56517	3.91855	3.51487	1.20852	0.188588
9736	6.67888	2.84954	0.65727	1.01587	5.88705	1.99834	0.590984	0.937229	1.24712
9277	6.25409	0.00199553	0.117737	0.116596	6.42396	0.0300832	0.398018	0.0214715	0.157341
1994	6.22978	5.7622	9.94563	5.39914	4.5825	4.09969	3.60136	1.75588	3.14234
8821	5.45257	0.431634	0.207976	N/A	0.0231329	0.0244014	6.25511	0.0891904	0.479006
10827	4.86704	0.71511	0.872956	0.869813	1.24259	2.42459	1.70062	0.0641454	0.642315
91408	4.66347	0.00300905	0.20974	0.000534201	0.0514004	0.00290887	1.95e-05	0.00897917	0.107014
79670	4.48467	0.261714	0.11628	0.303521	0.0101057	0.0452182	0.115262	0.0939202	0.89243
54502	4.38408	0.102377	40.8004	0.000450392	0.217829	0.857108	0.131062	0.379161	0.65446
135293	4.19946	0.846535	0.859591	3.86772	3.35463	0.424312	0.253252	0.0213346	0.0615754
9665	3.97709	1.83721	2.17199	0.612312	11.5012	0.407454	0.337579	1.70678	1.69054
51547	3.96465	2.15496	1.54298	1.43773	7.32103	1.44161	1.11284	1.24916	3.67742
91687	3.82142	0.961623	0.0126481	0.315407	0.413065	1.18068	0.149431	0.0318929	5.59538
8452	3.78578	4.08827	3.80545	1.77137	7.00283	1.46395	0.971333	1.57246	6.4607
196527	3.77791	1.39802	0.301668	3.68613	2.5303	0.243558	0.483939	0.198984	0.0351077
8568	3.72403	0.0635209	0.0173682	0.505749	0.513711	0.182049	0.481471	0.0128435	0.46439
9766	3.55613	1.06338	0.207932	1.63574	0.88811	0.511462	0.765342	1.27869	0.146121
3833	3.53823	0.0186585	0.0155145	0.46558	0.109797	0.779436	0.0730411	0.0614193	0.23035
7341	3.4555	5.67266	8.60037	3.5425	4.41448	4.33834	1.10834	2.46257	2.05951
57148	3.43968	1.72106	2.70231	4.92862	0.606858	1.47582	5.94502	0.313575	2.19515
6613	3.35078	7.00474	9.93552	4.92965	7.43044	5.55848	4.5338	4.02928	3.19314
9791	3.28264	0.733354	0.077632	4.21422	1.97322	1.03968	2.41443	0.54358	0.0836059
54733	3.25244	0.137963	0.0105312	0.952574	0.102343	0.0016074	0.276168	0.0359109	0.0023701
10024	3.00682	2.8011	1.00085	1.96161	0.244528	2.13112	1.29876	0.384895	0.0582638
2033	2.98848	3.61575	3.69154	2.51128	4.05074	1.94083	1.58981	1.48091	4.4682
324	2.95711	5.78898	1.74823	2.0671	4.93816	3.07365	1.57298	0.928972	4.49592
11113	2.93871	1.94578	1.22915	1.41162	0.333601	0.154739	1.0213	0.524765	0.173585
79026	2.91404	3.16771	3.94691	4.72042	2.47047	2.21917	2.7916	4.43352	1.12371
203068	2.86769	1.40041	2.3913	0.717951	2.10658	1.75778	0.824717	1.01827	1.23798
54454	2.84769	1.44846	0.0132349	0.309781	0.0223785	0.341185	0.045828	0.226227	0.590217
6667	2.79443	1.57795	3.62841	2.6124	0.981118	1.27165	1.18435	1.16736	2.02477
165904	2.75318	3.37e-07	0.146592	4.64678	0.000137308	0.0328855	0.00155705	0.997343	0.34527
3169	2.74585	0.212154	N/A	0.948232	0.16677	0.295194	0.06532	0.0124631	0.0583698
51512	2.68837	0.18208	0.826975	0.378475	1.76764	0.926521	0.172819	0.36418	0.165003
65250	2.67995	0.262998	0.825335	0.0685396	2.91865	0.63706	0.126202	0.316499	0.431965
29765	2.67709	0.000489208	0.0020338	1.31765	N/A	0.000296795	1.31e-07	0.0122754	0.000112426
7716	2.67237	0.184566	0.644603	2.0096	3.12062	0.0850694	3.01598	0.00699053	0.66664
57700	2.62404	2.32517	0.235385	0.667294	0.392122	1.37594	1.62342	0.0274019	0.481245
3066	2.55986	2.22975	3.64805	2.444	2.43036	2.46655	1.65495	1.48431	2.10973
3652	2.55461	0.00698832	0.841014	0.410072	8.40762	0.62504	0.575224	0.0560111	5.33601
9652	2.49207	2.50039	1.12857	1.27887	3.4734	1.10955	0.336641	0.577968	4.17735
10971	2.46842	3.44495	5.40867	2.08326	3.45217	3.67226	2.24563	1.53728	3.0293
9768	2.43286	4.45797	3.71309	2.84312	3.66012	4.27357	2.32328	1.96231	1.24378
219988	2.41908	1.4046	0.264839	4e-05	0.154431	1.17713	0.598859	0.00673071	0.0275623
32	2.40374	3.61266	1.04659	1.53932	0.927118	1.3058	0.35463	0.316471	0.141027
285643	2.39941	0.00416298	0.142685	0.00618499	1.22537	0.644037	0.0529629	0.0157804	0.0431086
23499	2.35071	4.83894	2.60825	1.41739	4.02725	2.57764	1.35925	0.637934	4.90303
4691	2.30297	1.53113	4.12006	1.2511	1.30364	1.67253	0.891401	1.30637	2.79326
55252	2.28037	0.327228	0.290604	0.0686135	2.58387	0.605976	0.198062	0.0341376	1.04688
60481	2.2747	0.168109	0.024493	0.57228	0.736514	0.153793	0.158219	2.51e-05	0.0509159
64924	2.26724	0.281009	2.01309	0.153439	0.757983	0.284689	0.127573	0.167582	0.00156905
51306	2.2565	0.734221	0.250205	0.729854	0.484553	0.402406	0.154459	0.0117391	0.285215
23196	2.25572	0.118853	0.503951	0.016985	3.69956	0.504278	0.0842229	0.0969243	0.980437
81034	2.23987	0.0297663	0.145558	0.953605	0.0381189	0.402016	0.00958954	0.124322	0.0282747
7534	2.23205	2.41435	3.40088	3.08513	3.60981	2.54405	1.73993	1.31601	2.34996
3932	2.22939	0.27608	1.92509	1.85762	1.94858	1.41847	1.67924	1.41106	1.13253
113201	2.21274	0.175406	0.60782	0.0438759	0.00346484	0.477375	0.776581	0.449602	0.089352
1277	2.19653	6.02772	2.66269	2.13645	0.884699	2.20037	2.40038	1.33468	0.948315
23469	2.19114	1.38745	0.530695	1.46571	1.94341	0.449596	0.257637	0.331927	1.2263
56252	2.13898	1.1206	1.42541	0.464736	3.39876	1.8626	0.575458	1.01144	2.50902
10189	2.13656	1.6055	1.54547	1.31933	1.88703	1.27982	1.25156	0.6747	1.02042
125950	2.12711	2.36402	7.20155	1.77782	1.07358	2.07833	2.77985	1.99126	0.129642
55930	2.12199	0.17719	0.0811291	0.75911	0.0975103	0.320559	0.0246259	2.03111	0.103629
60	2.11686	1.27108	1.78179	1.94882	4.06286	1.29669	0.991184	0.740319	1.80458
58516	2.10651	0.218158	1.12157	0.455163	0.224488	0.456927	0.122301	0.029472	0.143078
23013	2.08317	1.6418	2.17555	0.924657	2.95929	1.76574	0.541356	0.892054	0.883961
3014	2.08277	1.98737	1.69643	0.900145	2.85023	1.61174	0.695463	1.12221	1.9217
6421	2.08226	1.42466	2.8594	1.39897	0.741735	1.57657	1.15821	0.675307	2.04178
26528	2.0793	2.14031	1.45051	1.08205	2.9714	1.29239	1.02008	0.0812936	0.473832
5347	2.0713	1.39618	1.88043	1.0908	2.34644	2.17322	0.688231	0.865853	1.39563
55143	2.07104	0.832198	1.86366	0.404569	0.686215	1.23272	0.147555	0.0702232	0.520263
7023	2.03507	2.38936	2.12033	3.24048	1.21808	1.21262	1.17834	0.234044	0.489708
9867	2.03038	0.917945	0.164941	0.697165	1.45537	0.494241	0.395544	0.0776753	0.683016
29088	2.02461	0.808537	1.06346	0.896663	1.76087	1.54223	1.59967	0.199016	1.38861
2130	2.01148	1.47948	4.1226	1.12211	2.62462	1.26734	1.48226	0.653581	0.708999
9611	2.00887	1.65099	2.71238	1.48834	2.29211	1.2622	0.984393	1.26244	1.16102
90231	2.00591	9.86e-05	0.126173	0.213596	1.27609	0.216809	0.0162168	0.00712171	0.0696342
1062	1.99418	0.71507	1.80596	0.901938	3.29541	1.47763	0.523843	0.698179	0.792462
1654	1.98604	0.725332	1.85412	0.905546	2.52583	0.743482	0.368442	0.508886	2.85967
55660	1.98409	2.84159	2.9802	0.565651	3.51757	1.71132	0.626288	0.882631	4.34269
57466	1.9775	1.88502	11.4816	3.27528	0.628975	0.337895	3.26594	0.0945419	1.38556
23317	1.97626	0.754935	0.763339	1.12432	0.532979	0.748046	1.11668	0.152003	1.66847
84162	1.963	0.227899	0.543619	1.2799	1.75996	0.177411	0.0210752	0.33881	2.15589
24137	1.95566	0.0616351	0.428677	0.225386	0.768138	0.559413	0.173941	0.480261	0.189393
472	1.95475	1.8902	1.08186	1.14051	3.79338	1.22553	0.572636	0.578629	1.01209
66036	1.93456	1.04536	3.70287	0.621107	1.45035	0.368367	0.44885	0.536618	0.761555
84886	1.9256	0.080462	0.107733	0.790491	0.0754961	0.0902672	0.177421	0.121883	0.0997384
79633	1.90936	12.3338	0.11135	1.54212	2.77407	5.75898	0.722108	0.426326	0.481082
55149	1.90864	2.78566	0.155542	2.37516	0.0126957	0.6631	0.438029	0.00836272	0.599302
29994	1.86886	0.612369	0.0341529	0.184951	1.68905	0.353997	0.129596	0.179429	0.277365
8289	1.85736	1.3675	2.99224	1.35525	3.12375	0.807376	0.739228	0.610183	6.78021
11215	1.82269	0.856633	0.868008	0.561675	1.67311	0.97108	0.618651	0.113313	1.81607
23185	1.81998	0.642732	1.05916	1.04446	0.161726	0.185266	0.0852102	0.207127	0.113384
10987	1.80944	4.30948	7.34953	3.06375	3.27227	3.07707	2.80178	0.63237	1.03498
4001	1.79987	1.25332	2.33058	1.51474	2.11324	2.13704	0.959391	0.569882	1.00847
5499	1.79166	3.27238	5.50927	1.30154	6.54119	2.74436	1.62105	2.75788	6.10105
6426	1.77929	2.05494	2.74393	1.35792	0.729203	1.14164	1.17097	0.937698	1.74828
8607	1.76963	1.94867	1.60244	1.31715	2.25464	2.06519	0.851528	0.447746	0.755722
27032	1.76929	0.00333919	3.14173	0.499705	0.012695	0.196491	0.668276	0.0344355	1.21271
4609	1.76917	2.0759	2.0564	1.0438	0.852104	0.993833	0.799077	0.721849	1.57641
220134	1.76537	0.652811	1.0737	1.25678	0.879966	1.70965	1.15041	0.142534	0.689022
84629	1.76349	0.300659	4.74792	2.03765	10.7023	4.7395	N/A	9.2201	0.0984725
259266	1.75287	1.0212	1.59648	1.78283	1.25982	3.82596	0.653492	0.328002	1.02987
55635	1.74957	0.142712	1.35884	0.63277	0.12405	3.17045	0.356006	0.00457597	3.13277
55728	1.74743	0.78958	2.85938	0.91112	1.27928	0.42068	0.69519	0.36718	2.03955
8517	1.73907	0.73417	0.863351	0.440646	2.39148	0.485989	0.341246	0.679055	1.09998
10498	1.73787	1.36581	1.64764	0.744023	2.30384	1.19987	0.745462	0.656904	0.339242
23064	1.7353	3.96536	1.59799	1.0743	3.25246	2.18416	0.967976	0.837252	0.824647
79031	1.72551	5.09688	0.116162	1.31424	0.378387	1.46918	4.42324	0.0913887	1.74277
8065	1.72288	1.33216	1.35284	0.515237	2.86761	0.70597	0.488957	0.200464	2.65363
51663	1.72054	1.47094	1.32812	0.530156	8.84253	0.711446	0.646932	0.160044	1.90201
23352	1.71858	1.51447	1.44651	1.36869	0.413978	1.3216	0.349282	1.62387	0.696396
51320	1.70947	0.339793	0.262703	0.0679706	0.643409	0.602711	0.622503	0.0661225	0.182153
9657	1.70599	0.282944	0.194756	1.30913	0.302205	0.240578	1.50118	0.0239539	0.132192
23224	1.70357	0.298108	0.924812	0.594711	1.47301	0.628264	0.87349	0.357915	0.142367
1385	1.67559	1.11894	1.49317	0.381767	2.13267	0.636385	0.376561	0.785371	1.99641
10980	1.66931	1.22498	1.98684	0.4325	2.77025	0.894218	0.656011	0.826068	2.66422
145567	1.6693	0.357119	0.00620397	4.82277	0.461748	0.0333297	0.538209	0.166487	1.55691
5501	1.66287	2.70311	2.20923	1.45187	1.80779	2.87298	1.66719	0.461232	1.54912
1660	1.65763	0.81717	1.81742	0.961441	2.84668	0.88004	0.814406	1.0044	2.35984
81929	1.65399	0.247776	0.110297	0.495617	0.0970548	0.862788	0.428733	0.00682206	0.118671
6651	1.65198	3.32162	1.66958	2.0055	6.03769	2.5632	1.47879	2.69122	1.96952
26057	1.64082	2.22267	1.44028	0.954962	5.20089	1.36741	0.433702	0.0254743	2.1067
11200	1.63764	0.808441	0.773905	0.908715	0.666431	0.517229	0.54669	0.219109	0.400953
128637	1.6355	1.43282	0.0165757	0.90295	0.098524	0.00879656	0.0519406	0.00805991	0.0151689
115004	1.62815	0.0100254	0.00288757	0.00806096	0.0531818	0.121269	0.0118285	0.0270292	0.00260668
5591	1.62797	1.64156	3.99558	1.19869	2.48627	2.23434	1.08854	1.38402	2.99984
7586	1.6237	6.69344	6.2724	0.209915	12.906	1.4865	0.089502	N/A	0.000539602
55777	1.59955	1.31166	0.507691	0.393542	1.55165	0.557766	0.822963	0.213283	3.3253
5822	1.59616	0.779924	0.712662	0.0441662	0.19988	0.0848453	0.149363	0.246006	0.565905
25782	1.59225	0.946517	1.07323	0.539532	2.76443	0.7277	0.404635	0.424191	1.93392
10735	1.58568	0.87361	2.51729	0.209092	3.66052	0.659366	0.578054	0.190675	2.14316
262	1.57936	0.188178	11.9765	0.0439148	0.184517	0.128905	0.000145482	0.00106595	0.512554
5757	1.57328	1.76229	0.915073	1.20694	1.4698	1.18749	0.512652	0.331176	0.74765
7532	1.56697	0.578797	1.36932	0.922126	2.17531	1.60969	0.911679	0.711333	2.42222
25831	1.56675	0.148768	0.359996	0.0973494	1.38707	0.605294	0.0652574	0.0945217	1.08333
55344	1.56386	0.0782468	7.73677	0.168432	0.046364	0.0190964	0.295005	0.127643	0.58224
26058	1.55043	1.04494	0.86165	0.388335	1.18172	0.458687	0.374182	0.394335	1.02963
84991	1.54514	0.72422	0.130097	1.2654	0.523526	1.58294	0.149816	0.116579	0.253248
8175	1.54122	1.67049	2.1424	1.09013	1.93623	1.2367	1.22318	0.272768	1.52144
26986	1.53836	1.63303	1.07922	0.610056	4.86127	0.913558	0.566462	0.524153	0.953447
23272	1.53752	0.483868	0.0821462	0.292095	0.318305	0.0278969	0.112539	1.32409	0.270571
54768	1.52345	1.13942	10.0374	0.282822	0.604732	2.34152	0.424573	7.31968	3.16102
25962	1.51902	1.12042	0.348321	1.72562	3.75125	2.87015	0.942051	0.484045	2.26174
57647	1.5172	0.623988	0.147493	0.309432	2.59823	0.387328	0.229594	0.0863112	1.34526
9700	1.51548	0.309195	0.721742	0.74455	0.38642	0.050583	0.248393	0.00331702	0.0648972
144097	1.51403	0.0207387	0.000313868	0.519902	0.957997	0.0975391	0.004567	0.134017	1.0488
1460	1.50546	1.66147	1.92086	1.05833	2.30739	1.09876	0.66739	1.03463	2.18874
5903	1.50543	0.485089	0.736239	1.13944	3.90842	1.28336	0.955729	0.677354	0.570121
1278	1.50404	4.13843	4.78628	2.18785	1.45257	2.57397	2.18874	1.48905	0.826999
9585	1.49218	1.9142	2.4884	0.976002	1.89889	2.13186	0.265503	0.0707792	1.74944
4738	1.49117	2.34578	4.73262	2.63333	2.47657	3.2996	1.89606	1.64667	2.76306
8450	1.48428	0.923506	0.969177	0.483185	1.6126	0.405571	0.493481	0.426332	1.43148
54165	1.48086	0.906671	1.44815	0.34567	2.22527	0.895617	0.175113	0.299784	2.45208
8453	1.47551	1.2906	2.35984	0.385335	2.61698	1.80494	0.474833	0.431501	2.22041
914	1.47542	0.764568	0.871942	0.82397	0.633949	0.625885	0.737663	0.590209	0.445375
2908	1.46639	2.58195	0.913471	1.04751	1.61809	0.67536	0.491424	0.804214	0.563721
7186	1.46379	0.683451	0.929671	0.876859	2.05139	0.616203	0.529041	0.648775	2.37086
6625	1.46107	0.547601	1.20515	0.876985	2.01158	0.586874	0.682543	0.238418	2.13386
5788	1.45906	2.59809	2.55527	2.13229	2.16918	2.76184	1.881	1.72763	0.638489
6259	1.44924	0.885714	1.59303	1.45373	0.631215	0.546	0.415347	0.506911	3.25398
6732	1.44732	1.33626	0.682484	0.484112	1.13984	0.830987	0.546345	0.51757	1.71137
3183	1.44709	3.78738	4.14695	2.47189	1.89616	3.47894	2.40331	1.5015	1.81292
367	1.44	0.743792	1.39039	0.892672	2.13954	0.34434	0.26144	0.535617	1.24582
3718	1.43973	1.17888	1.22777	0.787972	1.13602	0.855468	0.954906	0.23237	0.552936
4703	1.4397	0.204574	0.488393	3.63519	0.371507	0.201339	0.584175	0.122071	0.969002
10427	1.43741	0.261466	0.715235	0.204414	0.781596	0.283165	0.119661	0.0938645	1.78211
5925	1.43528	0.444231	1.62001	0.267594	1.8819	0.424732	0.249261	0.33278	1.58848
9839	1.43235	2.81983	0.706932	1.32203	1.50008	1.83361	1.31253	0.725366	0.185233
10015	1.42939	0.655029	0.888746	0.89717	1.15561	0.481314	0.342509	0.24232	0.843458
7409	1.42201	1.49092	3.72425	1.41552	1.85995	1.23866	1.41976	0.654529	0.945277
10664	1.41793	1.11125	0.814954	0.733615	1.39553	0.565165	0.282994	0.377375	4.31429
65108	1.41706	0.242602	0.770306	0.380488	0.0813882	0.280821	0.840935	1.95836	0.531654
84790	1.41124	0.987663	0.846891	0.606873	0.950088	1.68527	0.923549	0.545239	1.33408
10432	1.41033	0.906462	2.00136	0.601026	1.31803	0.913233	0.888533	0.79967	0.654732
57448	1.4077	0.273427	0.572684	0.451369	1.72492	0.796458	0.375484	0.146332	0.983968
1106	1.40508	3.15774	5.34787	0.988858	4.32856	1.8664	1.65605	0.480734	0.769656
23171	1.40464	0.221051	0.000830264	0.0506349	0.334409	1.7533	0.0895612	0.00104945	0.18834
2625	1.4019	0.515967	0.00299478	0.0136755	0.00234543	0.000669045	0.0131352	0.0180217	0.0333177
9688	1.39933	1.16414	1.20647	0.706252	0.749015	0.717629	0.0841141	0.0424742	0.760151
51564	1.39929	1.31141	1.52053	0.823636	1.33828	0.886888	1.06267	0.505583	0.288343
64770	1.39631	0.556969	0.654411	0.817268	0.142993	0.366364	0.777866	0.299967	0.191372
8570	1.39551	1.31841	3.6106	1.75961	0.565129	1.54537	1.45665	0.904622	0.79319
23524	1.39206	2.1297	3.7752	1.40844	1.58263	1.72368	1.5526	1.30646	1.2188
10787	1.39058	0.568897	0.286613	0.353751	1.16902	0.373676	0.358965	0.165601	1.14863
9202	1.38767	0.137291	1.2106	0.491396	1.07297	0.305549	0.522569	0.693215	3.44557
10921	1.38461	1.43171	1.41753	1.34864	2.54821	0.799516	0.50571	0.492224	0.772233
55832	1.38223	1.5502	0.344677	0.18638	5.39273	0.331685	0.33292	0.811958	4.79408
9493	1.37819	1.64624	0.62513	1.2757	2.33286	1.39455	0.468718	0.877211	1.10255
23318	1.3754	0.382457	0.890039	0.192776	0.447044	0.408285	0.332351	0.396725	1.96857
3832	1.36992	0.93736	1.24159	0.741595	0.642705	1.34939	0.665233	0.218767	1.10482
10856	1.36451	1.80166	1.66537	1.06803	3.25464	1.59012	0.653833	0.720084	2.48998
7535	1.35551	1.13066	0.406222	1.19588	0.800137	1.28598	1.28495	0.987534	0.200868
891	1.35521	1.94582	1.5594	1.21778	1.95806	1.77161	1.03033	0.952198	1.00167
23451	1.35519	1.19795	1.22132	0.490743	0.865197	0.575016	0.238655	0.881721	2.75248
54801	1.34889	0.63548	0.553211	0.168795	0.0477025	1.3029	0.356315	0.0116459	0.1821
7273	1.34659	0.282845	0.363988	2.97284	0.211261	0.227665	0.0925465	0.244915	0.562689
1051	1.34565	0.413353	0.978618	0.613937	0.848347	0.247247	0.714851	0.34656	0.503233
10847	1.33832	1.17075	2.74628	1.16332	0.353823	0.503766	0.463733	0.578736	0.207516
1153	1.33803	0.401327	0.446227	0.251202	0.675778	0.562665	0.322826	0.176163	0.943386
867	1.33785	2.56941	3.26154	0.754273	2.12587	1.31599	0.755034	0.722975	2.00369
54497	1.33351	14.0357	4.77377	0.397981	16.2245	0.643772	0.498484	0.598491	1.17174
2534	1.32892	3.19983	1.44689	1.93733	1.81424	1.41388	1.32643	0.973712	0.869754
10075	1.32823	1.41709	2.14834	1.08261	1.92097	1.00681	0.821676	0.425917	1.97675
8099	1.32376	0.234528	0.178303	0.176872	0.527054	0.325287	0.316891	0.058023	0.0945882
152503	1.31931	0.189452	0.445455	0.177999	0.299053	0.43506	0.316879	0.0211136	0.172357
396	1.31797	0.810043	0.893528	0.517404	1.24629	0.598333	0.449894	1.21619	1.02651
4214	1.31346	0.260617	0.628564	0.496504	0.429816	0.187709	0.0693796	0.125079	0.689953
695	1.3123	1.57768	2.74302	1.45643	1.51333	1.75277	1.49473	1.32496	0.758503
1665	1.30837	0.730087	1.0705	0.326023	2.34178	0.843571	0.358821	0.273766	2.39966
4172	1.30653	1.1986	1.4221	0.886218	0.724904	0.931564	0.400288	0.50885	0.927764
51602	1.30637	1.32044	0.163459	1.42268	0.720485	0.574612	0.747698	0.321039	1.34179
8454	1.30415	1.32156	1.12826	0.35213	1.45312	0.541644	0.661904	0.35525	1.36078
2597	1.30281	1.19785	0.95473	0.428883	1.84619	1.31859	0.464481	0.384551	1.91228
5901	1.30276	1.70814	0.848002	0.523121	1.05174	0.932576	0.666169	0.431299	0.708534
23047	1.30195	0.281012	0.384773	0.82311	4.35004	0.384827	0.414054	0.220496	1.32058
9824	1.30049	0.0671738	0.0051463	0.26311	0.942692	0.268953	0.225324	0.0159221	0.281031
10682	1.3	1.98342	0.0356156	0.236902	2.53225	0.114779	0.209591	0.307114	0.0874885
2932	1.29983	1.02566	2.74538	0.540388	1.7702	1.14224	0.787695	0.943004	2.12257
26043	1.29808	1.22803	1.63789	0.808632	2.29141	1.13605	0.418059	0.438066	1.97548
26509	1.29794	0.669481	1.44336	0.506538	0.778038	0.820943	0.109477	1.46614	1.42559
54521	1.29373	0.841081	0.491154	1.86691	0.14605	0.049018	0.478106	0.19259	0.243616
7175	1.29233	1.21955	1.23175	0.720973	1.21431	0.977331	1.08524	0.253231	2.30665
5412	1.29054	0.285766	0.00343859	0.0929937	0.0332452	0.280465	0.906051	0.0328872	0.0175288
4087	1.28852	2.22381	0.768868	1.40874	2.25268	0.425331	0.54973	0.518785	2.12563
3702	1.28778	1.32021	0.216593	0.891995	0.894754	1.17314	0.824788	1.62865	0.549435
6925	1.28775	2.03981	2.25549	1.28404	2.19619	0.640789	0.623096	0.610991	0.785802
9774	1.28509	1.48464	3.60559	0.750683	2.54764	2.39168	0.850377	0.783937	2.49815
6741	1.28493	2.27136	0.726007	1.0019	1.60574	0.940561	0.445744	0.478269	1.12313
6921	1.28044	1.72042	1.70062	0.879052	2.25969	1.45817	1.34753	0.727027	0.760442
57645	1.27774	0.190036	0.583448	0.301294	0.0221496	0.0867064	0.598741	1.01326	0.585708
4841	1.27639	0.971007	3.68601	0.981091	0.92358	1.03709	1.13819	0.804107	2.66827
7189	1.27542	1.02582	0.63874	0.231547	3.28492	0.844802	0.246844	0.409039	2.4007
55920	1.27493	0.847837	1.57942	0.337627	2.58474	0.838582	0.68035	0.169468	0.19825
7514	1.27197	0.905653	0.524209	0.972814	1.09579	0.855096	0.400957	0.143881	1.0845
6181	1.27084	0.821701	1.63522	0.95412	1.89369	0.800526	0.464277	0.374208	1.13335
64708	1.26444	0.72612	0.85096	0.668029	0.493447	0.423266	0.509405	0.71054	0.147275
3178	1.26256	2.16991	2.50443	2.03305	0.832519	1.24941	1.4095	0.855655	1.04204
84656	1.26152	1.4206	0.721853	0.743471	3.18553	0.40951	1.1837	0.0612577	0.610985
7454	1.26122	1.88868	2.14917	1.33707	1.34396	1.70887	1.42349	1.30757	1.14107
221687	1.25962	0.163756	0.0209575	0.0424921	0.0355147	0.117813	0.00596214	0.0468127	0.00222592
3937	1.25718	1.46521	2.21183	1.04744	1.43397	1.87317	1.04639	1.52485	0.650583
919	1.25707	1.22708	0.771309	0.964126	0.96962	1.42274	1.12286	1.01871	0.606227
79596	1.25697	0.930068	1.16649	0.127984	0.876962	0.444239	0.581011	0.176266	1.69358
23405	1.2563	0.317652	0.268511	0.490176	0.867814	0.618457	0.0884269	0.146526	1.81978
54856	1.25592	4.26772	4.89899	0.361492	7.94123	0.827408	1.3415	9.63268	0.0288914
79158	1.25484	0.242949	0.0224549	0.223662	0.362203	0.045149	0.00912907	0.00301165	0.309899
1457	1.25144	0.529635	3.15157	0.666859	2.78969	1.64287	0.785715	1.07317	2.96994
1869	1.24577	0.952787	1.08849	0.727211	1.11915	1.00308	0.493258	0.439124	1.22717
84928	1.24495	0.0796093	0.0479226	1.70161	0.000349255	0.87074	0.855207	1.79749	0.129368
6263	1.2432	1.94688	0.516255	0.0565764	0.0740288	0.078168	0.172145	0.00883475	0.036829
51593	1.23628	0.447259	0.837257	1.09823	1.16087	0.232359	0.228889	0.272987	0.86841
55536	1.23541	0.213911	0.404582	2.02067	0.0257774	0.574	0.391972	0.081001	1.91798
9212	1.23299	1.09657	1.46099	1.19831	1.55265	1.36839	0.553716	0.972749	1.21006
6418	1.23227	1.39106	1.74609	1.26794	1.15508	2.23849	0.972897	0.22449	1.0771
2178	1.23216	0.148773	0.557144	0.170441	0.0885611	0.182056	0.0776865	0.13254	0.101237
196074	1.23194	0.220288	0.0122964	0.0398632	0.368697	0.0289431	0.0157856	0.0336315	0.0826641
79987	1.23133	0.472671	1.0289	1.60713	0.18883	0.412686	0.0962359	0.148767	0.0494544
1634	1.23119	3.61873	1.71939	1.27384	0.829789	1.18248	0.327403	0.89447	0.361696
921	1.22814	0.42239	1.00134	0.670827	0.526002	0.611501	1.13781	0.36315	0.395643
9923	1.22745	2.06593	3.62325	0.402506	7.56594	1.54067	1.40735	1.54542	0.0426142
360023	1.22528	0.400303	0.156553	2.29157	2.45729	0.00556797	0.511794	0.0190667	0.200681
30000	1.22524	1.00703	3.11845	1.60846	0.930039	1.83475	3.35591	1.2206	0.748379
1499	1.22149	1.16767	1.34136	0.964278	4.612	0.772177	0.74826	0.777887	4.05985
162681	1.22082	0.857173	1.32717	0.479663	0.0284457	0.391419	0.947716	0.71772	0.688088
2200	1.22006	3.67426	0.836951	1.66375	0.610656	1.74193	0.954654	0.463157	0.227903
3320	1.21941	1.18478	0.829474	1.57736	2.30658	1.36385	1.20055	0.510142	0.726363
6502	1.21847	0.57989	0.83968	0.345269	0.967734	0.779591	0.406127	0.467892	1.13078
51199	1.21157	1.1516	1.9793	0.581844	0.706362	0.511147	0.279148	0.333427	0.497972
114882	1.21068	0.352211	1.01101	0.432651	1.49424	1.51219	0.753626	0.561303	0.709317
9698	1.20772	2.55114	1.49751	0.378743	3.93407	0.226513	0.733515	0.318849	1.47011
55083	1.20624	0.276223	0.0823494	0.193836	0.00666215	0.0659931	0.0419049	1.10399	0.38881
23143	1.20385	0.241956	0.0249808	0.839034	0.205668	0.964273	0.382198	1.25094	0.314076
54813	1.2029	4.02e-06	2.81415	0.504887	0.155302	0.429978	0.289716	0.0876292	7.16068
6310	1.20201	2.2481	1.68254	0.85298	1.86852	1.66967	0.652156	0.752036	1.3807
5034	1.20078	1.12283	1.0321	0.761553	1.78451	0.834315	0.587414	1.13325	0.946364
9126	1.19949	0.592515	2.64627	0.899948	3.51496	0.768264	0.471222	0.633736	1.54357
6929	1.19776	1.44747	3.77596	1.84974	1.52082	1.68038	1.61754	0.45956	0.625739
5300	1.19759	0.969398	1.41776	0.498714	1.49857	0.710581	0.334729	0.299199	2.29222
890	1.19499	1.63922	1.18523	1.26456	1.72066	1.49038	0.667076	0.899903	0.772633
57659	1.19385	0.90666	0.548933	0.350817	0.191069	0.868422	2.0983	1.69187	1.49022
134266	1.19223	1.81293	0.0229261	0.0719275	0.00972304	0.0480809	0.202847	0.553497	0.622969
4089	1.19017	1.49844	0.873965	1.49942	1.95618	0.565368	0.789425	0.458178	1.62074
10383	1.18905	0.626804	0.207188	0.613457	0.74744	0.288368	0.220796	0.547751	2.0189
3988	1.18733	0.451013	0.33908	1.79411	0.193033	1.62259	1.97544	0.432654	0.00422159
4176	1.18702	0.806964	1.3987	0.641661	0.869599	0.775184	0.469394	0.37092	0.769268
51366	1.1861	1.23867	1.66824	0.871872	2.63667	0.655817	0.652888	0.324756	1.50333
29072	1.18439	0.458237	2.1384	0.398598	5.34519	1.03011	0.255494	0.641747	0.248511
9320	1.18104	0.402052	0.743039	0.510849	1.34265	0.449819	0.547259	0.454802	0.337917
3799	1.1751	0.501134	0.400266	0.303333	2.12684	0.552096	0.152441	0.255183	1.20844
3687	1.17461	0.459348	1.63995	0.591375	0.160999	1.11288	1.02217	0.404331	0.842577
57609	1.17416	1.2971	3.1923	0.269513	2.24843	0.592814	0.483775	0.684797	0.410093
80324	1.17079	0.470333	0.0323951	1.03762	0.152995	0.133418	0.00925422	0.0684497	1.1793
160335	1.16965	0.862386	0.34704	1.45862	4.3122	0.103481	0.449184	0.18037	1.18402
29128	1.16961	1.29371	1.74468	0.727979	0.942636	1.35859	1.22982	0.326649	0.530264
1386	1.16909	0.668926	0.487799	0.35697	1.79487	0.736995	0.251264	0.292089	1.99859
84267	1.16889	9.2e-05	0.795861	0.0539405	0.922909	0.0321722	0.156713	0.0110621	0.081368
8140	1.16826	0.768641	2.81317	0.555694	0.341558	0.756898	0.169555	0.030271	0.115389
1398	1.16745	1.05196	1.25332	0.464928	2.08515	0.502658	0.392557	0.47294	0.672106
5728	1.16635	0.527943	3.08758	0.741532	2.05985	0.357767	0.595595	0.589577	1.75054
9092	1.16618	0.242176	1.20188	0.127296	1.14597	0.402179	0.395039	0.114067	0.939615
79366	1.16295	0.0213417	0.0158596	0.165571	0.161297	0.00277133	0.000213072	0.00925889	0.0855177
10802	1.15972	0.0626229	0.125598	1.36901	1.78341	0.213662	0.0982583	0.00353248	1.13828
11140	1.15861	0.498932	0.694871	0.33466	1.2551	0.450082	0.299685	0.254416	0.318748
26135	1.15797	0.521568	0.329863	0.654672	1.47177	0.62781	0.159735	0.264245	0.833031
675	1.15742	0.643113	1.72365	1.11063	1.77282	1.52661	0.62412	0.954636	1.43185
151648	1.15412	0.622585	1.36616	0.554061	0.704394	1.12492	0.352011	0.236593	0.738327
9859	1.15347	0.812214	0.0953065	1.6982	2.3062	0.74579	0.966713	0.911867	1.39449
83737	1.15256	1.26907	0.821486	0.238727	2.392	0.492655	0.376875	0.290841	1.30029
23116	1.15173	0.372447	0.138659	0.709207	0.925162	1.11813	0.0791484	0.0101962	0.000761774
7428	1.15156	1.0473	1.18013	1.86015	5.74109	1.39379	0.761852	0.416741	2.87619
4734	1.14905	0.445583	0.980595	0.742321	0.981516	0.416772	0.233696	0.443086	1.01262
4810	1.14532	0.654149	2.01161	1.27143	0.0661837	0.144987	0.672221	0.111524	0.491968
6838	1.1438	0.498498	0.0830126	0.0177807	0.112815	0.0781532	0.143937	0.0424579	0.115776
118987	1.1422	0.0837939	0.0754306	4.34811	0.463839	0.096471	0.335225	0.0486174	0.00114773
10499	1.14171	1.71439	2.52609	1.46657	2.22672	0.808008	0.946215	1.00683	1.92755
10314	1.1415	0.989428	0.0679509	0.467021	1.30786	0.138238	0.361868	0.276331	0.519056
3838	1.14035	1.05447	0.971507	1.43891	2.09962	1.60931	1.21931	1.14642	0.804161
6294	1.14024	1.113	4.02972	1.946	0.949857	1.53953	1.71259	1.76598	1.00358
835	1.13837	0.359394	2.33106	0.475782	0.226744	0.648614	0.485144	0.256722	0.46616
27040	1.13818	0.541653	0.282521	1.15085	0.410176	0.393934	0.669704	0.335702	0.311847
10273	1.1347	0.621591	1.64563	0.889989	1.57835	0.641439	0.347236	0.254339	2.60923
23167	1.13293	0.0876834	5.42268	0.590817	0.000321392	0.559434	1.47591	1.97471	0.235698
254065	1.13178	0.90086	1.51901	2.32488	0.6995	1.38245	1.24894	0.342813	1.13243
158358	1.13176	0.736321	1.133	0.0361697	0.232974	1.11132	0.217702	0.339588	1.1691
9169	1.12843	0.538299	0.799104	0.117956	1.97709	0.597505	0.0480666	0.0990547	0.199443
7082	1.1237	0.549559	0.787767	0.533429	0.928349	0.362236	0.250264	0.267319	0.737286
2956	1.12278	0.988542	2.37726	0.964894	1.93535	1.03399	0.456583	0.425375	0.970713
23001	1.12157	2.19859	1.35508	0.633467	2.14769	1.89478	0.410626	0.552083	0.805026
5093	1.12117	0.808499	0.354963	0.365473	1.07395	0.591221	0.192082	0.164512	1.0684
8924	1.11891	1.11461	2.38804	0.904199	1.91512	1.51408	1.19302	0.858036	0.892341
81855	1.1186	0.718142	0.0146815	0.814316	0.0141537	0.203267	2.30589	0.00172503	0.990804
29894	1.11816	0.627782	0.990696	0.371811	2.38257	0.309895	0.237071	0.119885	0.687591
55038	1.11663	0.928874	0.26334	0.0198826	0.233776	0.600567	0.0100032	0.134591	0.93129
84823	1.11535	1.87416	5.55825	2.9971	1.07186	2.0327	1.02226	0.330079	0.335669
9879	1.11494	0.431569	0.819899	0.71961	3.25662	0.555452	0.55845	0.443826	1.42295
22803	1.11302	0.762113	0.908413	0.358498	3.10805	0.683004	0.36784	0.812395	2.05621
6132	1.11153	1.52965	0.99657	0.956622	1.57926	0.904194	0.786621	0.351688	1.0747
1293	1.11076	9.15801	2.42396	1.73669	0.588113	4.49339	1.96375	2.90734	0.0938924
23125	1.11036	0.0255345	0.0303501	0.265823	0.853849	0.410151	0.261208	0.259323	0.406216
11044	1.10846	0.420593	5.06236	0.116069	0.0599563	0.665738	0.0477816	0.651571	0.373246
23413	1.10815	0.0206281	0.143867	0.153409	0.501379	1.11146	0.0171274	0.0107658	0.012981
332	1.10679	0.924947	0.773303	0.834298	1.06376	1.0504	0.525762	0.427215	0.43096
1289	1.10343	4.04566	1.04948	2.38879	1.04124	3.42794	2.41235	1.45967	0.744915
5393	1.1023	1.97775	1.33292	0.879787	1.13334	0.527981	0.30627	0.324468	0.638629
23077	1.10225	0.855209	0.631081	0.311359	0.988615	1.21789	0.438685	0.682145	2.26497
5588	1.1016	0.156259	0.166973	0.0776906	0.0538138	0.18172	0.299424	0.0907978	0.0740072
5777	1.09836	1.04924	4.74698	1.31101	2.44228	1.75796	1.23004	0.626988	0.647992
11065	1.09758	1.40671	0.934283	0.307847	0.322922	0.481837	0.250118	0.408824	0.154271
7329	1.09715	1.66345	1.63437	1.3418	2.61678	0.718149	0.522543	0.648303	1.1082
9978	1.09698	0.816114	1.85214	0.7213	2.0428	0.848628	0.733228	0.83156	1.37801
22903	1.09272	0.828133	0.0556359	0.116316	0.240639	0.497056	0.00465663	2.23556	0.0464023
128553	1.09255	3.72736	0.560941	0.315333	0.487243	1.00628	0.155809	0.408183	0.379906
11176	1.09176	1.16723	1.2107	0.380652	0.963778	0.303359	0.434276	0.36531	0.613575
54901	1.09097	0.686105	0.322058	0.334701	0.112341	2.09951	1.21544	0.143925	0.109746
23076	1.09081	0.686701	3.45189	0.886343	0.557105	0.851496	0.634522	0.968358	0.571337
7158	1.09078	0.804805	0.979342	1.15182	1.85759	0.572665	0.627462	0.661915	0.481316
1387	1.09052	2.12234	2.42	0.98699	1.28368	0.812312	0.822398	0.892757	1.54298
9775	1.08713	1.02357	0.643797	0.574338	0.711953	0.941087	0.460887	1.18178	0.200195
9219	1.08315	1.22904	2.1255	0.360606	1.75139	1.14654	0.5076	0.250474	0.351313
22929	1.08195	0.670472	0.275478	0.716118	0.358396	0.379902	0.445414	0.18272	0.502868
1303	1.07964	4.89198	0.104645	0.647739	0.398957	0.22658	1.04247	0.245948	0.0614663
151887	1.07685	1.17242	0.0358403	0.174215	0.196962	0.16442	0.851271	0.0913713	0.0222248
6434	1.07684	1.8339	1.32581	0.820194	0.74054	0.678576	0.481966	0.989809	1.02441
5371	1.07637	1.17043	1.19441	0.592826	2.21252	0.576374	0.549198	0.629164	0.783754
7520	1.07407	2.19872	1.79109	0.87077	1.90858	1.35558	0.736773	1.20683	1.25285
811	1.07298	0.76705	0.602442	0.382227	1.51655	0.559167	0.224152	0.273176	0.623808
7284	1.06948	0.82071	0.278622	0.41173	0.746491	0.402901	0.54082	0.40889	0.984669
23195	1.06714	9.35049	2.06879	4.41419	5.64759	2.0275	2.69378	3.45495	3.40739
259282	1.06682	3.00562	1.34641	1.34227	0.890465	1.18325	1.55011	0.987643	0.749756
51081	1.06484	0.279644	1.55435	0.487577	1.44059	0.439552	0.302595	0.322823	1.14844
84186	1.06417	0.580706	0.0109045	0.148146	0.0347231	0.232271	0.532355	0.0637797	0.0810668
55709	1.06077	0.0713961	0.443954	0.162432	0.577057	0.146545	0.422456	0.295422	0.587717
10204	1.05923	1.20894	0.169945	0.108994	1.25021	0.183277	0.0739313	0.0835138	0.1005
4088	1.05895	1.23103	1.81455	0.771337	0.702598	0.786591	0.545059	0.784641	1.63589
1029	1.05832	0.180187	0.504254	1.15633	1.48077	0.618691	0.439012	0.59382	0.655899
23481	1.05737	0.215472	0.0611107	0.793437	0.567285	0.378737	0.270153	0.0186672	0.461042
4811	1.05525	2.33748	0.767608	0.664889	0.550919	0.781272	0.361671	0.1832	0.210117
25909	1.05212	0.414476	0.130615	0.179055	0.138786	0.207987	0.235064	0.155798	0.739202
356	1.05102	1.11812	0.933593	1.25057	1.09047	1.01101	0.627798	1.21929	0.505513
27067	1.04901	1.31531	0.117844	0.194767	1.28889	0.733478	0.674144	0.422562	0.802216
6949	1.0488	0.141458	0.645977	0.0405638	1.95937	0.182161	0.317383	0.191518	0.814045
55914	1.04767	0.450698	0.471449	1.0139	1.04739	0.471633	0.282347	0.316322	1.33429
5478	1.04531	1.2302	1.57777	0.963818	1.36122	0.889963	0.629737	0.382927	0.976965
11184	1.04415	0.802376	1.41319	0.904827	0.526774	0.836295	0.714906	0.0670611	0.512143
8761	1.0436	0.292798	1.22423	0.23387	0.90068	0.179032	0.0439032	0.140721	0.293691
81887	1.04215	0.589351	1.14698	0.174686	0.32162	0.0680468	0.278569	0.343241	1.05796
5594	1.04005	0.897439	1.05876	0.337989	1.78301	0.328879	0.263669	0.201291	1.84668
6156	1.03913	1.37705	0.798239	0.848912	1.9069	0.988069	0.641017	0.325567	0.885419
3607	1.03752	0.693442	0.822762	0.739508	0.58757	0.411138	0.0805408	0.184206	0.573789
1072	1.03471	0.476957	1.28462	0.822033	2.46434	1.15346	0.716553	1.25092	1.35402
6500	1.03233	1.11357	4.87036	0.997288	1.30892	1.48525	1.9966	1.2166	0.433409
9972	1.03205	1.01189	0.712044	0.527428	2.18984	0.574999	0.51027	0.401095	1.31753
83989	1.03147	0.40418	0.686725	2.15297	0.72005	0.22644	0.0475143	0.00766228	1.1233
25836	1.0294	1.21912	2.31911	0.769775	1.42135	0.631595	0.390403	1.20918	0.719004
6176	1.02631	1.02778	2.05948	0.777361	2.47537	0.815929	1.01198	0.838429	1.22797
8243	1.02542	0.638894	2.45674	0.668314	1.06549	0.6926	0.549201	0.466792	1.63627
27340	1.02531	1.0314	0.186194	1.2535	0.33704	0.470458	0.326098	1.37329	0.258079
23545	1.02191	0.123122	0.335882	0.116406	0.170425	0.00959276	0.883784	0.123501	0.5533
7402	1.02077	0.791669	0.458619	0.80699	1.60643	0.604587	0.507086	0.342037	0.254292
55210	1.02063	0.43382	0.134626	0.209345	1.04301	0.294258	0.0838663	0.0633407	0.806755
64651	1.01965	0.76915	0.645411	0.686294	0.49927	0.172479	1.52655	0.171313	0.0655523
5216	1.01855	0.692892	1.05733	0.738244	1.57385	0.435635	0.250374	0.274322	1.43761
987	1.01822	0.208938	0.483658	0.0446843	0.314202	0.108899	0.850646	0.12412	0.76929
9891	1.01774	1.36521	0.0529014	0.122878	0.351549	0.144897	0.0818129	0.0389184	0.545335
7150	1.01596	0.755792	1.8123	0.509234	1.56174	0.359579	0.161333	0.879931	1.66997
9880	1.01589	0.61974	22.8953	3.40808	3.65912	1.06667	0.584343	0.261312	1.35358
124245	1.01568	0.624751	2.42551	0.458613	1.26868	0.490578	0.234876	0.486964	0.652578
2335	1.01191	3.80969	3.04898	2.00316	1.047	1.68097	2.33635	0.910815	0.900693
57536	1.00959	0.32929	0.016388	0.302644	0.0155287	0.230574	0.232946	0.00753706	0.409674
23258	1.00632	3.35124	0.132531	0.0827498	1.56947	0.106924	0.138464	0.0281291	0.756549
27107	1.0015	0.355801	0.0762537	0.17793	0.315018	0.497337	0.0867928	0.438855	1.07652
124540	1.00077	0.304076	0.119985	0.214411	0.153099	0.116687	0.125461	0.121309	0.784044
55002	1.0002	0.980472	0.214771	0.0665889	1.12074	0.22011	0.000576432	0.0161007	0.0935602
2185	0.998361	0.510548	0.696252	0.143543	1.33197	1.00025	0.237738	0.461309	0.307862
9619	0.997609	4.17483	1.37918	2.0552	0.20354	0.0891304	0.224009	0.570331	0.2027
11224	0.997399	1.03873	1.37349	0.6361	1.2179	0.793616	0.676286	0.285112	1.1684
7094	0.997399	1.86652	1.70039	0.939779	0.940267	1.54791	0.473944	0.732611	0.853059
6396	0.996727	0.761567	0.413129	0.0607826	0.695949	0.311575	0.108985	0.591502	1.15304
23112	0.996327	1.6809	0.457159	1.0112	0.779507	0.589455	0.499132	0.285468	3.7879
27436	0.993032	0.0206729	0.164511	0.298617	0.46425	0.198266	0.0140137	0.0372253	0.0744505
2099	0.989501	1.5896	0.902537	1.068	0.224121	0.210616	0.268736	0.482999	1.69725
146909	0.979594	0.482445	0.0771936	0.964033	0.847528	0.909329	0.0192061	0.195629	0.655026
463	0.977565	2.97127	4.36992	0.659794	1.07502	1.12235	1.73918	2.04723	1.58452
8898	0.972796	0.0157579	1.34519	0.138163	0.400238	0.164747	0.0149589	0.165731	0.314605
29115	0.969087	0.775357	0.14748	0.915456	0.56956	0.781922	0.696267	1.49954	0.527502
79016	0.96888	0.194779	0.402593	0.47211	1.60393	0.204304	0.390448	0.346389	0.180719
23347	0.968512	1.01578	3.50367	0.543314	0.59556	0.683937	0.429876	0.324996	0.444944
10514	0.967075	0.355582	2.23369	0.661825	1.4517	0.471554	0.46851	0.709409	0.48241
3312	0.966416	1.11739	2.11938	0.627027	2.66731	1.16722	1.11401	0.714244	1.03539
9156	0.966268	0.318185	0.254151	0.473034	0.815648	0.855935	0.602517	0.509764	0.167132
8087	0.966222	0.619904	0.90094	0.865036	0.632329	0.811787	0.416773	0.226333	1.47146
6187	0.962807	0.441585	0.576267	0.597549	1.99807	0.412361	0.325099	0.13777	1.44222
1462	0.961879	2.35215	0.22589	0.764697	0.289246	1.18267	0.854685	0.468055	0.122202
2091	0.961544	0.928314	0.54469	0.432242	0.911294	0.667908	0.177296	0.110145	0.882433
6923	0.96046	0.536024	1.4019	0.538267	2.09419	0.641189	0.552895	0.329178	1.22362
6637	0.959826	1.8862	2.02721	0.983986	1.46608	1.36721	1.14237	1.03293	0.678
116225	0.959011	2.22391	2.44213	1.01084	0.721429	0.916059	0.26582	0.170092	0.0396435
3725	0.957029	0.646543	0.950326	0.522931	0.695973	0.572113	0.581187	0.516377	0.778587
27316	0.953899	1.91337	2.1049	0.947015	0.665305	0.991993	1.35995	1.16057	1.69984
6597	0.952846	0.948269	2.60927	1.13074	2.36699	0.963546	1.01788	0.832638	0.685442
54815	0.95166	0.842047	1.67407	0.200807	1.44854	0.920741	0.369256	0.293142	0.300734
55299	0.950518	0.922237	1.58474	0.485858	0.641703	0.798683	0.173779	0.31336	0.212994
3191	0.949787	1.49652	0.9101	1.16897	1.07063	0.996505	0.27106	0.243168	0.838856
6711	0.945222	1.9082	3.34929	1.70555	3.67487	1.73187	1.35992	1.21057	0.917881
2521	0.945164	0.39398	1.40662	0.513248	1.58354	0.262532	0.497991	0.323802	0.598331
4928	0.944842	0.505304	0.355489	0.443206	1.30435	0.738744	0.555615	0.256572	1.81931
999	0.944715	0.584335	0.275578	0.499457	0.461731	0.317614	0.310702	0.302202	0.586773
22934	0.944093	0.210219	0.288928	0.458675	0.146034	0.63172	0.366109	0.467203	0.158954
1432	0.942285	0.49757	0.317299	0.51482	1.20933	0.229652	0.254684	0.220985	1.05579
22827	0.941273	0.770785	0.963622	0.925023	1.55149	0.880234	0.452969	0.230254	0.940825
5430	0.941125	1.5161	2.72423	0.603489	2.15496	1.35007	1.05774	0.958059	1.44912
940	0.940805	0.687271	0.711566	1.30017	0.723912	1.10426	0.683845	0.454521	0.406754
64848	0.939506	0.613705	0.178623	1.35838	1.53497	0.16434	0.220799	0.029403	0.348262
1487	0.938808	0.564977	1.60046	0.391498	3.12757	0.374359	0.239589	0.307559	0.322657
2533	0.937467	0.688239	0.275666	0.223521	0.518889	0.706088	0.218042	1.26096	0.463594
10051	0.935877	1.39241	0.374412	0.938627	0.812646	0.540215	0.56888	0.187451	0.732246
56941	0.934682	0.0245541	0.00169456	1.22066	0.506356	0.181616	0.143506	0.105582	0.112141
50509	0.934591	3.22267	0.531	1.59455	1.66827	2.81504	2.42713	2.01705	0.856967
9782	0.934365	1.03165	1.79415	0.495314	2.05083	0.589447	0.671491	0.514719	2.14972
558	0.932947	0.681774	1.15582	0.685619	0.278379	0.245126	0.487069	0.304542	0.579216
4067	0.931671	0.365834	2.37909	0.359877	1.33318	0.277103	0.276161	0.679849	0.466692
1997	0.930803	0.457521	0.300552	0.351868	0.700987	0.527436	0.166719	0.226812	0.591764
983	0.930187	1.60468	1.42337	1.63928	2.18067	1.50316	0.812117	1.29254	0.930695
6223	0.928573	0.413999	0.880854	0.344861	1.75064	0.660462	0.349976	0.223872	1.13914
24139	0.923355	0.011146	2.89441	0.0685377	1.61212	0.603262	0.927521	0.0432349	0.510185
10541	0.922217	0.503778	0.761403	0.596181	0.486822	0.795428	0.575391	0.0855415	0.834101
5684	0.920815	1.86778	2.00947	1.23029	1.34016	1.27934	0.981917	0.989128	0.94395
3608	0.920618	0.978706	1.85903	0.88306	0.738918	1.41535	0.845365	0.759753	0.337284
4053	0.920032	2.1332	0.257704	0.367117	0.442528	0.691094	1.27542	0.0402544	0.433745
5573	0.918767	0.458163	0.558399	0.841844	2.27687	0.681549	0.542441	0.457689	1.48146
5609	0.916456	0.282395	1.08064	1.02718	0.305027	0.592129	1.31589	2.74284	1.57826
808	0.91524	1.21145	2.13549	0.730403	0.960898	0.543692	0.685721	0.420444	1.81524
65095	0.911535	0.111664	0.355164	0.219444	2.05339	0.067857	0.332807	0.205186	0.108166
84159	0.911026	1.40531	0.355238	1.05828	1.78158	0.629483	0.390048	1.02309	1.38391
55213	0.91085	0.681153	0.610743	0.0394675	0.338867	0.298223	0.0756619	0.316975	0.265306
4313	0.910356	3.33886	0.330761	1.21444	0.803591	1.84695	1.41352	1.14678	0.460643
25942	0.910124	0.889089	2.25097	0.777138	1.47072	0.749332	0.659777	0.463561	1.46191
6944	0.91	0.337427	1.40226	1.0386	0.405811	0.400058	0.440434	0.295057	0.44125
672	0.909218	1.04804	1.60471	2.08625	2.1524	1.58462	1.08508	1.32162	1.21042
8985	0.906672	0.297289	0.44786	0.525361	0.831595	0.362477	0.429956	0.440331	0.222118
339829	0.904787	0.199677	0.0496089	0.489428	0.414063	0.023001	0.698747	4.33668	0.590802
139716	0.903795	1.57167	0.207983	0.380812	0.473665	0.599242	0.389178	0.513711	0.219637
6599	0.903721	1.13669	2.45985	1.24146	2.81783	1.29813	1.27185	0.895414	2.16539
84930	0.901375	1.76071	0.0160018	0.491035	0.0349727	1.27844	1.07628	0.155962	9.2e-05
23132	0.901031	2.32549	4.76072	0.784733	2.49787	1.82457	0.170958	3.02461	0.888869
339451	0.900459	0.0732667	0.00228658	0.00815926	2.82521	0.429582	0.129738	0.0129864	0.15067
8106	0.900431	0.941109	0.661828	0.585917	2.00942	0.443235	0.195416	0.200319	0.548613
54882	0.899544	0.356655	0.339764	0.344525	0.511363	0.497878	0.13247	0.126402	1.13128
1290	0.899196	4.02523	1.03317	3.75892	1.33609	N/A	5.58028	1.32492	0.523911
6626	0.898311	0.606421	0.520723	0.880328	1.39089	0.458371	0.259617	0.358045	1.34115
10199	0.897784	0.907503	0.158437	0.719407	3.18898	0.937289	0.637521	0.722484	2.20561
4000	0.897287	1.12781	0.736171	0.827979	0.471929	0.632896	0.524217	0.812517	1.21059
3068	0.895407	0.462529	0.449177	0.443995	0.361529	0.578361	0.25394	0.285719	0.275455
916	0.895014	0.351575	1.115	0.517478	0.637701	0.415866	0.439476	0.8106	0.38073
5888	0.894862	0.9981	0.828249	0.991224	1.16269	1.11478	0.679239	0.440642	0.454123
8518	0.894858	0.0921664	0.640174	0.0807781	0.559784	0.321933	0.0780277	0.166453	0.72
2002	0.893691	0.108828	0.34016	0.15665	0.294751	0.278411	0.129673	0.0796637	0.16531
55729	0.893559	1.52748	1.51914	0.896855	2.13741	0.550823	0.768458	0.610029	1.09527
7874	0.892545	1.09768	2.67728	0.742428	1.51786	1.18553	0.462246	0.48554	0.551112
993	0.892271	0.65275	0.653579	0.348779	0.780217	0.72461	0.227977	0.342791	0.435139
9716	0.891413	0.152957	0.672578	0.00651233	7.35268	0.680287	0.161798	0.00271314	0.364569
6208	0.891021	1.19236	2.52464	0.736101	1.02066	1.30477	0.832791	0.321733	1.07474
26040	0.890018	1.37692	2.39627	1.39661	3.01002	1.61168	0.383534	0.019524	0.0486036
57794	0.888891	0.0349998	0.081693	0.179388	0.470252	0.296609	0.147327	0.00513268	0.102725
409	0.888524	0.460295	1.93339	0.543548	1.186	0.607035	0.72373	0.417724	1.53123
64960	0.886734	0.793389	1.7834	1.65306	3.01737	1.33887	0.81895	0.239306	0.580838
6654	0.886451	1.2684	1.65025	0.738635	1.84091	0.642322	0.333596	0.32421	0.938193
3837	0.886381	1.09679	2.50784	0.606658	1.28087	1.21764	0.713146	0.40309	1.26995
60436	0.886276	0.159822	0.352573	0.265019	0.0770507	0.297149	0.639473	0.158836	0.145464
10492	0.886003	0.835325	0.753555	0.550724	1.93831	0.658745	0.388825	0.49864	2.60977
84726	0.885304	1.11424	0.400929	0.447407	0.908791	0.557394	0.130886	0.232939	0.658634
4690	0.88498	0.72949	1.76618	0.78809	0.684478	0.679262	0.557281	0.638483	1.04885
5599	0.884206	0.650269	0.569711	0.721998	1.88108	0.601045	0.242652	0.362555	2.06455
4926	0.884141	3.11009	4.1164	0.365982	1.79982	1.60422	1.28198	0.901153	0.313464
166647	0.883898	0.274541	0.0403248	0.0312203	0.0284002	0.358171	0.0495521	0.0079129	0.54355
6427	0.882142	0.854223	1.19741	0.930029	1.25172	0.47755	0.597535	0.495799	0.794624
6872	0.880833	0.364978	1.65071	0.51729	0.905258	0.599968	0.594911	0.409165	1.74892
6141	0.880675	0.293415	0.782091	0.24785	1.61908	0.41734	0.352086	0.159791	1.15868
22801	0.880592	0.0900746	1.03578	0.0427446	0.595641	0.346929	0.369444	0.0175401	0.0543313
701	0.880114	0.885934	0.882766	0.703067	0.886117	1.3592	0.62591	0.517235	0.562319
995	0.880049	0.798585	0.689592	0.478231	0.929175	1.00968	0.326423	0.475512	0.480855
80243	0.880011	2.22002	0.569218	0.725484	0.142118	0.511478	0.305333	0.0301701	0.139004
23215	0.877455	1.09922	0.351557	0.742502	0.944128	1.47286	1.36381	0.621333	1.82397
89796	0.876943	3.38047	5.75268	0.0633062	0.250641	4.07882	1.00812	1.9627	0.296748
3689	0.876793	0.814912	2.70141	0.512031	0.850017	1.042	0.822177	0.498257	0.490911
3561	0.875417	0.0667314	1.31934	0.641864	1.65479	0.94367	1.21157	0.550291	1.26467
6217	0.874959	1.64828	2.18101	0.741417	1.48269	1.35385	0.393324	0.295782	0.750419
1794	0.866547	1.92327	2.42728	1.04136	0.781865	1.02887	1.16979	0.567084	0.254983
254827	0.866496	2.31661	0.120898	0.488425	0.506808	0.301879	0.214226	0.0162778	1.73392
473	0.865911	1.16198	3.56292	0.685859	1.11032	0.863921	0.744131	0.918466	0.487991
220988	0.864244	0.943201	0.573665	0.613228	0.672959	0.282218	0.136338	0.479303	0.981499
11073	0.86379	0.433877	0.514873	0.699224	0.865693	0.698232	0.361673	0.420047	1.01194
54796	0.863737	1.25311	1.26939	0.931589	0.00445432	0.50647	0.148236	0.320056	0.177018
4904	0.863049	0.695968	0.748652	0.49989	0.969879	0.607443	0.343204	0.262198	0.345555
23411	0.862885	0.391032	1.20649	0.789592	2.64925	0.448256	0.385845	0.528	2.4751
3339	0.862538	2.44027	1.89274	0.882966	0.843642	1.09006	1.0963	0.767756	0.46863
6774	0.861726	2.00745	1.82465	1.09909	1.36318	0.698424	0.564397	0.611603	1.17063
55193	0.861227	0.903141	0.797244	0.813338	N/A	0.746916	0.525294	0.452103	1.18072
9898	0.860695	1.43686	3.2671	1.07832	1.04018	1.00054	1.48961	0.87802	0.764842
152002	0.860669	0.257544	0.382505	1.05352	0.300771	1.3067	1.54543	0.127141	1.11443
7057	0.85978	3.81346	0.875818	0.910774	0.364071	1.46757	1.07469	1.16447	0.920533
3688	0.85899	2.57931	2.26082	1.14849	1.37402	0.715952	1.85025	0.321254	0.712946
11052	0.858174	0.954654	0.209351	0.795488	0.486337	0.485652	0.44228	0.745145	2.57835
23244	0.858173	0.391049	0.837302	0.196795	1.59735	0.241321	0.279302	0.111252	0.7378
285527	0.855985	0.353746	0.182524	0.36251	1.90362	0.195257	0.269774	0.00712865	0.120533
6670	0.855536	0.322655	0.812818	0.240896	1.01579	0.42531	0.279271	0.241136	1.15101
55031	0.853244	0.061512	0.140998	0.0901222	0.255155	0.355614	0.151754	0.0418276	0.684067
26191	0.852073	0.332275	0.995648	0.62711	0.740213	0.226655	0.851709	0.457334	0.151807
7022	0.850859	0.042836	0.14469	0.294938	0.540434	0.170604	0.0837543	0.0684129	0.208238
2010	0.850023	0.554602	0.298356	0.34928	1.16648	0.419606	0.161826	0.384224	0.622052
10940	0.850005	0.692705	0.223538	0.129512	0.147508	0.464011	0.148752	0.155129	0.261983
667	0.849926	1.4754	0.782906	0.290003	1.0268	0.584767	0.286204	0.198521	0.378088
6742	0.847408	1.68048	0.866329	0.798927	1.18291	1.16449	0.802834	0.591198	0.555208
4507	0.845847	0.167106	0.293334	0.0440428	0.0473377	0.120624	0.00984139	0.00393865	0.0145088
134430	0.845826	0.853432	0.178152	0.0713712	0.935373	0.430188	0.13197	0.117975	1.89913
7456	0.845628	1.97469	0.412028	1.61292	0.604773	1.22704	1.14369	0.624712	0.260305
23367	0.844772	0.844738	5.7917	0.378071	0.852166	1.00719	0.406147	0.570978	1.38192
55183	0.843843	0.763944	0.955276	0.735154	1.87959	0.640159	0.477262	0.361833	1.24716
3188	0.841498	0.269026	0.839165	0.181675	1.04204	0.316157	0.193921	0.0834745	1.01494
3575	0.840695	0.511947	0.379243	0.255184	0.135749	0.744459	0.635298	0.310777	0.195692
962	0.840301	0.379284	0.656198	0.501853	0.347804	0.455747	0.303839	0.457505	0.251649
7259	0.839759	0.0902298	0.0841634	0.0787654	0.823719	0.263237	0.0744878	0.170078	0.00556287
254428	0.838817	0.000526088	0.00792773	1.32469	1.81745	0.154953	0.0539551	0.0635354	6.83e-05
10212	0.8388	1.13281	1.03093	0.661934	0.78106	0.773448	0.606092	0.211383	0.529168
84078	0.838672	0.254409	0.792575	0.221085	0.789822	0.482258	0.228968	0.443277	1.26262
55023	0.838418	0.44501	0.111973	0.438207	0.366953	0.0464116	0.105375	0.0877156	1.26181
25998	0.836336	0.0624073	0.402358	0.32048	2.49834	0.299804	0.236883	0.15701	1.09819
23020	0.836238	1.46103	1.59291	0.836234	1.84028	0.949674	0.621804	1.41418	1.82862
54517	0.835732	1.86657	1.68834	0.528314	0.214424	0.7239	0.658743	0.0743271	0.0880646
6850	0.835608	0.230851	3.71866	0.931051	0.68599	1.20578	0.447088	0.13313	0.295346
974	0.834982	0.490321	0.110559	0.298802	0.147463	0.356039	0.462294	0.136703	0.1192
805	0.8348	1.8311	5.52742	1.1648	1.90683	1.60053	1.66018	1.01617	1.3424
9275	0.834401	0.315414	0.831421	0.325026	0.56342	0.428011	0.173964	0.247772	0.407313
10528	0.834349	0.744631	1.3234	0.625601	1.0017	1.2304	0.516847	0.580361	0.595629
55175	0.833812	0.00892245	0.655183	0.0283286	0.223807	0.161532	0.0469279	0.0625585	0.864602
9236	0.833691	0.529386	0.36846	1.42088	0.147567	0.0759305	0.0361002	0.00618139	0.284154
9519	0.833223	0.219323	0.464507	0.43214	0.10042	0.161712	0.256365	0.063401	0.203922
6598	0.832901	0.760183	0.805645	0.331636	1.38962	0.498229	0.274143	0.492649	0.461829
10285	0.831609	0.481186	0.282574	0.128778	0.395123	0.196579	0.151547	0.228496	0.810993
153562	0.831366	0.0590125	2.43322	1.17498	0.0424102	0.0257874	0.117137	0.0612444	0.726679
4076	0.831071	0.634467	0.347274	0.0465003	1.29784	0.47305	0.176878	0.0884284	1.8106
51780	0.830919	0.5283	0.505409	0.235898	1.72795	1.10393	0.637136	0.87259	0.64493
1452	0.830486	0.56889	0.311955	1.23481	0.891551	0.181431	0.506326	0.338545	0.509292
5378	0.830069	1.21738	1.04229	0.193525	0.404278	0.384224	0.230031	0.122173	0.940097
6595	0.828394	1.44333	0.846517	0.732685	1.86196	1.21465	0.368335	0.398484	0.772568
1778	0.828144	2.27041	1.64472	0.792155	1.8667	0.807526	1.10627	0.749047	0.432569
51035	0.827467	0.12961	0.320642	0.319007	0.813731	0.29717	0.133695	0.17126	0.724996
1742	0.82736	2.4746	1.87255	1.38002	0.919219	0.648331	1.08541	0.731905	0.479983
55205	0.82568	5.27666	22.4031	0.00207694	1.47658	1.4985	0.818151	0.026939	2.26099
7203	0.823027	0.488591	0.746535	0.741619	0.71916	0.724595	0.364176	0.331702	0.557397
6204	0.822515	1.12158	1.73796	1.08239	0.983978	0.93931	1.11045	0.675419	1.16785
10666	0.821124	0.393777	0.154644	0.587089	0.0487157	0.566001	0.43684	0.0457467	0.0539822
10217	0.82041	0.565832	0.0227662	0.0191344	0.0413258	0.323495	0.0144157	0.0317838	0.0330691
5966	0.820001	0.810243	0.549766	0.704732	0.731315	0.352281	0.170901	0.270826	1.01707
9321	0.819827	0.288795	0.227088	0.991729	1.13142	0.0531978	0.19537	0.703635	0.197867
5707	0.81806	0.426925	0.48808	0.537248	0.732046	0.347526	0.693489	0.480485	0.396937
79039	0.817792	0.244736	0.113736	0.125884	0.513647	0.293439	0.167751	0.117873	0.878495
991	0.817566	0.890878	0.842642	0.765443	1.28735	1.03377	0.487196	0.596765	0.771312
331	0.81653	0.201905	0.204067	0.170142	0.624425	0.221887	0.134021	0.207687	0.846676
677	0.815765	0.0934436	0.245116	0.0266042	0.102754	0.0143454	0.0896718	0.0677529	0.127945
10657	0.814034	1.10959	2.34782	1.16281	1.76099	0.913458	0.646339	1.27808	1.064
10006	0.813506	0.50874	0.632225	0.365479	1.13727	0.454795	0.404982	0.350306	0.942282
5634	0.812936	3.05519	1.05033	0.940223	1.81762	0.183729	0.702486	0.00019009	0.412352
79867	0.811018	0.25362	4.90638	1.1811	0.0521145	0.219269	0.926918	0.0920852	0.555316
9656	0.810462	0.824978	5.6101	1.08947	1.25401	1.61778	1.1231	0.516714	1.08463
5576	0.80993	0.794519	0.352561	0.415832	0.98306	0.444616	0.243741	0.2058	0.568313
2886	0.809403	0.227497	N/A	0.360755	0.689218	0.343308	0.224025	0.125895	0.401063
26148	0.808267	0.0213409	0.359817	0.133866	0.0814634	0.0166023	0.0107159	0.143005	0.0249446
2237	0.807274	1.04559	0.497307	0.7357	1.15317	0.697369	0.307694	0.785983	0.547341
4090	0.806884	0.239224	0.316896	0.434998	1.1127	0.215344	0.247857	0.146722	1.09345
7431	0.803643	2.07148	1.64523	1.24054	1.29271	0.78041	1.05498	0.350035	0.589541
10483	0.803097	0.14605	0.449841	0.179274	1.35183	0.186499	0.297006	0.109465	1.11114
6429	0.803089	0.491567	0.315975	0.457544	2.15427	0.277833	0.269559	0.188739	0.798159
3313	0.801111	0.877212	0.827365	0.324016	1.35153	0.550276	0.275307	0.128497	0.904343
6631	0.80109	0.641368	0.837406	0.629979	0.708938	0.544671	0.376268	0.243899	0.857071
1063	0.800983	0.455882	1.36341	0.672118	3.20431	1.66087	0.393446	0.491575	0.333755
2296	0.800922	0.142355	0.0934549	0.028221	0.153626	0.0371538	0.164168	0.0445507	0.0307685
23394	0.800503	1.05597	0.607498	0.669588	0.597164	0.517901	0.255114	0.76122	2.03001
9631	0.799586	0.462722	0.356514	0.236284	1.32277	0.31524	0.28191	0.302104	0.653703
115352	0.799498	0.866493	N/A	0.68542	0.0949712	0.871688	1.57659	0.513179	0.0942431
1147	0.797431	0.407001	0.822091	0.268764	1.52749	0.525514	0.257429	0.361533	0.674308
201292	0.797259	0.17638	0.0465541	0.679858	0.160437	0.0448443	0.0154553	0.0881242	0.0233242
6634	0.797253	1.15823	0.591928	1.02278	1.29489	0.613785	0.31308	0.295139	0.688993
54821	0.794846	0.513246	1.0044	0.187123	0.281569	1.08434	0.297679	0.91869	0.511183
23213	0.794501	0.0253415	3.53249	0.0705492	0.116037	0.111871	0.219636	0.705155	1.01347
4171	0.79306	0.802541	0.889591	0.913386	1.29132	1.05895	0.518804	0.449452	1.11047
4791	0.79182	0.55967	0.93724	0.479569	1.01524	0.330551	0.471528	0.336584	0.656873
29127	0.791491	1.29563	2.54775	1.21043	1.86856	1.46917	0.785739	0.811097	1.05389
11338	0.79141	0.456213	0.644585	0.282628	2.14089	0.534655	0.145101	0.156005	0.407061
7145	0.78941	0.721612	1.01115	0.537671	1.18202	1.91162	0.558192	0.460267	0.243706
545	0.788584	0.524013	0.635635	0.803007	0.715429	0.574869	0.259391	0.321563	1.21304
26130	0.788303	1.10154	1.68908	0.119588	2.34702	0.211289	0.254356	0.352142	0.689485
22984	0.788002	0.87574	2.06408	0.59782	0.905388	0.577824	0.949346	1.14557	0.632697
2305	0.786646	0.0894956	0.35828	0.238863	0.470754	0.371408	0.0809869	0.162584	0.332546
6311	0.786356	0.33278	0.508527	0.181278	0.923325	0.224173	0.197315	0.325395	0.65553
10523	0.785689	0.134273	0.193065	0.110201	1.07323	0.263907	0.475212	0.0802814	0.0347359
5928	0.785521	0.837853	1.29822	1.24826	0.843876	0.849014	0.676885	0.382111	1.79739
116843	0.784331	0.315134	0.175203	0.531828	0.066923	0.0475473	0.000765704	0.0449176	0.151872
8241	0.782812	0.263812	0.959726	0.13401	0.877755	0.317989	0.298827	0.109936	1.21358
58499	0.782778	0.149975	0.350624	0.031904	0.121359	0.0812506	0.377053	0.0679477	0.339001
84033	0.781479	0.338812	2.97925	3.00874	1.32093	1.16833	1.03696	0.884079	0.360351
6632	0.780553	0.602824	1.43279	1.08198	1.08853	1.16193	0.865449	0.568017	0.679839
5902	0.78034	0.729851	0.535387	0.313678	0.572687	0.348062	0.115299	0.173369	0.315007
5295	0.780026	1.15741	2.59022	1.13148	0.823148	1.22912	0.254365	0.351418	1.76661
26511	0.779657	0.131049	0.266411	0.0703815	0.0788917	0.0329367	0.0186631	0.0372251	0.0747011
51726	0.778413	0.566673	1.00949	0.55615	1.18633	0.660112	0.136538	0.147577	0.247783
920	0.778128	1.00097	1.08582	1.01058	0.719073	0.884038	0.898588	0.666682	0.464271
5531	0.777472	0.720664	0.65615	0.387565	2.04205	0.362355	0.199795	0.19775	1.16571
27240	0.777003	0.133021	0.458241	0.806087	0.446229	0.562989	0.352841	0.242577	0.322414
8668	0.776428	0.751565	0.588299	0.476824	1.09376	0.448216	0.329616	0.333329	0.75051
54453	0.775765	0.419019	0.474557	0.458484	0.255449	0.163691	0.191419	0.0474771	0.130161
4976	0.775681	0.575965	0.346911	0.292289	1.33231	0.644398	0.552166	0.0503801	0.855516
6938	0.774972	0.121732	1.0152	0.318212	0.245616	0.210066	0.225874	0.264969	0.510193
23414	0.774682	0.572272	0.0673099	0.0722887	0.788359	0.102458	0.1511	0.106826	0.0991349
7644	0.773835	0.445956	11.3186	1.42087	0.0668387	0.177998	0.712388	0.29304	0.102142
6709	0.773385	1.53974	2.11014	0.910961	1.16	1.45489	1.2719	0.590043	0.342339
9146	0.772894	0.47459	0.669079	0.329384	1.72365	0.761648	0.424228	0.180791	0.424309
27086	0.771592	0.0552547	0.19751	0.395828	0.669274	0.132379	0.521475	0.212032	0.0254491
5885	0.769626	0.713595	1.90612	0.776465	1.74669	0.963118	0.928698	0.189213	1.04204
57724	0.767821	1.37888	0.853502	0.594203	0.580994	0.798217	0.455776	0.0575971	0.801681
84433	0.767562	0.195353	0.915613	0.10405	0.234045	0.331333	0.111609	0.0338449	0.33428
10111	0.767455	0.314924	0.656139	0.203928	1.19963	0.402177	0.183938	0.136498	0.827814
2475	0.766414	0.887717	1.38879	0.34618	1.70364	0.519624	0.405697	0.438334	0.526988
51388	0.763464	0.779777	0.544125	0.169022	0.265225	0.391493	0.159897	0.0782675	0.0306083
6169	0.763205	0.562473	1.23067	0.533179	1.19071	0.621155	0.622296	0.222035	1.07458
4071	0.763102	0.0146933	0.164933	0.0262709	0.0254868	0.240635	0.0408929	0.0657103	0.749431
2175	0.762032	0.392927	0.527066	0.326777	1.253	0.552341	0.256395	0.293157	0.242476
5886	0.760178	0.692096	0.622015	0.269052	1.34734	0.493567	0.294173	0.146197	0.890866
6678	0.759517	2.32042	0.104429	1.02127	0.585104	2.06465	1.18406	1.06184	0.623313
8826	0.759226	1.00715	0.706511	0.628556	2.38455	0.522182	0.375237	0.412287	0.962904
1111	0.759057	0.73804	1.17641	0.299762	0.734712	1.06906	0.440377	0.360734	0.635708
10014	0.758178	1.56735	1.23291	0.555311	1.48893	0.635451	0.532706	0.366523	0.59161
1017	0.757489	0.738477	0.718211	1.07712	1.31441	0.995819	0.645182	0.557611	0.813303
399979	0.757169	4.47715	0.432895	0.594634	0.293528	0.0571686	0.00154386	1.05086	0.189045
51133	0.757144	0.0371018	0.156512	0.924625	0.103	0.172611	0.228493	0.217422	0.389828
9045	0.756676	0.564447	0.832475	0.165842	1.12673	0.267466	0.267372	0.0525591	1.57305
4733	0.756342	1.28727	1.53867	0.64698	0.444921	1.00055	0.80668	0.336214	0.243909
6636	0.75627	1.49563	0.95806	0.880696	1.54072	1.06858	0.677804	0.375119	0.787846
5515	0.756134	1.02376	1.68132	0.559745	0.909374	0.559382	0.701375	0.442321	0.926342
7295	0.755513	0.864544	1.09051	0.471861	1.03367	0.630757	0.443079	0.71385	0.530254
2034	0.754504	2.71177	0.600389	1.13751	1.0875	0.555312	0.687201	0.200907	0.461184
6209	0.753512	0.523163	1.15951	0.582908	1.75149	0.792085	0.395433	0.355196	0.69666
4436	0.753473	0.604372	0.563294	0.624512	1.03651	0.730801	0.288558	0.292546	0.710991
51542	0.753302	0.548115	0.881516	0.238511	4.37346	0.0266815	0.162352	0.234964	1.8356
988	0.752954	0.855462	1.04344	0.338161	1.44726	0.866617	0.479428	0.64722	2.47393
6233	0.752697	1.6037	2.36227	1.40251	1.21744	1.32049	0.957177	0.596083	1.70486
5710	0.752618	0.626576	1.20074	1.04935	1.64725	0.725326	0.723614	0.471741	1.36406
55689	0.751718	0.662529	4.10578	0.10263	0.137398	0.249412	0.0982123	0.780106	0.605456
83732	0.750438	0.66785	0.324509	0.165419	0.400703	2.26194	0.256622	0.273056	0.154375
9122	0.748978	0.279554	0.686528	0.103131	2.85725	0.141868	0.565116	0.305071	0.172777
8886	0.748744	1.14882	1.29612	0.449791	4.91153	0.76145	0.696936	0.511731	1.60025
55215	0.746262	0.963852	0.935178	0.68134	1.21753	1.181	0.343151	0.53918	0.516057
84285	0.745463	0.105053	0.174508	0.00506838	0.294578	0.657216	0.123175	0.00253831	0.0328174
9419	0.744888	0.0570857	0.409774	0.131829	0.0962409	0.084885	0.0627128	0.055924	0.140007
131076	0.74486	0.660402	0.0295813	1.43035	0.353205	0.185259	0.0755346	0.00706509	0.369655
641	0.74465	0.989549	0.450842	0.713192	1.46846	0.643577	0.362778	0.450353	0.664869
55749	0.744029	0.2784	0.103744	0.117883	0.641256	0.0459215	0.234796	0.571324	0.892938
10166	0.743814	0.122347	0.248065	0.0769437	0.0870881	0.000608624	0.628167	0.0491481	0.209643
2804	0.740655	0.574002	0.846193	0.399118	0.198841	0.442586	0.621815	0.783936	0.553682
26035	0.740474	0.255403	0.00121131	0.0392991	4.12005	0.308669	0.0845554	0.265068	0.00782952
3065	0.740398	1.49985	1.14138	0.855523	1.8353	1.02669	0.490613	0.735112	1.21193
148206	0.740228	0.841754	0.483287	0.921105	1.91395	0.0968522	0.295682	0.415943	0.267935
3308	0.738992	0.595718	1.13724	0.590251	1.47042	0.722732	0.467525	0.41383	0.909874
3915	0.738971	1.35791	0.750436	0.530138	0.342074	0.788718	0.187463	0.706948	0.33383
6137	0.737925	0.684589	1.55662	0.419346	1.03117	0.483165	0.356103	0.154877	1.36083
56204	0.73774	3.2278	0.0276914	0.43304	1.79383	0.639339	0.0750661	0.0128322	0.210508
55609	0.737191	0.774549	0.0552104	0.0134403	1.26205	0.132441	0.43769	0.00228082	1.23275
5685	0.736606	1.60513	1.79021	1.09964	2.17094	1.29093	1.23849	1.0071	0.699258
23028	0.736137	0.341602	0.931919	0.352743	0.452935	0.879135	0.454897	0.491407	0.335183
821	0.734858	0.503172	0.761832	0.345677	1.80957	0.351605	0.408297	0.271436	0.855616
8925	0.734805	0.974329	1.37593	1.97996	1.82252	0.423038	0.792518	0.609571	1.7001
27043	0.734647	0.120802	0.894354	0.217754	1.34945	0.265262	0.196276	0.251588	0.871998
23435	0.733756	0.306901	0.802894	0.780397	0.152692	0.188109	0.184154	0.809374	0.322821
6790	0.733653	0.603774	0.902127	0.534716	1.17292	0.752059	0.388433	0.597094	0.525889
1503	0.733534	0.393674	0.676147	0.439329	0.195954	0.593927	0.109165	0.114739	0.76612
1445	0.733074	0.343438	0.646093	0.437283	1.25436	0.437427	0.251981	0.194966	0.305339
8239	0.73184	0.12211	0.483043	0.523861	0.611637	0.381676	0.257911	0.113398	0.701444
546	0.731129	0.757354	2.82454	1.05193	1.14118	0.917897	0.482344	0.256351	0.946987
285753	0.729911	0.0654949	0.136664	0.091683	0.520491	0.227366	0.0146983	0.00277318	0.104298
1108	0.729046	1.57139	3.44641	0.569832	1.98389	1.50331	1.20266	2.34476	1.17053
7384	0.727567	0.542939	0.455762	0.192156	0.147925	0.203245	0.135703	0.33855	0.594059
129831	0.726831	2.2814	0.633083	0.0216078	0.97467	0.309192	0.154609	0.102049	1.51296
79798	0.726027	0.182832	0.00196254	1.08e-05	0.289088	1.02933	0.150253	0.00745961	1.86561
1936	0.724192	0.548591	0.712739	0.489721	1.40853	0.420887	0.368043	0.422817	1.80323
8798	0.723744	0.545959	0.31825	0.402605	2.05452	0.132205	0.143315	0.00638449	0.395201
10521	0.722065	0.648481	0.625844	0.545863	1.09122	0.545917	0.324827	0.564713	0.941736
3326	0.721718	0.755205	0.154185	0.6833	1.17503	0.54886	0.193246	0.430899	0.784834
79657	0.721668	0.61279	0.339771	0.276534	1.0719	0.40002	0.156957	0.197734	0.795692
84641	0.721098	0.234087	0.135695	0.0149018	0.149062	0.0273742	0.0560763	0.0254828	0.00189503
9055	0.72031	0.809317	0.535865	0.608731	1.23511	0.839224	0.66114	0.930571	0.586594
9958	0.719189	0.568352	0.956354	0.286888	0.687093	0.275677	0.266145	0.340452	0.62738
10403	0.718374	0.295758	0.687171	0.405971	1.01177	0.590402	0.248153	0.294592	0.296146
10128	0.718063	0.524737	0.355252	0.424035	1.67986	0.551238	0.506228	0.173751	0.593133
930	0.718034	0.61607	0.255374	0.514366	0.0972938	0.471486	0.720977	0.092046	0.140521
51428	0.716652	0.27561	1.34787	0.238839	0.455448	0.243263	0.0842689	0.213284	0.36236
23476	0.716515	1.17374	3.26856	1.2478	1.48738	1.42396	0.824929	0.435869	0.753738
51434	0.715981	1.10793	0.794815	0.319325	1.01269	0.534763	0.405132	0.0605105	0.22865
5970	0.713318	0.807192	0.97618	0.526354	1.77337	0.453336	0.421714	0.732116	0.503508
84617	0.713305	0.742717	0.20853	0.251019	1.10278	0.135434	0.0827015	0.0795147	0.441865
58497	0.71323	0.000471792	0.126598	0.202985	0.0145353	0.0861407	0.188658	0.0847115	0.0471422
9919	0.713033	0.865682	0.752376	0.342363	0.163455	0.169719	0.194966	0.413589	0.239541
9908	0.71285	0.589771	0.552216	0.434199	2.61055	0.276803	0.390761	0.0936944	2.60866
30011	0.712643	0.312659	1.07556	0.75765	1.63833	0.404698	0.635396	0.490136	0.398576
29899	0.712343	0.0882639	0.116524	0.0547664	0.0424488	0.0525005	0.0643616	0.0221889	0.0817735
4790	0.711625	1.26881	1.79641	0.84982	1.75896	0.891399	0.742326	0.83321	1.28818
29094	0.711302	0.0455751	0.0173409	0.294291	0.108369	0.0092656	0.013276	0.0846022	0.067349
861	0.710304	0.415813	0.178497	0.190024	0.109053	0.122822	0.168273	0.0471543	0.208259
22894	0.710132	0.834246	0.782023	0.0701958	2.17114	0.318036	0.0899076	0.099196	0.851311
339448	0.709232	0.0501614	0.188455	0.124328	0.0354156	0.0893714	0.0279029	0.0164713	0.0683749
23517	0.708701	0.595766	0.906899	0.426236	1.38658	0.313816	0.176604	0.144937	0.948488
6601	0.708304	0.954381	1.68118	1.20454	1.43099	0.715409	1.24345	0.647916	0.332984
6633	0.707909	1.55234	1.90831	1.18307	1.55739	1.07542	1.25974	0.494465	0.839157
6432	0.707891	1.24777	1.36854	1.14219	0.457931	1.02435	0.731419	0.488157	0.554288
51479	0.707728	0.561777	0.267512	0.171859	0.454932	0.34448	0.226732	0.144402	0.0908944
10607	0.707067	0.183451	0.484224	0.34653	0.677325	0.186103	0.367596	0.0992793	0.68228
6184	0.706145	0.276117	0.660675	0.269522	1.25494	0.227734	0.241615	0.313471	0.191651
4068	0.705593	0.969907	1.24373	0.952638	0.486978	1.03247	0.631059	0.763015	0.328952
6238	0.704909	0.356669	0.153127	0.37769	0.506642	0.271133	0.461694	0.250216	0.103117
4782	0.704322	0.875303	1.49996	0.557533	1.14421	0.779348	0.679624	0.470654	0.546808
11100	0.704185	1.28379	1.86695	1.10217	0.858758	0.773735	0.490204	0.160582	1.42476
10552	0.703297	0.0505566	0.0741155	0.00281217	0.0208935	0.0129609	0.116604	0.0952402	0.060116
6193	0.702308	0.365184	1.11009	0.419355	0.425047	0.449452	0.469434	0.151706	0.457339
9667	0.702158	0.613735	2.28582	0.273256	0.953441	1.17467	0.951832	0.706182	0.372562
1786	0.70124	0.956524	1.84079	1.06222	1.50233	0.792605	0.564647	0.429574	0.388627
5702	0.700767	0.578676	0.803398	0.227089	1.39004	0.569821	0.139578	0.628859	1.08389
2639	0.698988	0.467837	0.649694	0.660362	0.909653	0.393513	0.246772	0.245405	0.557655
5817	0.698283	0.369375	0.418228	0.131096	0.540027	0.2574	0.388241	0.00890915	0.169884
51444	0.697186	0.0875138	0.327557	0.932929	0.254349	0.300108	0.192113	0.00948176	0.369303
8295	0.697173	1.54746	3.54015	0.719996	1.11641	0.628131	0.39368	1.63951	2.17902
5558	0.696201	0.734925	0.875283	0.435175	0.336798	0.138177	0.441607	0.0630079	0.683604
6714	0.695968	1.12763	2.2107	0.639741	3.07252	0.877307	1.01374	1.26436	1.63407
2316	0.695221	1.73003	1.35689	0.727542	0.859997	0.846309	0.784908	0.334855	1.0181
7707	0.694476	0.459885	0.162941	0.593208	0.658738	0.154399	0.23809	0.38126	0.524921
23365	0.69352	0.126588	0.594868	0.226318	0.876117	0.581722	0.161001	0.133814	1.3813
7525	0.693513	0.0901391	0.481516	0.121579	0.693914	0.619048	0.117663	0.108687	0.278672
3654	0.69173	0.561831	0.826293	0.521132	0.588061	0.310247	0.300019	0.718089	0.573197
7027	0.691372	0.425147	0.14642	0.0233269	0.0387957	0.106024	0.0290676	0.176184	1.18226
10274	0.691119	0.954813	1.34643	0.642622	1.90064	0.375978	0.286446	0.691796	1.1203
2950	0.690286	0.416157	1.04951	0.351268	0.653195	0.428895	0.311187	0.515412	1.11035
4035	0.690229	2.01863	0.952429	1.04526	1.22496	1.12994	1.00833	1.03227	0.930096
8539	0.689086	0.22104	0.622618	0.0784945	0.328292	0.234908	0.333367	0.359257	0.547167
1234	0.688849	0.722111	0.807858	0.697124	0.763458	0.718195	0.647259	0.629887	0.485846
51495	0.688491	0.179584	0.155246	0.0416601	0.477289	0.0907103	0.0988228	0.114392	0.306723
5911	0.688363	0.0743918	0.991946	0.222856	0.707779	0.109083	0.080504	0.0696845	1.09178
6203	0.68754	0.955512	2.02261	0.696179	1.29181	0.808192	0.748779	0.502212	0.906337
4522	0.687244	1.04838	0.322267	0.328398	0.498865	0.36379	0.258336	0.21984	0.517456
8554	0.685636	0.823533	1.29393	0.633828	2.21731	0.546713	0.395717	0.14588	1.06531
5725	0.685367	0.415595	1.17403	0.36477	0.799277	0.34652	0.31082	0.161949	0.136745
6201	0.685304	1.58838	2.0097	1.00164	1.3441	1.43481	1.20163	0.45154	0.435206
2512	0.685175	0.218592	2.15436	0.209258	1.4028	0.414658	0.226801	0.681907	0.407662
6224	0.68505	1.12476	1.32092	0.780075	1.30554	0.592973	0.805734	0.143745	0.900205
25902	0.683746	0.340908	0.16563	0.489562	0.0832605	0.182202	0.167531	0.155949	0.214684
84295	0.683113	0.650903	1.67964	0.161731	1.88677	0.257627	0.164293	0.108474	2.14714
56886	0.681306	0.583618	0.427439	0.187461	2.14974	0.593772	0.201087	0.153214	0.99989
28985	0.681016	0.148386	1.27262	0.759937	1.54807	0.546842	0.0739784	0.214543	0.181649
121260	0.680802	0.198934	4.12e-05	0.118931	1.00693	0.425482	0.178615	0.0925272	0.589761
6882	0.680036	0.181697	0.272459	0.132912	0.172606	0.229979	0.186571	0.170976	0.181372
10549	0.679128	1.01631	1.65701	0.786038	0.79196	1.12114	1.04769	1.78663	0.454306
84181	0.679064	0.429595	0.724513	0.408621	0.582835	0.407969	0.338877	0.411594	0.607922
23223	0.677791	0.0933765	0.966107	0.198044	1.14095	0.189545	0.284706	0.418042	1.16705
4628	0.677117	2.13497	0.993856	0.768437	0.272758	0.630807	0.447294	0.456484	1.30172
10181	0.676839	0.500056	0.160228	0.275152	0.0684451	0.259394	0.247244	0.118007	0.15938
25	0.676221	2.7828	3.39274	1.37299	1.06664	1.05817	1.3609	1.2439	2.48081
7099	0.67615	0.0901647	0.337721	0.32137	0.800019	1.01851	0.462323	0.51084	0.11914
23587	0.675645	0.126201	0.12581	0.209351	1.31339	0.513547	0.175411	0.020094	0.291806
2353	0.674786	0.520118	0.435219	0.426451	0.498344	0.630466	0.386553	0.514323	0.610941
284119	0.674595	0.406335	0.063785	0.265534	0.0863684	0.00523485	0.0936195	0.102003	0.0132319
5422	0.674478	0.479009	0.948513	0.978282	0.568549	0.709702	0.606452	0.447977	1.11159
7337	0.672488	0.343099	0.451176	0.255797	1.18652	0.427461	0.349218	0.160121	0.785242
55922	0.671593	0.586941	0.331977	0.28607	1.28554	0.550906	0.241237	0.102461	1.49776
10694	0.670315	0.75486	0.575572	0.425258	0.557248	0.557527	0.261357	0.296417	0.366482
11335	0.669197	1.3425	1.93096	0.877741	1.93345	1.48499	0.861682	0.39048	0.863883
9749	0.667474	0.0969243	0.353382	0.0806892	0.29994	0.128557	0.222745	0.227285	0.154829
23560	0.66733	0.527562	0.0692039	0.576149	0.475157	0.537118	0.28666	0.124096	0.331273
6738	0.664579	0.202657	0.52874	0.0305278	0.32794	0.109954	0.218385	0.182063	0.261336
7174	0.664502	0.380992	0.00873085	0.158092	0.19299	0.43242	0.103453	0.540128	0.615881
3064	0.663458	0.628685	1.87551	0.430608	1.66557	0.536474	0.49766	0.339394	0.904234
1213	0.662924	0.474858	1.30555	0.962889	4.49232	0.924525	0.663404	0.426697	2.72369
10376	0.662867	0.618668	1.61183	0.322719	0.41023	0.780476	0.367108	0.183387	0.493842
7529	0.66278	1.6065	1.11808	1.15369	1.87349	0.780211	0.47385	0.271972	0.953162
3376	0.662313	0.193403	0.376193	0.0987169	0.341154	0.367852	0.0908826	0.0221823	0.133616
1855	0.661092	0.212059	0.688739	0.38756	0.758885	0.180465	0.207281	0.204703	0.432617
113251	0.660928	0.878409	0.406851	0.413743	1.12475	0.504978	0.292917	0.284575	0.344838
2317	0.659917	0.577737	0.467985	0.289998	0.16964	0.18643	0.241791	0.191391	0.149574
221545	0.659878	0.513618	0.0537117	0.0772046	0.0209198	0.772377	0.460712	0.628221	0.471889
51124	0.659295	0.0423418	0.213647	0.811129	0.243668	0.0829403	0.208323	0.109678	0.0270755
4907	0.657458	0.0181303	0.0442342	0.249518	0.0320967	0.114987	0.364412	0.464768	0.0160313
2245	0.657326	0.0919391	2.3212	1.41636	0.696716	1.39744	1.12624	1.23949	2.18463
23049	0.656487	0.562459	0.9032	0.346378	0.300969	0.258383	0.314777	0.165045	0.352209
5424	0.656276	0.398979	0.887743	0.321688	1.40407	0.272834	0.171111	0.220299	1.07231
5754	0.656031	0.451808	0.0264288	0.00310137	0.0828433	0.0953835	0.00154011	0.00319853	0.406821
26234	0.655567	0.103344	2.68799	0.0824969	0.236266	0.513886	0.35727	0.155311	0.286857
55243	0.654449	0.0894012	0.0136778	0.0719221	0.147216	0.0666528	0.0592095	0.015515	0.515445
85465	0.652985	0.943795	0.113244	0.0815426	0.1377	0.849846	0.0522119	0.0134964	0.0416604
23770	0.652874	0.297215	0.518262	0.164578	1.05289	0.181801	0.0417877	0.0341849	0.975121
55257	0.652384	0.37554	0.387818	0.177955	0.532065	0.343455	0.0613525	0.0927365	0.185999
653361	0.650218	0.660785	N/A	N/A	0.40857	N/A	0.474528	0.727415	0.404033
5496	0.649543	0.49082	0.158728	0.617361	0.924749	0.639189	0.172323	0.223739	0.419323
5434	0.649432	0.429058	0.233495	0.189424	0.929458	0.150617	0.094701	0.184138	0.926026
80209	0.648073	0.0869665	0.570632	0.204453	1.77052	0.0488327	0.16786	0.0858053	0.0203038
7311	0.647746	0.690496	1.1753	0.346824	0.894805	0.358242	0.198996	0.21793	1.63871
54986	0.647603	0.0150848	0.347008	0.0190207	0.0220286	0.00325978	5.67e-05	0.0959748	0.0818745
54585	0.647096	0.0184067	0.572289	1.04271	0.137185	0.317748	0.138819	0.0124353	0.0977234
4175	0.64615	0.84795	0.826237	0.71733	0.818557	1.19556	0.408506	0.318854	0.507095
8655	0.645953	0.834005	1.79604	0.843996	1.31552	1.07687	0.943812	0.700468	0.406728
5202	0.645363	0.622921	0.588295	0.494884	0.913059	0.42038	0.0871251	0.195039	0.177
142	0.64429	0.757892	2.45318	2.03386	1.26755	1.40103	1.38373	0.995858	1.20714
114049	0.644264	0.15843	0.619539	0.445131	0.578841	0.245162	0.315695	0.270079	0.413791
6152	0.643988	1.03192	1.91711	0.639415	0.964507	0.964623	0.560461	0.193303	1.13742
29889	0.643705	0.107016	0.0596026	0.275617	1.14252	0.262272	0.00551555	0.14143	1.20415
836	0.641927	0.727623	0.571298	0.854094	1.1434	0.400285	0.259117	0.35157	1.03509
5111	0.641598	0.656618	1.0142	0.740327	1.00892	0.949879	0.431108	0.495467	0.762488
5688	0.641188	0.894056	1.49793	1.06206	1.26678	1.11857	0.902154	0.712762	0.887852
50618	0.640644	0.806729	0.795115	0.426529	1.02397	0.303394	0.379324	0.216083	0.340853
80034	0.640411	0.110785	0.31604	0.624107	0.225322	0.377957	0.0470176	3.55417	0.117669
4646	0.640387	0.242494	0.521738	0.377898	0.489014	0.0665569	0.129743	0.0465547	0.54568
55602	0.638796	0.294856	1.96531	0.626625	1.53544	0.0421178	0.101082	0.0233315	0.194419
79618	0.638653	0.0524642	0.224118	0.0783081	3.05093	0.194936	0.179493	0.267354	0.106206
8312	0.638458	0.517902	1.1899	0.300279	0.93735	0.262073	0.244017	0.176219	0.222164
2824	0.638053	0.207604	0.404644	0.119956	0.000964967	0.0110563	0.0416199	0.352046	0.0564388
64839	0.636197	0.0756419	0.00653712	0.0165473	0.0465835	0.00326751	0.0709228	0.000505659	0.0827445
81611	0.636046	0.151005	0.186257	1.17343	1.21675	0.282471	0.0511036	0.0157723	0.15799
91283	0.635936	0.0304355	0.0449443	0.0977166	0.135246	1.29803	0.000337788	0.23128	0.886623
8648	0.635399	1.11475	1.21224	0.997402	1.44423	0.434323	0.515709	0.414824	1.0001
23212	0.634062	0.275135	0.178266	0.232621	1.70387	0.0929341	0.187125	0.036061	0.05953
79930	0.633993	0.445883	0.888159	0.426835	0.972929	0.711793	1.01953	0.296617	0.355862
7531	0.633879	1.78284	4.30041	1.48376	1.21097	1.99677	1.41993	0.90925	0.617154
1601	0.633466	0.457913	1.16178	1.14886	0.340894	0.925607	0.434779	0.223005	0.318888
4209	0.633416	1.06705	2.13038	0.574524	0.974287	0.595704	0.930128	0.877854	0.302712
1282	0.630349	2.81101	0.964289	1.30305	1.05624	1.56716	1.54122	0.7282	0.610184
10236	0.629796	0.474987	1.51158	0.659657	1.65569	0.546346	0.218657	0.344011	1.84344
54878	0.62941	2.33059	0.0631774	0.0198207	0.892308	0.0317396	0.163682	0.0183358	0.0362295
26092	0.626549	0.968356	1.17669	0.0394042	1.30107	0.464046	0.0334707	0.495808	0.466467
10594	0.624747	1.39908	1.73968	0.962872	3.25351	0.847363	0.551706	0.334262	0.953714
5781	0.624241	0.665976	1.89968	0.481046	1.03627	0.92839	0.278624	0.671182	1.21797
22795	0.624197	1.84662	0.572389	1.98015	0.233949	1.07482	1.73995	0.146429	0.18334
57563	0.623838	0.552366	0.280313	0.182847	0.71005	0.207266	0.0771026	0.0552807	0.44552
5978	0.623226	0.387457	0.468791	0.228396	0.921323	0.407088	0.345756	0.140333	0.604479
26155	0.62298	0.224317	0.423335	0.395076	0.671713	0.189921	0.141108	0.204759	0.693947
64175	0.62103	0.215539	0.10104	0.289596	0.786847	0.250002	0.0373069	0.0956838	0.0888761
157313	0.620689	0.335348	0.0764609	0.0292424	0.0185129	0.469748	0.0564393	0.00332314	0.0130323
84108	0.619544	0.337956	0.117441	0.442343	0.248183	0.286764	0.18442	0.0650581	0.212152
7157	0.619285	1.11277	2.44651	2.81825	1.80272	0.453998	0.637676	1.02874	1.11975
26060	0.618843	0.212388	0.478316	0.581304	1.57645	0.323256	0.485608	0.225978	0.860569
8463	0.618435	0.0890831	0.225667	0.157814	0.233896	0.0766658	0.0384385	0.186171	0.473633
23528	0.61819	0.663795	0.452928	0.657262	0.355311	0.149195	0.202988	0.825893	0.231018
50807	0.61788	0.64434	1.89119	0.756203	1.58958	0.789789	0.31573	0.344506	0.996694
7378	0.617829	0.00214943	1.30333	0.0090396	0.00479357	0.0815239	0.0270157	0.015854	0.000135208
699	0.617612	0.936541	0.812146	0.69419	0.891063	0.881585	0.517445	0.675438	0.480611
79155	0.616974	0.0892087	0.167449	0.123982	0.516819	0.184424	0.101193	0.0476755	0.073225
2885	0.616885	2.07206	4.76397	1.06042	3.4299	2.04438	0.904361	0.848619	1.48633
10524	0.616805	0.494193	0.88909	0.406971	0.85466	0.528245	0.364292	0.426392	0.365435
973	0.616733	0.572127	0.435756	0.394425	0.110618	0.339304	0.630588	0.239249	0.101684
994	0.61575	0.492608	0.205314	0.28438	0.443666	0.0909168	0.170308	0.375289	0.241273
11091	0.615362	0.45899	0.905341	0.532483	0.356444	0.406617	0.313769	0.173096	0.594552
1938	0.615243	0.29513	0.420263	0.217444	0.299942	0.166665	0.146667	0.287981	0.681311
29074	0.615152	1.86544	0.140733	0.173163	0.15989	0.469241	0.61665	0.0617697	0.315536
3717	0.614454	0.851027	0.710452	0.556388	1.35625	1.05937	0.236037	0.483215	0.500441
6241	0.613922	0.738973	0.908148	0.293067	0.673988	1.10729	0.213978	0.22271	0.419722
25940	0.61367	0.413465	0.308979	0.163207	1.00766	0.237338	0.0125878	0.120475	0.063593
56949	0.613612	0.0530808	0.494785	0.152568	1.40811	0.162611	0.178427	0.0532968	0.862793
8666	0.612665	0.383192	0.299329	0.396262	0.664595	0.250726	0.197575	0.18332	0.395949
6202	0.6124	1.16161	2.84224	0.83912	1.30034	1.49288	1.12376	0.367613	0.718362
79659	0.612272	0.000108396	0.206496	0.000288349	0.381549	0.322128	0.0409262	0.113553	2.36301
9525	0.611673	0.814304	0.0868953	0.449998	1.01608	0.188615	0.0720046	0.0918131	0.505974
57470	0.611379	0.0633351	0.610581	0.125349	0.0800895	0.36533	0.22809	0.147584	0.0484518
2547	0.61128	1.30894	1.42126	0.909164	0.811052	0.535006	0.985658	0.601139	1.27488
170506	0.61113	1.20033	0.729222	0.214118	3.49756	0.774741	0.501476	0.102788	1.10534
51631	0.610029	0.433537	1.49906	1.18904	0.507227	0.445643	0.629574	0.404445	1.61237
389524	0.608407	0.103955	0.018279	0.000564184	0.133545	0.153889	0.00374435	0.0856969	0.494408
11198	0.607345	0.634402	1.29668	0.382021	0.581574	0.640189	0.237749	0.217227	1.05035
5442	0.607135	0.116813	0.67928	0.0584022	1.71703	0.211102	0.172178	0.0525107	0.881153
7528	0.606862	0.485847	0.428368	0.526175	0.898312	0.635477	0.199006	0.126811	0.875063
22913	0.606076	0.304096	0.234992	0.152131	0.675591	0.103442	0.0569324	0.161567	0.399625
79050	0.604579	0.238893	0.269034	0.0407745	1.01689	0.27069	0.130518	0.0197354	0.349791
23165	0.604551	1.17111	0.91785	0.367062	1.91676	0.442993	0.363345	0.613329	1.31174
201164	0.60436	0.164966	0.53781	0.720416	0.0343014	0.111836	0.45614	0.145304	0.042084
80011	0.602621	0.910807	0.338786	0.773923	0.436428	0.0365234	0.306317	0.140474	0.83937
5683	0.60228	0.958805	1.26976	0.871549	0.944035	1.13845	0.896614	0.835212	1.09856
1495	0.602194	0.952898	1.46956	0.492134	0.761906	0.590983	0.338537	0.352969	0.854028
1655	0.60208	0.770934	0.768531	0.781778	0.855987	0.398761	0.551452	0.694649	2.17793
64949	0.602047	0.081383	0.537088	0.0967428	1.33549	0.076102	0.0687532	0.044793	0.60709
8363	0.60044	0.781271	1.9933	1.22373	2.55413	0.866166	0.967598	1.02601	0.91118
8736	0.599685	0.62598	0.0343997	2.50301	0.423332	0.0200122	0.0801897	0.030423	0.153857
4794	0.5994	0.196362	0.501661	0.317552	0.474457	0.222738	0.306979	0.356372	0.406473
5686	0.599317	0.923127	2.3238	0.797193	1.03577	1.15068	0.779826	0.713428	0.738207
6134	0.599187	0.231476	1.24321	0.227444	0.326623	0.340147	0.182023	0.110814	0.603616
9589	0.598977	0.173311	0.508391	0.637339	0.311749	0.63811	0.330727	0.0918313	0.130614
1493	0.598938	0.506749	0.147519	0.540184	0.195036	0.412523	0.41277	0.425405	0.188862
23234	0.598871	0.498622	0.474553	0.456314	0.467377	0.48453	0.170431	0.161748	0.187648
55122	0.598281	0.26101	0.169392	0.0280859	0.0922507	0.168395	0.046961	0.0220671	0.225315
1107	0.597509	1.45546	1.62193	0.675436	0.965935	0.935773	0.774436	0.842698	0.553194
6504	0.597271	0.331944	0.32235	0.368226	0.236246	0.886794	0.525112	0.493665	0.104684
64946	0.596797	0.725842	1.03891	0.87604	0.720641	1.44013	0.355104	0.113829	0.255154
2114	0.595647	0.182766	0.155939	0.19762	0.168091	0.127407	0.131889	0.246004	0.265086
868	0.595453	0.766989	0.644412	0.144108	0.508731	0.165056	0.107988	0.0969416	0.499442
23239	0.595092	0.0440466	0.579105	0.613343	0.294803	0.351801	1.02969	0.0646846	0.0833477
831	0.59294	0.573333	1.2846	0.438318	0.142198	0.348824	0.528293	0.592465	0.254534
5518	0.592328	0.519755	1.30283	0.667131	2.25462	0.475507	0.405855	0.261417	2.07875
9641	0.591147	0.216178	0.92499	0.728038	1.71947	0.339707	0.287922	0.441741	0.708865
4478	0.591057	1.5416	0.760689	0.793475	0.793276	0.330376	0.524589	0.388263	0.369181
4093	0.590653	0.390108	0.771696	0.612737	0.408847	0.222946	0.264217	0.286435	0.353773
7014	0.589553	0.492533	2.37621	0.435831	1.04843	0.628267	0.555601	0.587147	1.42477
257397	0.589414	0.103687	0.0287333	0.0603089	0.336772	0.0443284	0.0569372	0.0692152	1.36958
10973	0.588565	0.942657	0.781424	0.20094	2.8526	0.535733	0.0531302	0.418184	1.37922
8899	0.588178	0.125785	0.312727	0.11604	0.228052	0.153228	0.151597	0.0914274	1.73385
16	0.587521	0.0448177	0.210444	0.0507603	0.102408	0.0215747	0.0301595	0.0328651	0.0871745
10349	0.587094	0.503533	0.240795	0.0284412	0.0449872	0.141031	0.0523634	0.0242361	0.00277998
3840	0.586818	0.533497	0.429794	0.230243	1.44372	0.348587	0.326924	0.126788	0.757107
2113	0.585618	1.29751	0.57029	0.503735	1.36418	0.560811	0.501638	0.28947	0.184995
23350	0.584114	0.710494	1.64063	0.0950996	0.206456	0.317961	0.135597	0.318424	2.50071
221061	0.583653	0.154171	0.00559771	0.0795273	0.0164541	0.08448	0.0196419	0.0438528	0.185204
9129	0.582628	0.126082	0.297593	0.611518	0.207349	0.145558	0.239041	0.186012	0.220235
10146	0.581636	0.998649	0.906077	0.285871	2.33189	0.816571	0.387098	0.335674	1.9188
1378	0.581464	0.327463	0.134268	0.467051	0.150181	0.202741	0.531571	0.0137973	0.030545
55870	0.581102	3.0216	0.300027	1.13172	1.5499	0.85366	0.393764	0.956093	0.204307
53354	0.580974	0.0744054	0.429064	0.129622	1.05306	0.00285917	0.184065	0.0268835	0.211274
11168	0.580467	0.308296	0.0723474	0.700568	0.238375	0.12537	0.124317	0.130452	0.326457
54464	0.580148	0.225272	0.0517946	0.16571	0.376361	0.189419	0.0933504	0.113989	0.349533
4793	0.578594	0.222284	0.165048	0.141301	0.815419	0.189362	0.0835336	0.126618	0.407228
26517	0.578455	1.15383	0.659544	1.2205	0.936412	0.482442	0.531157	0.31463	0.813521
84135	0.577544	0.345663	0.0487174	0.0219503	0.520962	0.337827	0.30162	0.0172035	0.633886
10250	0.577243	0.438866	1.06054	1.24975	1.18499	0.629348	0.813455	0.97783	2.75844
6749	0.577233	0.851475	0.932148	0.345795	0.48432	0.499472	0.232872	0.212005	0.75955
84939	0.576913	0.102291	2.17578	0.141422	0.217555	0.111277	0.320292	0.018502	0.0104773
79832	0.576629	0.0540353	0.145892	0.192161	0.0301963	0.0112799	0.00113784	0.969246	0.767644
51377	0.576215	0.414743	0.641669	0.336485	0.546318	1.20462	0.849655	0.490214	0.701663
1653	0.575567	1.93145	0.133414	0.592598	1.49495	1.58868	0.115686	0.643335	0.775099
2079	0.575088	1.2115	0.774522	0.332785	0.90701	0.538238	0.406674	0.416684	0.451859
2889	0.574555	1.16948	0.825985	0.592021	0.572855	0.48145	0.570047	0.775263	0.909694
4820	0.573924	0.193758	0.873272	0.557608	0.266729	0.376015	0.223076	0.86718	1.30652
253714	0.573567	0.789213	0.308074	0.238812	0.160861	0.558174	0.275391	0.314643	0.189891
23450	0.573476	0.347563	0.749072	0.203622	0.831469	0.246321	0.1849	0.245893	0.620959
6142	0.573368	0.807224	0.949855	0.306502	0.831541	0.639027	0.357576	0.11077	0.643887
84083	0.573315	0.00631497	0.0947239	0.0859362	0.668207	1.36211	0.236006	0.00192045	0.272588
9188	0.572537	0.334204	0.580866	0.337509	1.08638	0.37467	0.14528	0.166306	1.072
5787	0.570588	0.375905	0.261048	1.0565	1.45535	1.00899	0.633618	0.38881	0.562664
6748	0.570264	0.14533	0.82208	0.0993081	0.707554	0.335705	0.192468	0.186843	0.544087
5720	0.570055	1.15916	1.89481	0.553874	1.2129	1.4375	0.778721	1.00957	2.21787
64062	0.569987	0.77704	0.342033	0.581765	0.586723	0.281334	0.148381	0.0952924	2.87326
3055	0.569583	1.19861	2.33531	0.755531	0.885944	0.375197	0.165071	1.29583	0.572623
26993	0.569533	0.272442	0.58566	0.14676	1.73826	0.125933	0.106745	0.369759	0.53674
84280	0.569303	0.198178	0.444749	0.121232	0.231328	0.0680614	0.0145003	0.00923796	0.390635
2065	0.569134	0.27864	0.652673	0.517149	0.355561	0.273683	0.133472	0.168525	0.413239
84946	0.568567	0.413656	0.0294531	0.140221	0.202435	0.254575	0.287092	0.0385523	0.64668
9361	0.567746	0.494447	0.606931	0.0898842	0.709396	0.301378	0.205702	0.0581371	0.692504
7318	0.566739	0.384801	0.306334	0.0359247	0.321482	0.0602848	0.0237763	0.488898	0.0823695
9759	0.5666	1.30252	1.83104	0.69078	0.628477	0.168881	0.593733	0.801052	0.687498
9785	0.566483	2.82755	1.57818	0.231766	0.412517	0.614965	0.638729	0.120945	0.525992
6135	0.566435	0.434167	0.958258	0.427634	1.0588	0.379083	0.153555	0.165528	0.579146
3661	0.566327	0.153647	0.0801443	0.214039	0.341903	0.106299	0.0730852	0.0757095	0.45831
26097	0.566277	0.598213	0.413752	0.8748	0.176479	0.289951	1.1713	0.148269	0.062828
22948	0.56627	0.685161	0.84795	0.587028	0.740807	0.766752	0.182355	0.457756	0.272541
790	0.566225	0.878059	2.04146	0.341967	0.919231	0.35613	0.589498	1.50576	0.603351
7043	0.565797	0.408351	0.0331013	0.376961	0.0859934	0.0343978	0.115788	0.0444935	0.168635
1659	0.565633	0.47194	0.456396	0.233123	1.50851	0.417534	0.00751658	0.127576	0.907414
6194	0.565425	1.28026	2.36969	0.310065	0.696409	1.20717	0.587125	0.24657	0.330921
11273	0.56473	0.132753	0.554658	0.0906295	3.13037	0.131779	0.386597	0.100544	0.296688
55646	0.564597	0.719077	0.215101	0.427615	0.552703	0.603141	0.136873	0.164551	0.255531
11004	0.563301	0.19801	0.211822	0.189973	1.3788	0.868055	0.309189	0.168523	0.428283
7799	0.562455	2.16578	0.0808422	0.671836	0.665607	0.450455	0.229341	0.197819	0.528536
163590	0.562319	0.208664	0.134951	0.170621	0.352449	0.211317	0.200109	0.0509455	0.513582
857	0.560943	1.12247	0.590543	0.658361	0.525524	0.175192	0.418135	0.371166	0.33945
8161	0.560927	1.32589	1.93784	1.0363	0.71719	1.12009	1.39369	0.756797	0.968759
56993	0.560313	0.0742831	0.074475	0.0469035	0.0741738	0.00494557	0.0352773	0.00898654	0.0144636
9031	0.56025	0.620715	0.948682	0.529201	0.792458	0.515524	0.379633	0.226938	0.7071
952	0.559617	0.295359	0.0394717	0.137133	0.326121	0.0551667	0.251573	0.757284	0.0379221
1311	0.55906	0.917532	N/A	0.0534058	0.117934	0.298494	0.131075	0.0524736	0.0218161
8216	0.55899	0.531215	0.561863	0.111123	1.08119	0.35654	0.0567411	0.0935368	0.280651
1434	0.557913	0.915823	0.347716	0.310525	1.6656	0.719084	0.314893	0.2338	0.238426
5933	0.557869	0.687565	0.910767	0.520132	0.590651	0.652771	0.287552	0.36362	0.654799
8202	0.557598	0.766068	0.924065	0.258451	0.94892	0.393795	0.144533	0.40565	0.0814733
55342	0.557556	0.882176	0.726023	0.155958	0.401862	0.235626	0.141637	0.0614015	0.857378
152110	0.557546	0.00413287	0.0503326	0.0361822	0.286605	0.234378	0.0279854	0.0854612	0.136206
10969	0.55642	0.736201	0.413344	0.762923	0.524496	0.383237	0.271641	0.14903	0.490833
10399	0.556037	0.670479	0.829865	0.421725	1.26453	0.419274	0.191239	0.256661	1.07843
24149	0.554135	1.73571	3.96607	0.716616	1.93004	1.77297	0.163671	1.1293	1.25487
23243	0.553552	0.308593	0.239864	0.380299	0.578016	0.233946	0.235454	0.0867516	1.28792
7167	0.553427	0.435334	0.30325	0.145387	0.145711	1.01937	0.381638	0.122246	0.498914
5905	0.553137	0.24529	0.643856	0.0760407	0.716836	0.244984	0.289451	0.138473	0.594037
1937	0.55304	0.581977	1.9115	0.566966	0.895546	1.37835	0.666088	0.620812	0.829029
51571	0.552604	0.0765626	1.60738	0.337676	0.122191	0.0435616	0.0909161	0.027096	0.0194491
64746	0.552444	0.712321	0.265654	0.18609	0.721951	0.348333	0.0453326	0.0463228	0.726985
114784	0.552168	2.99726	0.702008	1.49218	0.427092	0.97029	1.81365	0.127163	0.0222149
9802	0.551987	0.104308	1.93725	0.302318	0.274416	0.231054	0.154619	0.160845	0.292508
8945	0.551678	0.541978	0.876893	0.451239	1.0081	0.74358	0.253869	0.704462	1.45119
904	0.55143	0.492771	0.397454	0.396065	0.813783	0.221819	0.213315	0.218136	0.941285
6182	0.551047	0.774902	0.371767	0.331608	0.891789	0.658873	0.328556	0.462951	0.655958
79915	0.55081	0.182248	0.0940691	1.15833	0.275048	0.251275	0.263224	0.458196	0.556967
8338	0.550715	0.605427	1.09558	0.850055	2.10986	0.687568	0.720172	0.62565	0.603069
79882	0.550226	0.131585	0.186306	0.158089	0.189415	0.0986381	0.030893	0.322743	0.183135
6772	0.550097	0.905731	0.989925	0.507534	1.05241	0.559639	0.483344	0.402467	0.664346
51264	0.549335	1.52257	0.296361	0.162772	0.309166	0.202819	0.176153	0.24474	0.24641
55159	0.54919	0.337338	0.879778	0.491041	0.0512113	0.585636	0.785038	0.128071	0.534463
7307	0.548989	0.418663	0.328143	0.490806	0.469926	0.203602	0.109795	0.0828804	0.469057
1019	0.548756	1.62717	0.392479	1.09628	1.46092	0.280555	0.123083	0.62817	0.933796
10084	0.547926	0.164793	0.534487	0.106671	0.297806	0.148432	0.110048	0.0344646	0.387472
381	0.547794	0.187854	0.123723	0.0281496	0.761023	0.0460803	0.0175753	0.0378915	0.0511855
1173	0.54752	0.244189	0.696871	0.102756	0.90315	0.203813	0.0455009	0.224288	0.500181
925	0.547064	0.236208	0.302844	0.486983	0.470979	0.419959	0.373278	0.558927	0.193593
390637	0.546713	0.841852	0.31907	0.0637288	0.0165935	0.126156	0.0352209	0.014166	0.333968
54606	0.545968	0.580801	0.352461	0.387355	1.59236	0.196997	0.0802729	0.124458	0.98402
5980	0.544798	0.86818	0.377862	0.510235	0.555145	0.464053	0.196754	0.149406	0.395453
293	0.544472	0.579203	0.471397	0.0911911	0.493514	0.27891	0.148017	0.214284	0.283434
57555	0.544168	1.71029	1.75723	0.879658	0.326719	1.90708	0.245822	0.371619	0.892794
801	0.542896	0.801247	1.89174	1.91602	1.70452	0.271561	0.701989	0.657353	0.674028
778	0.542456	0.824604	0.190134	0.22023	0.000826303	0.00414283	0.00557796	0.18405	0.83123
6794	0.542393	0.175401	0.466949	0.131708	0.723958	0.471659	0.260785	0.0404638	0.327517
5981	0.542122	0.253214	1.05719	0.381519	1.53278	0.272246	0.197626	0.300641	0.883564
9817	0.541403	0.0638094	0.288097	0.420372	1.21608	0.249425	0.547363	0.0767133	0.123314
222658	0.541113	0.611355	0.229946	0.221138	1.81139	0.134045	0.202473	0.22457	1.92859
1486	0.540913	3.1027	0.971362	1.19054	0.120535	0.176105	1.74452	0.204497	0.567309
286053	0.540634	0.1458	0.678294	0.255562	1.8737	1.36032	1.71118	0.854224	0.1108
5069	0.539876	1.81716	0.263404	0.486071	0.0617421	0.174338	0.311671	0.0408727	0.238987
7163	0.539805	0.211479	0.0177175	0.0585929	0.145993	0.0808603	0.238901	0.444068	0.211332
10155	0.538805	0.715844	1.27852	0.666875	1.94116	0.717806	0.282696	0.186461	1.1168
4296	0.538659	0.241979	0.702465	0.0954768	0.339821	0.362469	0.151109	0.156216	0.454893
283742	0.538656	0.67176	0.492658	0.229445	1.05467	0.199588	0.0456708	0.432304	2.12627
2027	0.538037	0.0529297	0.0436202	0.788627	0.061783	0.0420138	0.0204124	0.0478555	0.117757
4673	0.536827	1.756	1.55376	1.16748	1.34635	0.736476	0.650991	0.689228	0.607546
4605	0.536792	0.315677	0.493115	0.164849	0.804716	0.824848	0.286716	0.262546	0.590128
22872	0.536578	0.608159	0.193584	0.057568	0.176384	0.228697	0.182375	0.0704718	1.52418
6950	0.536476	1.02071	0.663737	0.487669	0.623503	0.713933	0.498306	0.206085	0.290544
23473	0.536371	1.08935	0.0681873	1.17412	4.93413	3.07232	0.14216	1.1081	0.885125
54108	0.535913	0.156229	0.539075	0.374693	1.27769	0.303666	0.119121	0.0527221	0.141051
51138	0.534503	0.573145	3.39763	0.593583	1.23216	0.963128	0.791212	0.632824	0.453854
5747	0.533873	0.543994	2.17429	0.382182	1.84342	0.427639	0.233834	0.228429	0.961172
841	0.533435	0.628738	0.879268	0.530373	0.603402	0.275493	0.275632	0.3095	0.7472
10746	0.533095	0.263015	0.328351	0.235725	1.18518	0.476561	0.15223	0.179374	0.69038
4863	0.532901	0.545302	0.291289	0.20485	0.568246	0.302653	0.263471	0.170666	0.557208
9063	0.532744	0.480401	0.251976	0.508823	0.530762	0.362573	0.362636	0.165848	0.71963
137902	0.532195	5.71577	0.922917	0.15683	0.00940178	0.324961	0.184317	0.001327	6.46391
253260	0.532001	0.684224	0.431413	0.268229	0.350103	0.100134	0.242409	0.105707	0.399992
10318	0.531369	0.30563	0.383638	0.17709	0.109449	0.241482	0.374903	0.175945	0.455617
27085	0.531262	0.484056	0.00603089	0.201502	0.0157129	0.232863	0.0223113	0.172549	0.205956
286148	0.531211	0.0919598	1.13269	0.259769	1.66209	0.185971	0.0940781	0.154485	0.205065
5579	0.531117	0.977466	0.964607	0.682972	0.464849	0.533889	0.749005	0.149434	0.250357
84498	0.530027	0.108501	0.0462153	0.114885	0.391236	0.282131	0.147974	0.132029	2.0434
10270	0.528109	0.691781	1.92214	1.07287	0.476359	0.21937	0.982227	0.457546	0.399426
5971	0.527133	0.45343	0.585298	0.459152	0.611965	0.255979	0.295851	0.372625	0.444645
9730	0.52676	0.270245	0.560721	0.447713	0.3175	0.321116	0.334392	0.213198	1.04681
1657	0.526756	0.104018	0.0705832	0.429754	0.0625842	0.333243	0.10908	0.14002	0.589972
88	0.526616	N/A	0.396508	1.76379	0.110808	0.301367	0.0690211	0.088246	0.237992
23204	0.526066	0.280404	0.134515	0.599536	0.355117	0.21245	0.0826032	0.00519049	0.272546
5700	0.525976	0.651467	1.13298	0.779007	1.22251	0.307417	0.328067	0.412023	1.49174
81620	0.525257	0.456539	0.513322	0.442109	0.887677	0.66361	0.232351	0.216172	0.683475
9601	0.524927	0.41711	0.207035	0.0898419	0.281822	0.203272	0.13973	0.0703797	0.145761
125476	0.523902	0.0725344	0.107674	0.137483	0.0214099	0.0410392	0.0401262	0.0262978	0.0636152
7046	0.523023	1.34276	0.894301	0.504794	1.06138	0.189054	0.105001	0.27568	1.74927
3609	0.522771	0.393735	2.0794	0.404925	0.724115	0.339294	0.489764	0.40906	0.293407
22863	0.522438	0.493801	0.0134048	0.0351259	0.109141	0.11545	0.603131	0.00966732	0.270027
8189	0.521875	0.0790522	2.60442	0.0588315	0.63909	0.160432	0.55027	0.0238078	1.61913
9878	0.521836	0.296868	0.0310276	0.349642	0.586269	0.0522202	0.0707093	0.0440654	0.39682
5270	0.52147	0.115526	0.0328639	0.116115	0.045024	0.388343	0.106113	0.0994266	0.11675
5437	0.520061	0.805843	0.819589	0.585819	0.833434	0.905663	0.346889	0.387694	0.563684
57708	0.518146	0.0363427	0.0697435	0.0274583	0.123648	0.0312322	0.0167106	0.00534557	0.0996748
10628	0.518066	0.452419	0.0382696	0.216282	1.09945	0.294687	0.196659	0.327189	0.362173
5439	0.517842	0.506253	0.546966	0.271191	0.810844	0.185101	0.113491	0.0960945	0.3305
1781	0.517542	2.29205	0.194827	0.0575463	0.623325	0.274022	0.130458	0.293456	2.21373
4686	0.51734	1.0292	0.335734	0.0963093	0.965699	0.392683	0.229217	0.126304	1.43022
53335	0.517305	0.448691	0.617485	0.517327	0.162399	0.0867992	0.164748	0.0877112	0.160441
9991	0.515891	0.392622	0.0683352	0.0503741	0.174283	0.129379	0.022326	0.349448	0.0744458
63971	0.515424	0.418833	4.3232	0.153714	2.58604	0.966496	0.203146	0.17224	0.954339
355	0.515098	0.674882	0.990295	0.462482	0.403612	0.410829	0.271805	0.329803	0.382732
1439	0.514814	1.10736	2.18527	1.01623	0.662929	0.981978	0.457267	0.886293	0.425724
150678	0.514798	0.502151	2.12217	0.400183	0.651109	0.554689	0.640657	0.232428	1.02742
5335	0.513733	1.03336	1.79809	0.616181	0.925688	0.816922	0.808956	1.23659	1.01943
7813	0.513381	0.687749	0.452418	0.280064	0.0213738	0.219198	0.51949	0.0159367	0.172458
57187	0.513279	0.348856	2.26672	0.392188	0.269202	0.618755	0.260415	0.345831	2.89054
55809	0.513097	0.70608	1.24432	0.137996	0.0699496	0.0816777	0.102445	0.478181	0.150284
55824	0.512427	0.0707719	0.286881	0.336829	0.125656	0.132836	0.419124	0.174547	0.128111
25873	0.512384	0.281614	0.500686	0.20609	0.506492	0.254152	0.192764	0.100437	0.491705
7508	0.5122	0.282242	0.822791	0.295011	1.03436	0.690604	0.381249	0.496428	0.25138
2874	0.512047	0.13683	0.355162	0.218734	0.294554	0.140945	0.0682267	0.449477	0.409135
10808	0.511821	0.350856	0.237872	0.39173	0.596997	0.273623	0.113602	0.263878	0.279792
963	0.511809	0.180398	0.998256	0.302746	0.481768	0.317913	0.236139	0.117895	0.160807
5718	0.511568	0.428893	0.136541	0.59635	0.736601	0.835031	0.716568	0.578506	0.693299
27332	0.511532	0.244671	1.63953	0.366729	0.297364	0.498224	0.235156	0.567609	0.949736
8773	0.510827	0.28048	1.4187	0.0925494	0.11777	0.388341	0.162121	0.069387	0.121916
4323	0.510779	0.880807	0.445927	0.364723	0.247167	0.609931	0.624482	0.423033	0.239318
27161	0.510303	0.198215	0.630868	0.14611	0.360639	0.480004	0.0888181	0.043552	0.366202
23054	0.509619	1.04838	1.53286	0.448612	0.854353	0.688862	0.734695	0.681674	1.31279
2334	0.50959	0.263251	0.337625	0.182821	0.0442869	0.075704	0.0171696	0.227914	0.043753
5479	0.508927	0.548444	0.584685	0.35245	1.20709	0.394758	0.557876	0.669667	0.484854
80205	0.508582	0.996832	2.0282	0.790415	1.15517	1.65781	0.508652	0.134842	0.214341
11124	0.508127	0.280432	0.283079	0.259243	0.121791	0.535996	0.232016	0.0871394	0.639599
56945	0.507755	0.681447	0.914349	0.521355	0.874384	0.563509	0.536468	0.78573	0.256576
523	0.507377	0.148806	0.848376	0.23044	1.0099	0.183968	0.249992	0.136337	0.107003
64359	0.506691	0.252212	1.64802	0.217058	0.118022	0.0151634	0.0253767	0.0602368	0.132554
92609	0.506058	0.420423	0.388829	0.216578	0.459199	0.134249	0.0922335	0.0870655	0.59073
6609	0.505818	1.34716	0.167209	0.477079	0.91032	0.184395	0.629627	0.0771177	0.0815588
5500	0.505754	0.857908	1.13838	0.34343	1.16703	0.530725	0.255156	0.233594	0.658914
65125	0.50509	1.14635	1.3718	0.65967	1.25815	0.758654	0.800276	0.565249	1.17784
7504	0.505031	0.0430762	0.469853	0.454587	0.566038	0.0723298	0.616931	0.0843768	0.0993128
9203	0.504763	1.30994	2.74786	1.08771	0.865608	0.594551	0.758264	0.463557	1.50565
55236	0.504229	0.152335	0.0924748	0.113901	0.22763	0.723781	0.0785963	0.00128717	0.84408
10142	0.503866	0.609416	0.169057	0.369616	0.811624	0.790984	0.204267	0.480384	1.65931
10445	0.50258	0.367048	0.49532	0.180078	0.4121	0.307384	0.160199	0.223366	0.710091
57418	0.502298	0.306134	0.213238	0.221923	1.72692	0.223518	0.0959041	0.148039	0.713103
7277	0.502182	0.642387	0.833287	0.904203	0.924978	0.702163	0.438224	0.251076	0.473273
64324	0.502039	0.186024	0.172267	3.57115	0.852359	0.421141	0.280442	0.17876	0.880523
3678	0.501932	1.75889	1.23342	0.548381	0.774096	0.328509	0.567195	0.554509	0.189363
3875	0.501669	0.658551	0.904778	0.53862	0.621307	0.711661	0.536268	0.444944	0.995306
22990	0.501644	0.662957	0.327615	1.24073	0.607555	0.987192	0.823819	0.0734987	0.0753235
10797	0.501508	0.200452	0.0590309	0.31003	0.0800956	0.313208	0.226374	0.0180228	0.214646
6279	0.501329	0.644865	1.36668	0.693392	0.674096	0.452524	0.709545	0.497674	0.649154
3054	0.501279	0.843485	3.30579	0.833688	1.53355	1.33354	1.17715	0.989979	0.458624
6129	0.501189	1.42588	0.710247	0.519738	0.580124	0.829058	0.585396	0.243125	0.280184
7414	0.500916	0.84089	0.806698	0.65511	1.42522	0.513025	0.737951	0.385191	0.851776
7185	0.500813	0.716123	0.414815	0.38322	0.455788	0.297826	0.514468	0.426836	0.276375
54431	0.500587	0.224505	1.23626	0.123302	2.41365	0.517429	0.105252	0.272392	0.143721
5775	0.500239	0.185778	0.441945	0.110981	0.353796	0.159252	0.0772059	0.0665531	0.251418
2177	0.499971	0.494019	0.721848	0.456974	0.62045	0.561376	0.14651	0.299541	0.310011
4174	0.499461	0.528165	0.426544	0.50344	0.600063	0.423843	0.17978	0.241561	0.358329
55165	0.499343	0.715861	0.329814	0.372069	0.768481	0.74901	0.177891	0.313995	0.24699
9695	0.499203	1.26069	0.155783	0.01944	0.0442143	0.286788	0.425787	0.581205	0.0254002
51530	0.499022	0.470367	0.0218197	0.232398	0.259981	0.286285	0.275746	0.0966129	0.255505
388697	0.496626	0.615203	N/A	0.382188	0.0137925	0.608266	0.635081	0.137427	0.325612
6895	0.496429	0.0690322	0.103924	0.117884	0.46113	0.0725439	0.0425476	0.0323766	0.182938
3329	0.495857	0.309343	0.196387	0.270042	0.490197	0.553012	0.278995	0.116938	0.231395
55527	0.495826	1.28213	0.815668	0.210378	0.360769	0.638858	2.3163	0.140786	0.251758
27430	0.495662	0.0605423	0.941895	0.0450593	0.160925	2.68561	0.0714739	0.153583	0.0333935
57680	0.494854	0.420332	4.24853	0.438643	1.2275	0.592095	0.542216	0.947492	0.676433
65003	0.494471	0.866474	1.10155	0.520241	0.637095	0.751311	1.20432	1.47543	0.545252
8028	0.494459	0.122371	0.0594733	0.276583	0.959347	0.124352	0.065709	0.00504485	0.0501181
23456	0.493757	0.0121989	0.00197075	0.387622	0.301296	1.57637	0.684875	0.0175769	0.600245
27154	0.493545	0.96633	0.845637	0.378533	0.591812	0.111644	0.601283	0.174035	0.430127
3836	0.493324	0.225908	0.226835	0.11975	0.824525	0.472386	0.249085	0.0965403	0.783912
10479	0.492796	0.223738	1.3559	0.0964575	0.00777266	0.0036301	0.0669743	0.0291254	0.158205
5189	0.492566	0.288452	0.0353826	0.165383	1.21698	0.00466608	0.00272036	0.0818423	0.0132998
4957	0.492491	0.666334	1.09297	2.6306	0.148929	3.7223	0.434883	0.901334	0.171567
57082	0.492294	0.177363	0.303926	0.263544	0.269399	0.522222	0.379327	0.139528	0.373084
23060	0.492227	1.97969	0.0669117	0.208554	1.54082	0.423032	0.346396	0.780158	0.524528
29123	0.491767	0.516756	0.695699	0.272266	0.765252	0.0826018	0.490365	0.41057	0.5373
5351	0.491748	0.900152	0.273323	0.588045	1.01747	0.165829	0.199208	0.0427383	0.468602
5339	0.491549	1.26128	2.95803	4.07819	2.7483	1.36696	1.11089	0.905196	0.665787
1789	0.491328	0.83111	0.691898	0.0855363	0.481823	0.417684	0.126168	0.184543	0.197744
4998	0.491299	0.589841	0.495353	0.368134	0.900306	0.517863	0.35271	0.260299	0.447084
22918	0.491115	1.4571	0.647937	0.670111	0.893024	0.919988	0.793061	0.230342	0.278969
1186	0.491074	0.6225	1.86063	0.164171	1.09683	0.307538	0.355076	0.173565	0.740466
55651	0.490895	0.70989	1.332	0.664339	1.15083	0.458969	0.472921	1.96019	0.588722
30968	0.490797	0.893962	0.360907	0.149445	0.189047	0.21652	0.0814314	0.150433	0.151767
23521	0.490313	0.16666	0.69478	0.110997	0.896355	0.228277	0.169656	0.108613	0.365523
4807	0.490042	0.0262265	0.159168	0.0691567	0.0477805	0.138328	0.067941	0.104574	0.0400562
29	0.489672	0.356364	0.0715145	0.356426	0.0433328	0.0746401	0.866762	0.538838	2.68453
57514	0.489064	0.832	0.0508788	0.212851	0.155675	0.0596781	0.0976088	0.0370867	0.304193
7170	0.488909	0.358709	1.0761	0.338513	0.317846	0.440054	0.204032	0.215941	0.395989
8815	0.488485	0.942423	0.642369	0.263348	0.500651	0.58513	0.512719	0.648211	0.382531
6428	0.488383	1.79931	1.00266	0.954367	0.323187	1.14857	0.880871	0.730562	0.399395
9928	0.487883	0.020832	0.0376222	0.0949426	0.590709	0.0161382	0.139637	0.0285303	0.272066
2197	0.487443	0.461085	2.98381	0.232403	1.99414	0.357748	0.475744	0.252309	0.648946
2060	0.487421	0.500433	0.597229	0.215041	0.745077	0.236623	0.274782	0.156819	0.727391
11165	0.487174	0.107407	0.0628445	0.421491	0.192326	0.1428	0.0953387	0.0290568	0.0404001
1975	0.487104	0.124998	0.540352	0.284169	0.827018	0.273019	0.332904	0.220798	0.39015
4869	0.48652	1.70455	1.76333	0.60674	0.559999	0.699323	0.59646	0.497355	0.453348
51082	0.486154	0.478467	0.325109	0.196217	0.34292	0.375289	0.182158	0.198129	0.324674
23095	0.486075	0.573705	1.03139	1.06747	1.4649	0.641462	0.54522	0.2177	0.391915
5879	0.486058	0.61041	1.42847	0.658584	1.98497	0.537167	0.449107	0.200406	0.612139
5431	0.485911	0.471648	1.06556	0.306817	1.84768	0.235368	0.109701	0.0915418	2.03962
23253	0.485695	0.393499	0.340477	0.191931	0.270395	0.110577	0.34574	0.23026	0.295057
11103	0.484805	1.02141	0.372594	0.577284	1.43378	0.602545	0.278946	0.699854	0.983265
10207	0.484578	0.3742	0.141682	0.508152	1.04759	0.556525	0.23586	0.390874	0.437167
8853	0.484489	0.810302	0.859264	0.168957	0.786352	0.536666	0.229784	0.0940441	0.457619
639	0.484137	0.894302	0.121796	0.608318	0.552491	0.183421	0.395104	0.205156	0.163218
51809	0.48299	0.317324	0.0930152	0.00707713	1.70116	0.120453	0.0121347	0.0052273	0.552626
7083	0.482973	0.780155	0.527309	0.583112	1.20605	0.90206	0.432412	0.424127	1.08176
2737	0.481994	1.14537	0.998153	0.186973	0.198691	0.0626893	0.280192	0.203307	0.222444
3716	0.481983	1.16607	0.521565	0.760585	0.80108	0.955342	0.533242	0.291698	0.744955
1006	0.481745	N/A	0.254698	0.00044443	1.16078	0.0458592	0.0220459	0.0202705	N/A
92293	0.480462	0.000446762	0.02252	N/A	2.61e-05	N/A	N/A	0.00245152	0.0010533
57125	0.479399	1.32307	0.40687	0.17577	0.132018	0.0802543	0.0158512	0.157426	0.0414396
580	0.47934	0.409768	0.794416	0.920662	1.18281	0.651356	0.489673	0.285634	0.785451
80351	0.479094	0.867352	0.273523	0.567802	1.18916	0.446373	0.144262	0.119467	1.07187
10036	0.479055	0.754332	1.55308	0.860995	1.0097	0.754648	0.294563	0.312904	0.656344
55197	0.479014	0.673619	0.669423	0.421695	0.251117	0.160022	0.443079	0.0727809	0.485632
8349	0.478967	0.309337	0.133455	0.253203	0.65204	0.219626	0.20049	0.33137	0.446763
6205	0.478328	1.01726	1.5571	0.420966	1.55674	0.941759	0.594506	0.292884	0.893011
10963	0.478228	0.39122	0.249914	0.2375	0.407592	0.359559	0.182547	0.289167	0.243912
6124	0.478206	1.03728	0.92655	0.738694	1.9077	0.659212	0.402422	0.189688	1.23463
9448	0.477965	0.718541	1.63016	0.398066	0.70841	0.19327	0.287586	0.392705	0.490554
10213	0.476662	0.90197	1.25865	0.514026	0.572048	0.818832	0.809834	0.375117	0.447052
22839	0.476435	0.499336	0.780353	0.4724	0.449462	0.364456	0.419173	0.617895	0.269252
1459	0.476057	0.578966	0.578668	0.489383	0.418043	0.221858	0.240253	0.265162	0.177227
93436	0.475283	0.413773	0.618139	0.240193	0.350229	0.223962	0.148127	0.0662195	0.201967
207	0.475231	0.471715	0.134105	0.58592	0.63922	0.226052	0.34931	0.163191	0.499189
143684	0.474489	0.0315843	0.20612	0.219091	0.0485727	0.0106616	0.167672	0.010512	0.0150659
7132	0.473876	0.780343	1.3584	0.363083	1.10328	0.21965	0.534032	0.32048	0.745992
54800	0.473297	0.645274	0.16046	2.04919	0.789593	0.43962	0.0647131	0.393501	0.453953
79709	0.473024	0.0419988	0.246137	0.0534175	0.491128	0.277064	0.207571	0.0970797	0.0282083
9112	0.472969	0.699942	1.59399	0.387809	0.52115	0.464942	0.189462	0.112342	0.431682
8323	0.472875	0.0149244	0.0586428	0.00345346	0.0717411	0.0102658	0.0109589	0.29788	0.00991833
23345	0.472702	5.90431	1.30259	0.996808	2.08056	0.975703	1.10456	0.483992	0.313309
3597	0.472649	0.00894638	1.13649	1.31946	0.0411942	0.00556186	0.299074	0.229352	0.0196404
23279	0.472242	0.950786	0.2709	0.262737	3.35309	0.475886	0.239035	0.702747	1.78676
63967	0.471865	0.382437	0.686921	0.608097	1.06435	0.727782	0.434884	0.436267	0.415631
4218	0.471532	0.565942	0.908674	0.327095	0.683627	0.58817	0.915602	0.038309	0.044043
51311	0.471139	0.676383	0.511091	0.337337	1.47805	0.693386	0.581788	0.936122	0.655757
5687	0.470996	1.05112	1.74465	0.932612	0.490832	0.747043	0.930127	0.771883	0.924329
84163	0.470143	0.0627343	0.0143067	0.0346387	0.0743636	0.113909	0.000205005	0.202176	0.121372
23410	0.470099	0.218924	0.515184	0.530225	0.608587	0.352202	0.0381916	0.0582766	0.729673
55127	0.469973	1.00972	0.473001	0.456574	0.508652	0.69161	0.297262	0.546304	0.85211
4520	0.469746	0.769284	0.48055	0.406794	3.13993	0.283911	0.050835	0.180874	0.263221
6935	0.469344	0.949125	0.189942	0.896337	0.841133	0.715032	0.40363	0.201365	0.192946
3658	0.469207	0.364309	0.0289266	0.252907	0.641131	0.142837	0.0981123	0.0129375	0.41652
117178	0.468715	0.551472	0.266727	0.200143	0.503126	0.404723	0.222814	0.234542	0.393019
4193	0.468625	1.20493	0.371781	0.607966	0.758438	0.183678	0.122026	0.612969	1.57199
3635	0.468465	0.108927	0.800701	0.536712	0.708221	0.515274	0.691693	0.678196	0.287851
5534	0.468255	0.224948	1.32839	0.208584	0.28731	0.123357	0.306914	0.087534	0.555101
22823	0.467844	0.0758199	0.294075	0.130088	0.0801494	0.206059	0.0698773	1.01467	0.407508
10526	0.467773	0.0602653	0.341395	0.0279145	0.726171	0.442154	0.0694709	0.0529962	0.89135
23197	0.467577	0.053508	0.429017	0.186731	0.249412	0.0437532	0.119467	0.188667	0.769353
64170	0.466946	0.00496956	0.00786012	0.00132693	0.00961227	0.00612832	0.00231445	0.00429529	0.000792761
27125	0.466199	0.132855	0.0688256	0.0839686	0.471354	0.0479565	0.0484402	0.076696	0.72505
9735	0.46561	0.213412	0.0138396	1.08268	1.95207	0.346228	0.190501	0.0800986	0.111393
23358	0.465072	0.267822	0.0785431	0.0817712	0.381603	0.1645	0.142177	0.773534	0.566023
2199	0.464839	2.31892	0.470515	1.29663	0.643062	1.10724	1.29483	0.191553	0.246831
64326	0.464675	0.241943	0.345535	0.770135	0.362828	0.142107	0.466229	0.0639282	0.245341
8672	0.464412	0.178765	0.213163	0.0699234	0.304172	0.294211	0.111357	0.179649	0.40655
25913	0.463834	0.563465	0.646685	0.347616	0.88063	0.721025	0.424496	0.26226	1.10595
28996	0.463598	0.915547	1.29996	0.670747	1.03865	0.648053	0.369436	0.697314	0.439819
4173	0.463488	0.53514	0.923995	0.430637	0.360512	0.629965	0.266479	0.584654	0.504485
5984	0.46284	0.344846	0.352797	0.511093	0.394365	0.34095	0.167662	0.165886	0.423015
951	0.462274	0.382108	1.63701	0.187949	0.204992	0.238017	0.723599	0.104106	0.0446471
26173	0.462062	0.688507	0.92549	0.225372	0.739439	0.250431	1.01382	0.316588	0.860903
11155	0.461503	0.0113587	0.00216546	0.675407	0.0352041	0.0937962	0.0101148	0.0132821	0.000255468
8498	0.461331	1.18762	1.22727	1.49965	1.99176	1.6791	1.2082	2.90683	0.677004
53339	0.460848	0.313992	0.307672	0.0731032	0.653215	0.255199	0.0226974	0.187136	0.523436
5475	0.460669	0.0359622	0.19516	0.255623	0.010542	0.00107118	0.128367	0.00843385	0.927661
285464	0.460405	0.000311125	0.000427202	0.0777589	0.0926686	0.012087	0.00235606	0.000874892	0.0421206
5708	0.460212	0.312201	0.186095	0.28843	0.692301	0.393809	0.312187	0.134995	0.652756
9967	0.459524	0.557856	0.914864	0.275566	1.47531	0.78229	0.573306	1.35457	1.95727
51742	0.459316	0.448402	1.05334	0.508251	0.662834	0.255203	0.356345	0.174559	1.00369
1856	0.459261	0.590992	1.74729	0.982346	0.341717	0.372581	0.401102	0.303887	0.776833
10919	0.459208	0.446943	1.34565	0.613754	1.04978	0.406215	0.396059	0.331708	0.343043
682	0.459165	0.118521	0.183475	0.327333	0.628895	0.199626	0.0427678	0.0431382	0.724192
1265	0.459027	0.530703	0.229252	0.217685	1.43046	0.117994	0.226573	0.110684	0.0869772
9051	0.458989	0.503199	0.45584	0.295185	0.42613	0.429731	0.30974	0.353242	0.670116
9019	0.458624	0.03973	1.11086	0.00144449	0.24014	0.0110657	0.0119434	0.309277	0.160576
9821	0.458036	0.257672	0.418278	0.0927977	1.02803	0.168864	0.0720397	0.200666	0.283801
6125	0.457609	1.52286	4.61779	0.657149	1.1238	1.13428	0.805284	0.154613	0.316148
8360	0.457259	N/A	N/A	0.533584	N/A	N/A	0.43515	0.814831	0.713197
6839	0.457167	0.429715	0.297864	0.404639	0.429415	0.213269	0.130846	0.0667449	0.506504
9040	0.456938	0.276881	0.463506	0.227765	1.00415	0.320261	0.0282176	0.121975	0.674001
11051	0.456445	0.767202	0.62303	0.292992	2.05711	0.315123	0.301052	0.208273	0.9809
9564	0.456024	0.610951	1.00996	0.64766	0.567405	0.424684	0.311134	0.160268	0.504144
9933	0.455806	0.475251	0.753205	0.0670492	0.0820689	0.0490128	0.0162943	0.104506	0.109315
3672	0.455687	0.27253	0.274385	0.206093	0.544976	0.0510501	0.22824	0.0777643	0.146838
6093	0.455637	0.796413	0.633993	0.268668	1.00069	0.168346	0.136449	0.0824306	0.538337
5214	0.455337	0.994608	0.184667	0.368294	0.0876668	0.274021	0.141359	0.170655	0.194584
5595	0.455036	0.502333	1.07084	0.519593	0.75653	0.231132	0.285303	0.324748	0.295157
1822	0.454943	0.680165	0.991686	0.625128	1.15373	0.481109	0.499855	0.515458	0.411876
90480	0.454918	0.546612	0.599484	0.867593	0.692977	0.44554	0.309015	0.238686	0.37181
51535	0.454852	0.660063	0.3661	0.337947	0.355151	0.448619	0.234495	0.0362879	0.03819
84256	0.454246	0.0376556	0.0911007	0.351069	0.264618	0.0271645	0.0410343	0.0441287	0.185518
6498	0.453869	0.686007	1.13686	0.495158	1.1991	0.644855	0.204734	0.264213	0.972818
9575	0.453842	0.401093	0.137807	0.560843	0.596851	0.0789052	0.0685835	0.0998261	0.711609
567	0.453735	0.416248	0.683004	0.850065	0.511601	0.665925	0.610592	0.339557	0.115315
5108	0.453522	0.182729	0.52719	0.566245	0.755797	0.143221	0.257762	0.285333	0.467856
64397	0.45305	1.11743	0.501483	0.184426	0.809187	0.690962	0.408672	0.273648	0.277204
7917	0.452747	0.314199	0.888209	0.216845	0.483905	0.483258	0.314666	0.38251	0.368956
84456	0.452279	0.0804407	0.0109435	0.652155	0.106004	0.0134443	0.0106321	0.333237	0.100438
23670	0.451991	0.894465	2.08537	2.68417	0.0977522	0.000313072	0.139088	0.0350093	1.59566
196463	0.451799	0.705805	1.76444	0.677961	0.00561202	0.0361555	1.07813	0.0496581	0.452666
26278	0.451603	0.405122	2.26454	0.0737975	0.106989	0.190276	0.736121	0.492546	0.363793
6199	0.450797	0.35484	0.180236	0.121761	0.781251	0.254492	0.0772427	0.280357	0.658669
8365	0.450673	0.418789	0.477621	0.601137	0.413903	0.247591	0.410169	0.505736	0.449985
63892	0.450086	0.869508	5.83907	0.00104082	4.84434	0.000425941	0.221767	1.82298	4.48722
9221	0.449559	0.198001	0.541432	0.19411	0.425535	0.54929	0.154264	0.214099	0.396807
23322	0.449339	1.87793	1.97621	0.052179	0.643055	1.46013	1.00489	1.02257	4.94122
58477	0.449279	0.193002	0.316586	0.208615	0.367932	0.110132	0.123699	0.340088	0.217999
1021	0.449162	0.127877	0.133177	0.0857413	0.315235	0.0841478	0.0319269	0.135365	0.265371
55326	0.449069	0.283716	0.0976059	0.49649	0.501966	0.0772484	0.0479198	0.00587023	0.58405
79866	0.448782	0.191677	0.182156	0.1613	0.544957	0.349285	0.0845707	0.065099	0.0583014
23091	0.448695	0.818434	1.2847	0.314247	1.43629	0.777703	0.327643	0.263895	1.63012
8482	0.448176	1.0105	0.125735	0.431618	0.331736	0.18146	0.130405	0.188419	0.444844
54880	0.447856	0.893844	2.59539	0.862996	0.676938	0.360044	0.524392	0.664269	0.497634
4286	0.447554	0.959605	0.208812	0.52069	0.237933	0.444632	0.322682	0.239356	0.399415
10527	0.447242	0.383295	0.24774	0.323223	1.24075	0.38928	0.180968	0.158075	0.932631
7786	0.447067	1.09953	0.0620662	0.228974	0.0710422	0.0571662	0.176921	0.047827	0.314582
27185	0.446743	1.10791	1.07664	0.82619	1.49994	0.29144	0.301846	0.266987	0.610399
23160	0.446567	1.04306	0.770474	0.26514	0.450276	0.393575	0.917731	0.0397365	0.582985
7086	0.446407	0.190327	0.0839922	0.0670687	0.321569	0.0546212	0.1295	0.0387449	0.472761
572	0.446064	0.606117	1.05397	0.216382	1.07132	0.404457	0.357629	0.432101	1.07735
3146	0.446037	0.831868	1.41797	0.614071	1.55473	0.780629	0.756049	0.336261	0.436853
6416	0.445809	0.156197	0.271698	0.113073	0.227252	0.093612	0.0400615	0.112578	0.334705
7298	0.445447	0.470642	0.183646	0.207777	0.0194561	0.279538	0.149321	0.0401185	0.00590257
56893	0.4452	0.234366	0.759099	0.264698	0.479475	0.355518	0.216844	0.193875	0.488666
3720	0.444531	0.384336	1.64415	0.0769024	0.140622	1.70655	0.472146	1.67518	1.36766
10381	0.444258	0.121035	0.362923	0.351424	1.01813	0.371062	0.080183	0.733494	0.150269
8683	0.443494	1.34936	0.42594	0.72772	0.992176	0.650066	0.338396	0.218114	0.473231
55746	0.442841	0.44656	0.16169	0.232283	1.08339	0.38113	0.821484	0.355938	0.440866
8567	0.442827	1.79138	0.69427	1.19874	1.09338	1.00345	0.852971	0.710432	0.165679
83990	0.442653	0.423409	0.420305	1.16569	1.02315	0.654292	0.378886	0.314577	0.758778
6635	0.442424	1.13699	0.15051	0.968755	0.677486	1.28803	1.17401	0.558089	0.319366
84706	0.442187	0.0376296	0.0515279	0.174025	0.0655074	0.0298709	0.0379776	0.040867	0.756553
10507	0.440725	2.17192	0.0287112	0.276291	0.08961	0.296195	0.305343	0.0575123	0.0224714
5610	0.439319	0.431021	0.365197	0.527271	2.15579	0.46019	0.157843	0.361436	0.72681
3303	0.439195	0.330113	0.487092	0.564389	0.373687	0.569807	0.339641	0.240903	0.54835
7159	0.439062	0.593651	0.496697	0.401683	0.580692	0.174719	0.35211	0.652368	0.98625
63893	0.438976	0.303539	0.348085	0.232984	1.29286	0.346038	0.300706	0.493086	0.224237
3185	0.438251	2.3602	1.02899	0.757842	1.31762	1.29308	0.570785	0.474576	1.13005
9968	0.437492	0.77577	2.156	0.857639	1.23533	0.725612	0.293096	0.31205	0.92423
79890	0.43695	0.48005	1.10724	0.238823	0.662394	0.491752	0.337465	0.0919836	0.182467
488	0.436862	0.569761	1.02155	0.424037	0.672475	0.220501	0.14913	0.263542	0.434182
6693	0.436387	0.583943	0.0533899	0.47816	0.0491877	0.266227	0.372295	0.0948107	0.069587
5584	0.436158	0.185	0.269025	0.50741	0.66877	0.140676	0.201432	0.10162	0.24542
292	0.43574	0.580357	1.49096	0.472567	0.482166	0.621442	0.714722	0.696108	0.352984
23	0.435452	0.449473	2.26223	0.0617215	0.670627	0.0784874	0.210556	0.207862	0.103752
6731	0.435039	0.418399	0.0245333	0.0357656	2.55452	0.0700427	0.0333368	0.0374331	1.23774
3301	0.43498	0.254222	0.26299	0.203576	0.766993	0.34445	0.132888	0.160338	0.282339
114793	0.434862	0.307361	0.210512	0.0362903	0.270093	0.0416162	0.0573061	0.0298147	0.135219
66008	0.434724	0.639647	0.867109	0.0356701	0.125901	0.530299	0.429695	0.408923	0.33038
23271	0.434586	0.575209	1.65428	0.687649	0.572515	0.301164	0.531374	0.124847	0.468056
8467	0.434066	0.219559	0.749605	0.25037	0.604838	0.266853	0.12301	0.137325	0.572999
400	0.433486	0.119775	0.344332	0.128743	0.439296	0.0968816	0.12389	0.17759	0.12324
4602	0.433372	0.239399	0.447549	0.286046	0.283106	0.296102	0.155899	0.0551438	0.109104
56257	0.433137	0.229359	0.586206	0.266278	0.458062	0.154147	0.186468	0.225438	0.457693
9520	0.433081	0.161665	0.55643	0.560824	0.296361	0.0802548	0.0470875	0.023415	0.524765
139818	0.432521	0.259527	1.01571	0.121164	0.330305	0.147605	0.225956	0.0761073	0.401271
9685	0.431217	0.189946	0.354532	0.511123	0.745452	0.312005	0.0826296	0.303246	0.730374
126433	0.431127	0.0803913	0.170729	0.0143023	0.231759	0.0487441	0.128945	0.0406035	0.137423
78992	0.431043	0.199061	0.212437	0.0364107	0.467806	0.0532286	0.0630629	1.1478	0.0144888
84310	0.431022	0.770653	0.579884	0.755577	0.727498	0.147131	0.331175	0.191819	0.273984
8318	0.43086	0.449964	0.282799	0.50058	0.628043	0.267704	0.115665	0.11886	0.391871
140890	0.430848	0.170046	0.285218	0.389634	0.713732	0.192669	0.216265	0.277737	0.562656
51808	0.430439	0.135949	0.462935	0.0729122	1.39291	0.0400343	0.0644276	0.0796507	0.609756
9334	0.430149	0.679854	0.00111691	0.0518769	0.0780255	0.765421	0.00217204	0.120869	0.216903
7184	0.429404	1.12653	0.455013	0.365678	1.0767	0.48436	0.129788	0.372956	0.379005
51520	0.429005	0.203585	0.381531	0.101974	0.517482	0.128303	0.0985521	0.053706	0.335202
6160	0.428954	1.35926	0.871834	0.82227	1.05959	1.16376	0.828586	0.46249	0.510672
11007	0.428917	0.161761	0.225998	0.163867	0.196821	0.161603	0.0873925	0.181095	0.481997
57492	0.428264	0.635547	0.561261	0.661184	0.900486	0.321395	0.488591	0.506282	1.66519
10114	0.427986	0.624281	0.652399	0.717124	1.01935	0.413366	0.126933	0.197546	0.431644
7112	0.427826	0.404642	0.892859	0.4046	0.658834	0.550538	0.670252	0.375829	0.336891
10426	0.42744	0.055642	2.30424	0.0175372	2.12561	0.133097	0.0465175	0.0142098	0.563634
79084	0.427268	0.287208	0.284395	0.198774	0.379413	0.155023	0.0701491	0.0993579	0.233572
8428	0.427246	0.0608892	0.36769	0.290969	0.130211	0.0576855	0.0441394	0.0393546	0.177952
58472	0.427148	0.0113339	0.0105233	0.0763401	0.182115	0.240302	0.00011179	0.00290931	0.0365466
51150	0.426785	0.29169	0.12184	0.187545	0.662202	0.0417395	0.0190557	0.0362006	0.151697
8204	0.426758	0.620147	0.493664	0.664454	1.11694	0.322609	0.135829	0.0803597	0.517244
51340	0.426711	0.299284	0.125202	0.022772	0.470192	0.383996	0.122992	0.202985	0.368343
10484	0.426599	0.07112	0.387896	0.35314	0.798048	0.320921	0.237309	0.301598	0.539866
5621	0.426261	0.990621	0.750506	0.697665	1.00734	0.340434	0.55866	0.257109	0.530746
25852	0.425805	0.326432	0.290874	0.017658	1.04642	0.147866	0.0987547	0.0372619	0.968209
8370	0.425546	0.343493	1.23947	0.419325	0.76474	0.912446	0.760307	0.545258	0.499738
7314	0.425469	0.50989	1.71012	0.395987	0.809389	0.542931	0.449337	0.287054	0.65208
65057	0.425236	0.151591	0.241643	0.350285	0.418288	0.274238	0.183862	0.177257	0.599265
63979	0.424772	0.236677	0.022043	1.68825	0.233841	0.658298	0.339649	0.513146	2.83344
4534	0.424696	0.101016	0.0402886	0.00465762	0.231125	0.109783	0.00942784	0.0155348	0.107298
64783	0.424568	0.46816	0.626466	0.503926	1.77859	0.535261	0.339409	0.493615	0.169026
3726	0.424398	0.423361	0.362482	0.23289	0.410928	0.355927	0.259851	0.437044	0.289987
649	0.423356	2.07801	0.78154	0.635711	0.541529	0.825839	0.513742	0.384319	0.232229
3187	0.422968	0.467395	1.76363	0.888009	1.22317	0.391448	0.602756	0.478815	1.98821
56987	0.421695	0.319137	0.245153	1.00624	0.369598	0.38453	0.697069	3.46335	0.116612
9612	0.421593	1.96661	2.0567	1.12106	1.08597	1.23296	1.53676	0.57697	0.533895
9961	0.421509	0.621754	0.773093	0.229488	0.92573	0.267757	0.259409	0.484689	0.507969
6117	0.421449	0.52885	0.407412	0.694904	0.478312	0.408844	0.456409	0.273164	0.642963
9887	0.420418	0.547163	2.24955	1.6085	0.0374227	0.685428	4.71916	0.057057	0.787075
718	0.420298	1.3677	1.43239	0.579236	0.433055	0.451604	1.07319	0.149119	0.201392
9252	0.420295	0.175848	0.174773	0.284629	0.549539	0.151078	0.0820308	0.135119	0.230219
10188	0.420126	0.183552	1.1039	0.22206	0.310708	0.284463	0.239778	0.253779	0.197697
26273	0.419759	0.475465	0.681809	0.0670331	1.78299	0.253137	0.154678	0.0521333	0.534039
146956	0.419673	0.655096	0.0472885	0.542497	0.969162	0.356027	0.441413	0.333867	1.81974
7798	0.419567	0.319124	0.0911395	0.130989	0.277353	0.087904	0.0573715	0.0075653	0.177243
55814	0.418877	0.0315913	0.24743	0.0906931	0.851321	0.164463	0.0879754	0.0202686	0.430582
7373	0.418802	1.29237	0.0744135	0.786749	0.143678	0.585376	0.0221026	0.167249	0.00944118
23645	0.418371	0.187079	0.392811	0.247973	0.568785	0.151757	0.245217	0.0766539	0.117889
6745	0.417889	0.500092	0.142531	0.10827	1.07658	0.274466	0.206315	0.0944993	0.324065
27242	0.417597	0.0112348	0.143233	0.0850207	0.00165183	0.0467946	0.116837	0.0209477	0.296003
55320	0.417497	0.252275	0.162494	0.952341	0.918026	0.297366	0.137875	0.125146	0.608585
2313	0.417299	0.512148	0.258872	0.406475	0.246761	0.696854	0.184036	0.292013	0.149224
80325	0.41716	0.428894	0.969886	0.0464235	0.319348	0.116395	0.0316262	0.204916	0.396763
8850	0.416434	0.757249	0.452547	0.483226	1.46895	0.530499	0.32834	0.275091	0.393796
29089	0.416056	0.610917	0.605048	0.413937	0.255893	0.586948	0.636417	0.465274	0.0270923
1947	0.415268	0.0771821	0.178165	0.357353	0.304942	0.197472	0.149206	0.132667	0.458532
79682	0.415064	1.17733	0.813422	0.385271	0.565239	0.953078	0.41465	0.408531	0.214044
80764	0.414771	0.112269	0.178047	0.0665145	0.336806	0.03404	0.0334907	0.157624	0.269553
1656	0.414496	0.550488	1.1013	0.393403	1.47053	0.330236	0.243683	0.255299	0.784321
10606	0.413947	0.818542	0.0369976	0.236693	0.31485	0.31371	0.120876	0.319672	0.333281
4792	0.413886	0.382526	0.0971492	0.165844	0.454477	0.130845	0.17365	0.379388	0.430359
729230	0.4138	0.139119	N/A	N/A	0.0923288	N/A	0.103092	0.0422414	0.0887523
5590	0.413789	0.422998	1.40961	0.47126	0.552256	0.185495	0.268558	0.203601	0.562812
6645	0.413733	0.503028	0.161712	0.0394142	0.0863155	0.0845811	0.0806719	0.0900865	0.247873
3006	0.413587	0.202657	0.244484	0.977062	0.805291	0.0965064	0.278082	0.420318	0.352276
10575	0.412989	1.35754	1.15052	0.475791	0.654914	1.42772	0.219044	0.205057	0.224223
27429	0.412987	0.259666	0.307925	0.188832	0.347123	0.298055	0.0995395	0.0879797	0.324184
4638	0.412839	0.76184	0.389229	0.0751073	0.372172	0.514495	0.175169	0.140692	0.0962502
3097	0.412557	1.25454	0.761485	0.923342	0.328	0.785593	0.265713	0.51312	0.297046
29979	0.412277	0.156609	0.239739	0.138892	0.780514	0.251408	0.214877	0.089524	0.703631
6175	0.411626	0.71355	1.06478	0.29309	1.08914	0.956793	0.746813	0.0863038	1.44442
8021	0.411431	0.695586	0.736178	0.349773	0.563952	1.01488	0.409335	0.23722	0.492824
55916	0.410698	0.133867	0.303897	0.0177427	0.0480696	0.271749	0.023278	0.020835	0.0731191
6832	0.410516	1.07592	0.136242	3.41364	0.353406	0.440669	0.140825	0.202863	0.468761
6251	0.410377	0.0357244	0.0414561	0.101368	0.0411054	0.0260027	0.204889	0.0749503	0.0754408
5597	0.409873	0.572026	0.49349	0.646858	0.76419	0.879189	0.461364	0.440371	1.00975
1284	0.409621	1.541	0.890616	0.869321	0.503991	0.904709	1.45163	0.373024	0.416738
9857	0.409606	0.224275	0.300629	0.438795	0.312055	0.11805	0.17906	0.118082	0.219157
147339	0.409588	0.150109	0.0210976	0.12162	0.143704	0.0319452	0.0840045	0.0925197	0.189302
3059	0.4094	1.10961	3.50581	0.311929	1.06451	0.712968	0.19649	0.265828	0.0781616
85302	0.409372	0.351488	0.567198	0.0558919	1.04961	0.288694	0.0750343	0.228068	0.112723
8939	0.408917	0.0894598	0.324248	0.0289847	0.585713	0.0541636	0.15773	0.218721	1.57505
64969	0.408267	0.113449	0.0819365	0.100304	0.492658	0.203538	0.0355719	0.0252447	0.38313
3304	0.407915	0.374525	0.480777	0.592536	0.410237	0.67503	0.388598	0.281078	0.465609
22907	0.40778	0.532951	0.898988	0.426026	0.368731	0.2018	0.289105	0.168519	0.60649
9402	0.407407	0.282694	0.386707	0.584677	0.478727	0.258716	0.312539	0.348968	0.20999
9136	0.407331	0.210242	0.379569	0.038687	0.291492	0.14225	0.145477	0.427376	0.281076
7272	0.407114	0.241751	0.504026	0.0933927	0.408896	0.612986	0.156894	0.253648	0.25599
4137	0.406995	0.214424	0.791189	0.299744	0.815326	0.150219	0.211545	0.169256	0.36975
146057	0.406669	0.409918	0.596599	0.498622	1.8654	0.467281	0.473583	0.57401	0.29964
2778	0.406666	0.502499	0.265993	0.331461	0.732918	0.14875	0.197978	0.209663	0.241586
8562	0.406392	0.566802	0.0114463	0.17883	0.11847	0.403453	0.194497	0.0950844	0.418956
5682	0.406371	0.910261	1.12472	0.69452	1.00293	0.629932	0.0451165	0.447208	0.126798
27097	0.405225	0.0570302	0.530003	0.294248	0.306253	0.0934054	0.146883	0.0457895	0.238539
25929	0.404405	0.357664	0.63916	0.0972833	0.563191	0.114475	0.0889448	0.142565	0.642389
50852	0.404311	0.50372	1.56302	0.565828	1.10549	0.636912	0.9047	0.343148	0.452072
1756	0.404212	1.53252	1.07675	2.22654	0.212629	0.233204	0.226388	0.503278	0.1919
84893	0.403869	0.165234	0.0476038	0.0959028	0.208764	0.0850051	0.0400549	0.132239	0.0126399
10116	0.403738	0.363075	0.190442	0.0831852	1.44998	0.261336	0.111016	0.0834552	0.563176
9581	0.403628	0.0474579	0.345218	0.0646255	1.01683	0.324555	0.15792	0.0385382	0.0662847
23118	0.403553	0.414159	0.32056	0.258628	0.860784	0.206043	0.175138	0.297083	1.00358
54014	0.403539	0.300477	0.128108	0.218879	1.25069	0.16473	0.329848	0.373353	0.741883
23228	0.403193	1.05138	1.8974	1.92694	0.363328	2.26594	0.496657	0.158452	0.104626
5230	0.403137	0.650631	0.800011	0.350852	0.593095	0.839133	0.653271	0.553112	0.281806
2064	0.402965	0.23718	0.759141	0.164513	2.2276	0.159009	0.104439	0.205787	0.266622
57599	0.402904	0.351714	0.236928	0.688845	0.61128	0.205533	0.19761	0.294596	0.371449
26586	0.402833	0.024707	0.0116625	0.022431	0.0814209	0.188413	0.0215293	0.061551	0.521778
8927	0.402677	1.35391	2.05115	0.682344	0.0276905	0.212304	0.483889	0.578813	0.0494214
1130	0.402625	0.85017	0.727768	0.568389	0.565502	0.691663	0.213755	0.100597	0.537605
25853	0.402564	0.0339268	0.0220574	0.184874	0.153802	0.116614	0.207299	0.0150194	0.187014
6122	0.402181	0.472292	0.993706	0.174193	0.932286	0.322552	0.181272	0.112272	0.156604
7755	0.401847	0.261724	0.232864	0.0901585	0.271696	0.0986795	0.204168	0.0836484	0.293141
5159	0.40184	1.37755	0.670233	0.963879	0.753917	0.585907	0.521886	0.494529	0.740935
51259	0.401545	0.4426	0.130201	0.808361	0.255	0.0192681	0.0355053	0.0575389	0.0234377
79801	0.401481	0.124765	0.212686	0.0817862	1.23517	0.580245	0.124779	0.0506192	0.153273
9636	0.40128	0.681221	0.534411	0.753399	0.924985	0.319269	0.486195	0.539012	1.31227
23246	0.40111	0.033127	0.123132	0.176334	0.589502	0.114996	0.0732674	0.160042	0.245719
57703	0.40102	0.15795	0.0880473	0.264306	0.545104	0.0601777	0.118236	0.0326505	1.47323
27327	0.400753	0.152586	0.213618	0.466405	0.443196	0.149194	0.0803355	0.38725	0.427965
65986	0.400478	0.172521	2.34321	0.028215	3.47302	0.0527319	0.0769269	0.506125	0.387462
27252	0.399894	0.28331	0.673197	0.146004	0.452678	0.153166	0.0615481	0.104573	0.748721
1965	0.399521	0.92072	0.231577	0.673136	0.716764	0.956421	0.61627	0.350057	0.826309
4163	0.399458	1.17258	0.790557	0.227825	0.879217	0.324189	0.247908	0.182513	0.360527
54957	0.39941	0.110514	0.0140531	0.0591903	0.119278	0.00585052	0.0113819	0.0632273	0.0392512
10598	0.398875	0.443054	0.349649	0.67123	0.30697	0.227974	0.164034	0.210744	0.359059
4722	0.39878	0.43904	0.482203	0.27157	0.630949	0.365151	0.148335	0.242037	0.494074
8351	0.398505	0.397351	0.610486	0.470938	1.15734	0.294881	0.397052	0.521401	0.507156
3396	0.398473	1.121	1.18429	0.738211	1.39738	0.864283	0.674059	0.612669	0.932665
8829	0.398411	0.795266	0.545856	0.414832	0.389072	0.119931	0.260159	0.0919667	0.127602
114836	0.398295	0.0801586	1.73217	0.5998	0.167438	0.252058	0.511595	0.54545	0.0389815
23468	0.397743	0.269892	1.01149	0.680049	0.401778	0.409816	0.304612	0.486358	0.512641
4204	0.397332	0.636641	1.70423	0.369602	0.785441	0.428084	0.431295	0.204323	0.306874
10949	0.397238	0.711384	1.78037	0.622736	0.190174	0.462964	0.534468	0.522994	0.864581
8717	0.396695	0.196221	0.316757	0.197907	0.561088	0.218829	0.125774	0.170785	0.490567
10743	0.396544	0.366535	1.43042	0.30378	0.40958	0.422682	0.468786	0.699472	0.506629
139285	0.39619	0.0795868	0.563684	0.520658	0.0213331	0.109832	0.58621	0.0656133	0.361274
10454	0.396139	0.216378	0.233353	0.273512	0.812025	0.0937364	0.141744	0.203664	0.155165
9353	0.395962	0.758329	0.257546	0.155085	0.124184	1.28206	0.251562	0.153373	0.228572
10644	0.395251	0.25944	0.508805	0.290026	1.00858	0.276696	0.190724	0.339735	0.229331
4780	0.395114	0.86761	0.225048	0.536236	0.997645	0.292345	0.307869	0.122778	1.38792
2648	0.394987	0.485716	0.457485	0.395478	1.02378	0.171329	0.215417	0.183946	0.471044
23530	0.394863	0.181618	0.0563605	0.112478	1.01198	0.181166	0.319781	0.0355516	0.247983
6776	0.394776	0.784799	1.09056	0.700024	0.777466	1.16378	0.863747	0.438442	0.55208
79784	0.393906	1.30428	0.381622	0.430406	0.051262	0.319088	0.232836	0.0725475	0.413975
29997	0.393404	0.107881	0.0242003	0.0682626	0.64175	0.0673877	0.0400531	0.179542	0.522372
2355	0.393343	0.306724	1.33104	1.64002	0.40739	0.153363	0.50074	0.635026	0.178413
3791	0.393099	1.17923	0.83298	0.906521	2.369	0.251071	0.624796	0.13866	0.718989
998	0.392075	0.705424	2.31189	0.783417	0.587386	0.735807	0.818464	0.339141	0.590452
59349	0.391722	0.225803	0.00704781	0.165696	0.452241	0.122292	0.0746276	0.185532	0.590601
444	0.391071	0.0116607	0.0053262	0.370921	0.723425	0.0204826	0.335178	0.0503982	1.11411
84262	0.39085	0.262838	0.317397	0.209077	0.38954	0.0914156	0.0727488	0.083678	0.162047
7135	0.390829	0.0227419	N/A	0.562906	0.00267056	0.0133895	0.0112537	0.00745882	0.383531
3297	0.390098	0.264322	0.569721	0.216963	0.683892	0.204109	0.173937	0.151853	0.330819
10421	0.390002	0.113679	0.176355	0.190026	0.918307	0.122875	0.128018	0.136308	0.929476
23303	0.389489	0.339508	0.117965	0.491174	0.202136	0.181049	0.230616	0.0307845	0.0413937
6018	0.389472	0.264506	0.0696807	0.233954	0.416078	0.229103	0.0291325	0.123784	0.43416
7812	0.389163	1.0856	0.99718	0.654684	2.3897	0.382019	0.235628	0.0895458	3.46954
955	0.389128	0.129717	0.00239228	0.187591	0.110729	0.070184	0.0250715	0.00204407	0.340024
51634	0.388977	1.77996	0.0462085	1.43405	0.25523	0.515065	0.813738	0.0111749	0.00207122
26086	0.388821	0.0472801	0.265764	0.0273255	0.534741	0.131669	0.037553	0.0410618	0.0183979
10262	0.388003	0.244215	0.445926	0.269352	0.798957	0.261038	0.129184	0.107035	0.417801
2186	0.387865	0.438429	1.10118	0.163383	1.55247	0.258985	0.148822	0.171764	1.30441
6128	0.38777	1.17108	1.38282	0.869355	1.17074	1.02296	0.321021	0.277498	0.267766
9113	0.386445	0.31983	0.171533	0.172942	0.398879	0.192857	0.0728598	0.303456	0.41332
7133	0.386271	0.336647	0.38319	0.363898	0.364498	0.31922	0.463208	0.186693	0.575718
5929	0.386264	0.25684	0.0393819	0.337516	0.850701	0.175124	0.287841	0.201812	0.833059
7965	0.385954	0.488551	0.506544	0.206094	0.217606	0.457196	0.268317	0.183663	0.421899
51084	0.385803	0.67584	0.89571	0.344166	0.499945	0.544603	0.452943	0.0786078	0.011229
23025	0.385502	0.987968	0.477085	0.612944	0.00372949	0.221102	0.4226	0.52189	0.00889928
91	0.385215	0.363408	0.115618	0.312403	0.220904	0.0233251	0.0830406	0.133961	1.20477
4723	0.384866	0.0752234	0.0116363	0.0947776	0.109761	0.170278	0.0877021	0.0465894	0.544356
5784	0.384695	0.187531	0.442632	0.348165	0.382894	0.244592	0.274684	0.171289	0.493573
79833	0.384615	0.680394	0.286676	0.112354	0.245854	0.102388	0.0741863	0.0732379	0.181416
1380	0.384466	0.12676	N/A	0.303164	0.0060025	0.195064	0.594964	0.0200328	0.19296
196528	0.384054	0.590999	0.292269	0.628131	0.934399	0.309614	0.244389	0.405126	0.109256
3572	0.383991	0.878128	0.390825	0.366912	0.808838	0.154371	0.204451	0.143343	0.709104
9765	0.383434	0.399733	0.110245	0.365973	0.981215	0.121911	0.0522662	0.0150668	2.74269
54799	0.383235	0.0183006	0.0679364	0.17016	0.229991	0.0280399	0.10339	0.121633	0.383634
8076	0.383149	0.761914	0.264165	0.0455159	0.388032	0.0700208	0.064921	0.0135383	0.00539767
4627	0.382747	2.67076	2.36117	1.19921	0.72921	0.928344	1.8691	0.988157	0.762471
3987	0.382657	0.324725	0.120749	0.224194	0.392187	0.168958	0.168323	0.049573	0.224499
10465	0.382635	0.461479	0.412118	0.43479	0.548536	0.331495	0.228435	0.111795	0.299904
10413	0.382625	0.515711	0.640064	0.0604043	0.568825	0.371138	0.155063	0.162002	1.23484
65080	0.382262	0.747952	0.349955	0.332661	0.815518	0.381708	0.503429	0.934602	0.41393
11122	0.381394	0.474635	0.462663	1.98534	0.0855276	0.000641377	0.011129	0.497963	N/A
8894	0.381369	0.207091	0.218423	0.152156	0.621072	0.510127	0.110901	0.0996783	0.305407
1024	0.381128	0.295167	0.411944	0.12162	0.774532	0.207836	0.118065	0.204895	1.07075
8875	0.380659	0.058581	0.728652	0.0609955	0.00464844	0.078667	0.0367744	0.0286065	0.0147679
5861	0.380647	0.539894	1.45667	0.4805	0.682724	0.280493	0.357543	0.168538	0.560085
8566	0.380431	0.136756	0.609057	0.116902	0.655756	0.0898523	0.186531	0.313141	0.676024
931	0.380398	0.186452	0.148514	0.173061	0.0235496	0.393186	0.127094	0.217691	0.233217
5433	0.38025	0.389782	0.25977	0.334273	0.148228	0.341913	0.301107	0.0529447	0.096619
9648	0.3799	0.059375	0.187859	0.0158875	0.556438	0.136138	0.0604886	0.0350552	0.126168
196	0.379781	0.152419	1.00448	0.088392	0.404531	0.0896716	0.0941742	0.130875	0.340065
708	0.379663	0.742203	2.01992	0.728035	0.885902	1.03435	0.7357	0.325689	0.201701
8208	0.379193	0.571723	0.340583	0.839467	1.14646	0.434412	0.184519	0.28994	0.499641
7283	0.37907	0.371115	0.567979	0.390851	0.605384	0.507961	0.164009	0.188187	0.252519
734	0.378598	0.00438201	0.000325103	0.804861	7.19e-05	0.188897	0.000190699	0.0392928	0.0241622
56005	0.378366	0.0739774	0.416323	0.0762207	0.57425	0.0892913	0.0521006	0.0510306	0.229178
9644	0.378303	2.23224	0.104253	0.314889	0.0942988	0.078719	0.156997	0.151065	0.177823
1192	0.378296	0.102555	0.252538	0.143061	0.234283	0.170022	0.145318	0.140295	0.446524
26065	0.378039	1.96472	4.5189	0.10264	0.0986278	1.27834	0.332551	0.0184501	0.716639
9360	0.377361	1.78999	1.01962	0.130629	0.59293	0.713716	0.142029	0.502564	2.14502
51504	0.377289	0.132468	0.238125	0.184085	0.820921	0.235256	0.0916222	0.0797098	0.359436
55131	0.377245	0.393752	2.75619	0.547676	1.62788	0.461558	0.221154	1.2446	0.519659
1615	0.376903	2.45762	0.658414	0.267656	0.531753	0.546036	0.341469	0.444703	0.491623
11187	0.376859	0.0767106	0.0482235	0.841244	0.0630542	0.172126	0.244311	0.0366877	0.507215
5934	0.376217	0.725694	0.143113	0.109362	0.490978	0.519195	0.212804	0.307781	0.532951
84188	0.376088	0.103975	0.107789	0.383348	0.241396	0.025793	0.00591975	0.0225088	0.176498
8864	0.375282	0.264832	0.136193	0.0288623	1.11916	0.167291	0.0246721	0.17259	0.100499
5336	0.37525	1.20787	3.30894	0.305331	0.294205	1.09617	0.662824	0.238229	0.211148
7098	0.375202	0.175126	0.131677	0.0729881	0.176102	0.0867468	0.053783	0.171791	0.193078
196441	0.375188	0.0604522	0.646576	0.203514	0.212985	0.378893	0.383733	0.113516	0.477464
4060	0.374713	0.848329	2.88307	0.0964747	0.416509	0.492403	0.0386579	0.143593	0.199999
28974	0.374461	1.5825	0.126059	0.0428556	0.613289	0.590238	0.162375	1.27857	0.0379272
10092	0.374385	0.0444654	0.542137	0.0329884	0.106766	0.120434	0.0348735	0.0271996	0.0232253
6261	0.374339	0.164565	0.73118	1.95959	0.543361	0.406876	0.252792	0.213417	0.54292
56915	0.373984	0.438546	0.509344	0.181589	0.698328	0.228266	0.195965	0.218744	0.204394
79169	0.372969	0.17347	0.0916268	0.502412	0.638494	0.182456	0.167037	0.0826425	0.724505
9020	0.372876	0.339842	0.271311	0.557802	0.36594	0.250305	0.232193	0.176978	0.211284
9787	0.372642	0.119734	0.305246	0.11664	0.520219	0.676274	0.23105	0.141682	0.0874951
10920	0.37262	1.14994	0.648811	0.167993	0.675643	0.555202	0.567885	0.451407	0.808545
2101	0.372439	0.384344	0.108095	0.153887	0.431887	0.169076	0.108552	0.122946	0.292449
6240	0.372385	0.587198	0.250075	0.160532	0.767248	0.355169	0.133746	0.121182	0.325707
1973	0.371984	0.657929	2.04376	0.780899	1.02669	1.13965	0.700618	0.294411	0.641019
57584	0.37188	0.665075	0.531895	0.121659	0.247112	0.485348	0.0402473	0.363173	1.16079
10592	0.371862	0.341377	0.498884	0.344687	0.817076	0.527245	0.336094	0.259359	0.484183
971	0.371603	0.690327	0.553635	0.168253	0.407249	0.626557	0.25377	0.0887201	0.0403619
80204	0.371499	0.210879	0.82737	0.450581	0.623957	0.150021	0.236643	0.151253	0.693396
5837	0.371049	0.0974784	0.0279014	0.412091	0.0478759	0.0308948	0.0592766	0.00594196	0.0721689
63929	0.370988	0.259195	0.0246157	0.0107611	0.122252	0.0481809	0.332029	0.0606076	0.0725809
7334	0.370958	0.979327	0.945006	0.259302	0.345178	0.328183	0.266134	0.169018	0.71686
8317	0.370883	0.348022	0.385403	0.451403	0.364678	0.372269	0.276169	0.467729	0.523997
55151	0.370635	0.00338159	0.337577	1.81048	1.89049	0.271819	0.491945	0.0297342	0.177094
64395	0.370208	0.393699	0.249454	0.396265	1.38005	0.380321	0.167915	0.648949	1.15038
1315	0.369419	0.334215	0.960214	0.359615	0.693962	0.208443	0.0587524	0.0700076	0.256515
7182	0.368295	0.453379	0.414366	0.422415	0.340883	0.0868473	0.116254	0.156037	0.41604
158747	0.367662	0.20471	0.662761	0.00799761	0.297535	1.33909	0.060646	0.107321	0.00477149
203547	0.367506	1.03238	0.0930868	0.417881	0.369906	0.024308	0.264025	0.0163722	0.0940116
4361	0.367232	0.44663	0.628354	0.177089	0.86018	0.532532	0.160157	0.17196	1.22558
10254	0.367129	0.242407	0.400577	0.112862	0.600214	0.137495	0.193213	0.0935006	0.526426
90957	0.367075	0.858657	0.440546	0.202741	0.61666	0.335046	0.207871	0.131471	1.06362
5705	0.367064	0.609437	0.372935	0.571858	1.53599	0.461892	0.399705	0.435952	1.16206
7398	0.367059	0.0915823	0.137523	0.394377	0.260087	0.231506	0.132138	0.0366272	0.148008
7376	0.366854	0.141313	0.512106	0.0537854	0.656507	0.195831	0.123451	0.0850426	0.285851
7332	0.366664	0.642591	0.272876	0.219124	1.80855	0.291983	0.0663601	0.101564	0.422811
65993	0.366655	0.256364	0.398508	0.177872	0.77962	0.17069	0.10817	0.130286	0.94825
4350	0.366425	0.259204	0.449041	0.22276	0.50009	0.20426	0.202058	0.220029	0.549039
6612	0.366325	0.405194	1.60108	0.628132	0.176865	0.795956	0.707841	0.245834	0.474325
51304	0.366213	0.0730848	0.0434686	0.392731	0.296569	0.389212	0.0457441	0.0541527	0.0606433
56829	0.366149	1.29319	0.889331	0.428408	2.23874	0.360772	0.408652	0.651709	0.602802
6721	0.366072	1.03095	1.37728	0.812464	0.734083	0.614489	0.537079	0.246902	0.768319
23527	0.366062	0.013056	0.59349	0.0510428	3.20549	0.010854	0.0352208	0.0987983	0.177392
2803	0.365466	0.122677	0.746287	0.119252	0.290604	0.248294	0.25735	0.166359	0.668031
2975	0.365351	1.81675	4.79101	0.931689	1.3768	1.71719	0.241714	0.580792	0.332982
8841	0.364934	0.880713	1.03251	0.502827	0.585195	0.474931	0.430698	0.478758	1.01563
4678	0.364707	0.165672	0.314391	0.277247	0.367556	0.106953	0.106304	0.0814797	0.308021
6789	0.364481	0.433297	0.388217	0.242506	0.242066	0.192361	0.257025	0.197062	0.416662
3091	0.364471	0.734908	0.324088	0.519182	1.14789	0.36738	0.24207	0.216317	1.06605
51069	0.36447	0.276633	0.17321	0.379401	0.830184	0.178357	0.0938249	0.121934	0.903642
92799	0.364266	0.581789	0.959248	0.0834955	1.20799	0.204145	0.0297971	0.0484961	0.322456
9093	0.364248	0.954639	0.451212	0.319687	0.624812	0.331622	0.246011	0.287265	0.30433
9555	0.364118	0.474224	1.102	0.23991	0.657673	0.532496	0.35649	0.500733	0.171846
3096	0.363832	0.552313	0.52365	0.361225	0.590077	0.314143	0.274902	0.386275	0.760983
5813	0.363813	0.200087	0.0884456	0.0988903	0.708485	0.0617337	0.0307207	0.133526	0.477792
6453	0.363669	1.06467	0.86729	0.323423	0.442321	0.433465	0.414067	0.50806	0.966437
7249	0.363461	0.723453	2.24576	0.525489	1.09872	0.65007	0.498048	0.340248	0.592331
92610	0.36331	0.101652	0.368306	0.237996	0.0583382	0.0993793	0.0271586	0.0169292	0.170686
23307	0.363123	1.29081	0.32921	0.0316567	0.061732	0.205783	0.784049	0.224331	1.13343
26137	0.362954	0.681828	0.435473	0.254538	0.748742	0.0415512	0.0267537	0.290843	0.211386
6119	0.362941	0.529545	0.659409	0.465514	0.336924	0.581508	0.533292	0.289739	0.73262
4839	0.362837	0.0285239	0.0278561	0.0151993	0.0441806	0.0660405	0.0228192	0.0365243	0.0373369
8451	0.362793	0.832671	0.860449	0.0831147	0.99779	0.100681	0.0617812	0.215628	1.82828
8724	0.362677	0.749675	2.03463	0.33074	1.09479	0.754487	0.600375	0.486211	0.0896181
3646	0.362643	0.804096	1.00421	0.364145	0.945454	0.748988	0.904355	0.556459	0.271005
121504	0.36263	0.666563	0.514752	0.398141	1.05184	0.27648	0.317651	0.33813	0.376371
155435	0.362576	1.33053	3.74469	0.20769	1.00159	0.548742	0.400209	1.30937	0.852464
81	0.362451	0.222734	0.909592	0.209733	0.811949	0.283238	0.360622	0.140476	0.737674
5719	0.36194	0.436143	0.504251	0.320883	0.85726	0.438242	0.223021	0.250809	0.521715
161742	0.36183	0.159233	0.0591729	0.094274	1.31029	0.16173	0.275625	0.157609	0.241718
4763	0.361671	0.275245	8.02423	0.304497	1.20568	0.737613	0.126386	0.8358	0.26964
317649	0.360897	0.295019	0.878513	0.301947	0.302236	1.15109	0.584435	0.0242477	0.0576245
10252	0.360839	0.0432657	0.37691	0.173473	0.28799	0.0760208	0.213893	0.0585231	0.32386
54989	0.360389	0.0663584	0.355635	0.162746	0.789961	0.0740856	0.113775	0.0106336	0.640189
2321	0.360384	1.35927	1.54305	0.912405	2.31486	0.789592	0.722569	0.342271	0.561073
3842	0.35995	0.111433	0.0600186	0.0378924	0.381195	0.0993715	0.0608474	0.0443407	0.317412
4736	0.35946	0.997845	2.42737	0.437313	0.482447	0.668401	0.532936	0.203979	0.422021
357	0.358989	0.237948	0.118897	0.0665645	0.214035	0.125822	0.13066	0.370455	1.57792
374879	0.35892	0.01553	0.0114551	0.0043613	0.107361	0.115382	1.14e-05	0.00577669	0.862938
5092	0.358815	1.53992	1.52798	0.432043	0.766081	0.739421	0.844603	0.455629	1.12137
8407	0.358779	0.273903	0.560406	0.160326	0.786735	0.203579	0.17571	0.219308	0.414726
81537	0.358657	0.000784276	0.672677	1.96999	0.106572	0.0259254	1.19142	0.263029	0.0355321
55643	0.358507	0.140718	0.151767	0.175361	0.936803	0.160265	0.064268	0.159983	0.212975
80781	0.358428	1.53573	0.617858	0.240388	0.156972	0.124676	0.224703	0.0534964	0.0351245
259232	0.358269	0.0124779	0.010115	0.239259	1.11e-07	0.0526439	0.0017137	0.046758	0.00848833
117246	0.358158	0.235027	0.655506	0.210145	0.533934	0.167237	0.232172	0.579373	0.607573
91748	0.357971	0.734068	0.494239	0.626595	0.233237	0.280606	0.460489	0.382431	0.122163
79072	0.357649	0.32196	0.00328639	0.0323167	0.0045338	0.00251493	3.19e-05	0.000144825	0.328256
9877	0.357605	0.582692	0.00949236	0.111597	0.15843	0.878497	0.444562	0.324091	0.536169
4282	0.357559	0.324985	0.632381	0.253849	0.977341	0.404063	0.206254	0.187972	0.355047
201895	0.357474	0.111728	0.827894	0.172737	0.0473873	0.339933	0.0951052	0.101912	0.093805
55506	0.357434	0.0871261	0.174394	0.0674929	0.0227619	0.104878	0.0513324	0.0976563	0.22185
10765	0.357079	0.957743	1.25277	0.724002	1.26508	1.44873	0.85671	1.35942	1.37153
10859	0.356719	0.390524	1.76162	0.770512	0.535438	0.662835	0.548752	0.171479	0.0842558
2193	0.356687	0.158967	0.26982	0.0984792	0.471364	0.259466	0.357183	0.178837	0.200689
11244	0.356568	0.403824	0.450142	0.790305	0.93537	0.151215	0.0922446	0.240332	0.45104
3276	0.356385	0.3635	0.388522	0.190445	0.738069	0.207564	0.107725	0.183479	0.371338
5917	0.35635	0.778496	0.283355	0.120789	0.249063	0.302201	0.174589	0.143247	0.0712325
23603	0.356245	0.0470988	0.0803433	0.0338864	0.117391	0.0577847	0.235435	0.0496871	0.0396748
10019	0.35539	0.396567	0.422365	0.247802	0.298815	0.653928	0.151046	0.644996	0.297072
1287	0.355224	0.46122	0.235691	0.322134	1.06824	0.341207	0.145194	0.956346	0.310365
1859	0.355187	0.111535	0.166758	0.430957	0.160742	0.126611	0.140267	0.0862748	0.750375
5926	0.354757	0.605939	0.20019	0.161215	0.346293	0.218678	0.213506	0.234392	0.529534
3691	0.354317	0.482451	1.05357	0.831749	0.373078	0.553498	0.583611	0.379703	0.305035
9181	0.354244	1.10102	1.07027	0.395577	0.247216	0.55171	0.469333	0.114267	0.242665
5471	0.354061	0.381898	0.0207051	0.172022	0.136907	0.428898	0.073367	0.0232664	0.199882
54855	0.353839	0.224535	0.0564199	0.0132271	0.00216929	0.0944773	0.172023	0.0294847	0.0475059
2120	0.353176	0.198254	0.730773	0.478174	0.539687	0.32021	0.284678	0.353233	0.106579
8971	0.353148	0.0328887	0.356969	0.193389	0.871358	0.0805002	0.0664126	0.256208	0.187884
9088	0.352845	0.662174	0.21771	0.461163	0.728004	0.60865	0.145542	0.172169	1.22665
84952	0.352445	0.877126	0.394738	0.467425	1.49296	2.40418	0.959236	0.289504	0.159135
139231	0.351979	0.920275	0.710609	0.0697338	0.0342194	0.318452	0.0477006	1.45718	0.0394607
79590	0.351837	0.18638	0.200183	0.285717	0.338435	0.462974	0.115677	0.175508	0.430838
55388	0.351804	0.473491	0.284148	0.270209	0.419948	0.330595	0.214762	0.155928	0.369221
4636	0.351732	0.00795328	0.010876	0.00422879	0.0413335	0.0241782	0.00744847	0.0176936	0.0766746
23194	0.351715	0.0195081	0.0183067	0.00495009	0.0100089	0.0447044	0.0982588	1.44e-05	1.62e-05
9213	0.351672	0.300072	0.00295158	0.682511	1.55753	0.147905	0.0122573	0.00447363	1.09381
26354	0.351461	1.93078	0.757935	0.403853	0.835869	0.842939	0.500128	0.27106	0.574986
5465	0.351305	0.530981	1.28578	0.37899	0.516558	0.45595	0.27338	0.32954	0.496789
26589	0.351173	1.43987	0.232185	0.165461	0.114552	0.080172	0.391246	0.0871005	0.628055
55187	0.349559	1.96126	0.172112	0.409922	0.288123	0.771952	0.419261	0.296342	0.0409426
10131	0.349543	0.405064	0.558188	0.152491	0.428541	0.233564	0.0608621	0.0648287	2.30683
9343	0.349389	0.726907	0.333037	0.32953	0.727438	0.713023	0.269673	0.282078	0.516538
4670	0.348986	0.445948	1.04248	0.616919	0.682158	0.513763	0.696531	0.402386	0.415738
3930	0.348116	0.234307	0.351946	0.092505	0.108863	0.112929	0.0902025	0.277541	0.652828
55742	0.347971	0.355281	0.0965116	0.200977	0.0340788	0.113296	0.0820162	0.040125	0.0519368
5692	0.347836	0.27848	0.434631	0.247887	0.903924	0.322193	0.246913	0.195686	0.371511
8357	0.347812	0.391301	0.646528	0.363509	0.609947	0.235175	0.375936	0.45404	0.335036
5315	0.347774	0.925518	0.804864	0.88802	0.492572	0.687406	0.311316	0.237408	0.432425
6472	0.347303	0.939245	0.135609	0.264462	0.57153	0.334534	0.163134	0.112538	0.141708
7153	0.34728	0.793417	0.801032	0.713729	1.64022	1.17055	0.437917	0.859691	1.35551
10992	0.346742	0.269266	1.26745	0.0867116	0.324225	0.279122	0.266462	0.14347	0.342403
84303	0.346567	0.303051	0.576858	0.0183977	0.562511	0.563864	0.00827023	0.0757842	1.56367
1718	0.346463	0.040263	0.00676275	0.032226	0.0270922	0.045332	0.0318894	0.0396844	0.0011705
29888	0.346302	0.299593	0.282931	0.185136	0.205891	0.280043	0.379481	0.301034	0.109786
351	0.345644	0.476587	0.738374	0.771292	0.587729	0.334847	0.592082	0.370732	0.763682
466	0.345611	0.0525458	0.160219	0.0744688	0.617933	0.111453	0.0526729	0.0618088	0.388911
996	0.345339	0.49923	0.514273	0.211386	1.31574	0.41517	0.21144	0.0977763	0.638103
51073	0.345134	0.451342	0.139051	0.124831	0.636206	0.159435	0.13172	0.254313	0.193262
64410	0.345094	0.45877	0.0458865	0.289385	1.18819	0.0324544	0.0749888	0.138887	0.552295
152485	0.34451	5.90759	3.2209	1.01708	0.428624	1.6906	0.926482	0.178965	1.95525
9984	0.344455	0.287536	0.117087	0.474996	0.177401	0.0638358	0.080263	0.0227467	0.152241
8462	0.344425	0.970146	0.35158	0.370924	1.22683	0.197707	0.212824	0.316771	0.396413
8294	0.344118	0.44155	N/A	0.584331	0.433888	N/A	0.353317	0.332616	0.259756
23332	0.343906	0.29013	2.20055	0.139964	0.962321	0.917395	0.512081	0.602678	1.03517
140710	0.343893	2.2211	0.0266759	0.299419	0.343967	0.509582	0.386704	0.414261	0.460072
5690	0.343648	0.415238	0.425251	0.345949	0.329095	0.272062	0.0460138	0.0407834	0.650101
10494	0.34351	0.0488842	0.204473	0.0789043	0.157466	0.0817685	0.0462716	0.0380157	0.0902405
22974	0.343484	0.335709	0.97674	0.283766	0.642529	0.512672	0.0698391	0.112635	0.170384
29110	0.343087	0.264116	0.837237	0.113114	0.543331	0.149175	0.185978	0.169419	0.890934
3856	0.342888	0.368968	0.31912	0.569885	0.331417	0.544681	0.357756	0.286036	0.589574
3265	0.342815	0.377397	0.606875	0.429746	0.938742	0.211387	0.293364	0.200529	0.91748
84324	0.342762	0.644492	1.39503	1.23027	1.09007	0.742361	0.670839	0.753116	0.462462
1870	0.342688	0.0950398	1.30304	0.441204	0.0837011	0.573035	0.423676	0.0359691	0.231857
83461	0.342596	0.168152	0.114701	0.0182595	0.110188	0.090155	0.0231712	0.0197764	0.14277
10097	0.342165	0.860819	0.328988	0.272795	0.991166	0.384799	0.10541	0.128397	1.33795
11078	0.342046	0.461693	1.12488	0.225988	0.296303	0.289452	0.417366	0.181624	1.07945
1933	0.341901	0.333232	0.797097	0.125662	0.306984	0.518592	0.254019	0.180366	0.275822
5062	0.34106	0.240429	0.342233	0.310459	0.673416	0.57223	0.340125	0.0796266	0.529255
58	0.340735	0.337151	0.290115	0.92901	0.256645	0.0798453	0.0969266	0.222763	0.363068
7494	0.339499	0.0544236	0.125031	0.0478609	0.0555	0.0232109	0.0591447	0.0365375	0.19184
6165	0.339393	0.382137	0.435319	0.11746	0.325904	0.333019	0.193819	0.13754	0.342973
22880	0.339326	0.423845	0.866487	0.185498	0.388614	0.0216165	0.0533115	0.290182	0.182379
328	0.339059	0.764812	0.833517	0.31318	0.272446	0.817759	0.257424	0.188962	0.387231
140459	0.339047	0.0494182	0.329289	0.149666	0.620872	0.157739	0.0741123	0.0196024	0.63657
9761	0.339017	0.194055	0.084558	0.284369	0.0561036	0.0362847	0.0821801	0.240676	0.0649011
57690	0.338652	0.0797064	0.364673	0.478225	0.433992	0.096171	0.0152617	0.0277007	0.142499
205564	0.338487	0.00185627	0.20427	0.246567	0.0649649	0.158589	1.4182	0.0157497	1.9194
84549	0.338078	0.0252475	0.108533	0.181698	0.218308	0.0392629	0.0493523	0.0641892	0.280822
5689	0.338026	0.501651	0.239195	0.370746	0.563775	0.506271	0.404296	0.383655	0.8727
10768	0.33777	0.190268	0.515848	0.0408061	0.257402	0.163969	0.0158794	0.169119	0.174295
9790	0.337501	0.230272	1.95828	0.121426	0.90054	0.869755	0.331313	0.504803	0.12661
5713	0.337486	0.198068	0.298105	0.213687	0.627885	0.518076	0.323036	0.272929	0.162616
6430	0.337097	0.135267	0.530983	0.437318	0.693698	0.294821	0.25193	0.144514	0.482783
253558	0.336928	0.16599	0.106936	3.05493	0.00107996	3.46632	1.15967	0.354513	3.94237
23291	0.336856	0.637891	0.500045	0.311224	0.729625	0.224006	0.272007	0.239047	0.60293
83752	0.33683	0.195977	0.142941	0.143476	0.418845	0.102733	0.278484	0.0323171	0.0338293
10914	0.336164	0.206359	1.16668	0.15193	0.664879	0.557885	0.0607875	0.0279577	0.25281
1399	0.336106	0.290726	1.8395	0.0669531	0.452894	0.0793598	0.152635	0.107608	1.07195
5586	0.33609	0.480713	0.350168	0.239943	1.23841	0.103395	0.0787564	0.035038	0.455263
79567	0.336027	0.51913	0.181928	0.279068	0.0210415	0.0342224	0.0524858	0.25729	0.239054
6154	0.335799	0.718349	2.04135	0.668193	0.799382	1.00909	0.31926	0.444274	0.299069
25788	0.335551	0.439118	0.990624	0.257871	0.0584622	0.577525	0.203301	0.0358105	0.049066
10621	0.335456	0.0369313	0.151269	0.0673683	0.0997533	0.109789	0.0339726	0.123476	0.125597
2746	0.335064	0.10575	0.344952	0.132557	0.312111	0.365119	0.260913	0.189635	0.144769
9801	0.335061	0.412599	0.373022	0.129584	1.05865	0.183501	0.191675	0.178599	0.531819
84154	0.335034	0.40437	0.293711	0.414539	0.709463	0.411361	0.0960008	0.478212	0.285973
5976	0.334938	0.658635	1.73336	0.204283	0.615274	0.369528	0.425118	0.210819	0.397478
6733	0.334785	0.239894	0.843087	0.232229	0.71769	0.269397	0.0745422	0.366369	0.231891
11315	0.33478	0.83306	0.598675	0.488896	0.709387	0.792989	0.385951	0.342113	0.714281
142940	0.334221	0.313861	0.300362	0.270015	1.55101	0.11437	1.59255	0.0507842	0.202654
28964	0.334211	0.703358	2.92659	1.17927	0.632184	1.03443	0.832861	0.376581	0.233007
2288	0.333989	0.0740001	0.254849	0.20688	0.813853	0.249022	0.102054	0.0983164	0.499345
11331	0.33397	0.673118	0.694273	0.206613	0.543752	0.296109	0.252622	0.213347	0.399537
1490	0.333564	1.03783	0.220833	0.387627	0.238986	0.421472	0.498565	0.199238	0.11844
8665	0.333453	0.494279	0.778237	0.244924	0.704641	0.432094	0.224926	0.23266	0.452535
6191	0.333325	0.505129	1.03269	0.209759	0.387459	0.210628	0.18984	0.0966274	0.417211
9686	0.333292	0.575356	0.154077	0.0873184	0.130423	0.00444776	0.0729683	0.0482075	0.333586
1874	0.332874	0.410793	0.224924	0.157515	0.521379	0.091286	0.0789383	0.0595884	0.176175
10772	0.332654	0.469036	0.223226	0.494536	0.232435	0.140664	0.166594	0.153096	0.472622
23431	0.33262	0.136578	0.1156	1.8333	0.184621	0.0464344	0.0193792	0.0296249	0.145844
56674	0.332417	0.0431203	0.706611	0.0780534	0.252055	0.341741	0.0964308	0.0799493	0.000827835
51070	0.332372	0.169015	1.79907	0.399758	1.35964	0.247962	0.154083	1.38692	0.293526
8411	0.332155	0.184901	0.0986491	0.323023	0.533971	0.114047	0.0432679	0.0377621	0.255024
55726	0.332102	0.702245	0.069777	0.0906382	0.843758	0.436049	0.0850841	0.0119318	0.337871
7010	0.332073	1.11379	0.260468	0.616504	0.674261	0.811099	0.430693	0.227932	0.363799
10616	0.331982	0.0680792	0.261086	0.115044	0.630205	0.0777699	0.0451585	0.0933239	0.477692
8837	0.331798	0.41643	0.340183	0.192766	0.288013	0.176682	0.194978	0.138446	0.232806
7204	0.331736	0.602031	0.450286	0.445306	0.151932	0.25137	0.40852	0.151938	0.93282
4292	0.331725	0.4052	0.557915	0.42513	0.399873	0.193321	0.149723	0.234362	0.238252
132660	0.331594	0.0943748	0.372953	0.650132	0.352026	0.270006	0.257634	0.0817378	0.392581
9551	0.331584	0.195314	0.230844	0.0554014	0.332973	0.180985	0.08867	0.110857	0.446963
3939	0.331546	0.816043	0.873784	0.89093	0.622791	0.901997	0.488955	0.124179	0.252627
4599	0.331259	0.59157	0.78436	0.364841	0.212516	0.302475	0.170141	0.559213	0.302242
2058	0.331152	0.210059	0.966893	0.133252	0.660759	0.268362	0.249877	0.117478	0.345399
55293	0.331105	0.104464	0.256099	0.0268863	0.530897	0.0793047	0.0314655	0.0402893	0.274433
80067	0.330804	0.0394457	0.0845291	0.0347465	0.184268	0.0387201	0.0682369	0.0106494	0.34402
23107	0.330286	0.567116	1.21433	0.24641	0.244353	0.213612	0.375568	0.134545	0.187582
83858	0.330187	0.239151	0.230776	0.0851749	0.345193	0.126505	0.0359031	0.0510075	0.683721
7533	0.330122	0.441895	1.76064	0.199811	0.231852	0.278127	0.169084	0.351891	0.275026
10463	0.330063	0.194772	0.153185	0.0461738	0.145105	0.12692	0.0134847	0.00535052	1.74353
51163	0.329972	1.2196	0.000877014	0.113622	0.900611	0.114118	0.0906863	0.00641363	1.49082
23327	0.329788	0.44251	0.741334	1.31216	0.77226	0.492168	0.473852	0.466383	0.258217
1058	0.329456	0.432939	0.380427	0.566248	0.873336	0.532801	0.259554	0.284349	0.314723
3075	0.329452	1.67086	0.801736	0.438557	0.26662	0.249203	0.227295	0.0415408	0.196262
687	0.329329	0.295171	0.0543709	0.0117133	1.05263	0.0413105	0.123083	0.0660361	0.122147
7415	0.329255	0.190407	0.606883	0.222894	0.568259	0.343259	0.075581	0.345731	0.796143
23131	0.329017	0.221106	0.236511	0.113814	1.32806	0.372871	0.265277	0.269032	1.07006
9232	0.328744	0.372446	0.313363	0.244161	0.466979	0.119655	0.115495	0.172019	0.250937
22995	0.328507	0.00382192	0.0367774	0.0474293	0.0310361	0.480571	0.0745958	0.000167962	0.0288918
3727	0.328503	0.363288	0.550978	0.411365	0.634911	0.249012	0.220799	0.27245	0.284967
9372	0.328342	0.413895	0.637036	0.184896	1.43744	0.34535	0.205572	0.274169	0.860386
126669	0.328235	0.133339	0.00193761	0.0199011	0.0188326	0.030842	0.029356	0.266292	0.159823
6050	0.328225	0.175914	0.274986	0.167865	0.274755	0.131589	0.0161287	0.146218	0.229501
23594	0.328119	0.438751	0.566504	0.34252	0.356799	0.446468	0.264047	0.170315	0.137887
10324	0.328081	0.158959	0.200051	0.754174	0.00165868	0.000916083	0.00243652	0.124519	0.158396
6229	0.327758	0.626468	1.1335	0.389401	1.23942	0.648516	0.347487	0.186352	0.328364
6155	0.327702	0.670355	1.24339	0.633365	1.11484	0.74085	0.662057	0.144225	0.58468
146722	0.32768	0.0498115	0.316751	0.0980859	0.448927	0.138592	0.171923	0.105479	0.10227
8558	0.327545	0.00873331	0.00151842	0.0126504	0.00993312	0.0157485	0.00380566	0.0103273	0.156775
322	0.327209	1.56358	1.20755	0.648518	0.892638	0.60546	0.470578	0.278444	0.237249
6222	0.326635	1.95083	1.94379	0.533044	0.915899	1.03716	0.669362	0.2561	0.297217
1104	0.326535	0.391757	0.315617	0.292228	0.615332	0.212176	0.127497	0.115237	0.169562
7752	0.326334	0.0262389	0.124876	0.123798	0.1357	0.0390981	0.037525	0.058003	0.0780035
57657	0.326301	0.881855	4.60745	0.136175	0.00111669	0.658553	1.85043	0.207735	0.420791
8367	0.326113	0.292	0.838016	0.690393	0.923924	N/A	0.289231	0.604485	0.378972
6881	0.325875	0.790489	0.671691	0.341576	1.22627	0.273565	0.11696	0.282159	0.840028
142678	0.325776	0.0153111	0.349506	0.0331098	0.0940191	0.0986813	0.0244621	0.016499	0.123041
10342	0.32562	0.274184	0.0987565	0.10763	0.70608	0.390287	0.125113	0.122286	0.58052
5825	0.325591	0.184236	0.4196	0.636501	1.26886	0.148818	0.195065	0.0910456	0.225862
6404	0.32528	0.204314	0.418873	0.24392	0.142177	0.386911	0.233927	0.089946	0.0864871
285190	0.325265	0.00559677	0.0515734	0.123627	0.0102897	0.405805	0.00186406	0.00421508	0.413812
55109	0.325208	0.0437361	0.0263254	0.0154663	0.17491	0.0225774	0.00844187	0.0422647	0.215877
3551	0.32488	0.203688	0.961846	0.676261	0.80246	0.223119	0.167291	0.365643	0.444791
23464	0.324652	0.212801	0.134839	0.093849	0.0720014	0.0663097	0.00327449	0.016787	0.113729
114879	0.324206	0.16237	0.170488	0.120617	0.184528	0.0286135	0.281259	0.0401057	0.220714
3667	0.324061	0.878572	1.05339	0.606908	0.390624	0.348081	0.300608	0.564391	0.744455
3416	0.323925	0.0140822	0.234349	0.0365995	0.372859	0.0753522	0.0148739	0.0148664	0.118177
5099	0.323831	1.27587	5.00376	0.0125805	0.0220592	0.195824	0.0793658	0.0164863	0.23432
10576	0.323682	1.17584	0.0221471	0.126536	0.947613	0.0836481	0.154949	0.108818	0.450266
28969	0.323593	0.842254	0.376581	0.0322866	0.388945	0.0711169	0.0148626	0.390067	0.366355
7846	0.323556	0.869212	1.51299	0.43338	0.557546	0.410763	0.313407	0.400805	0.268878
118	0.323547	0.411585	0.462513	0.234002	0.418179	0.262292	0.111912	0.122093	0.161314
23063	0.323525	0.417897	0.745009	0.503532	1.49989	0.427442	0.324469	0.573455	1.23435
1112	0.323133	2.45486	1.09513	0.166223	0.29823	0.00428421	0.0142371	0.132741	0.155598
7289	0.322727	0.184126	0.228879	0.165188	0.151036	0.130644	0.17604	0.254272	0.323376
340205	0.322327	N/A	1.44308	0.0662411	0.37066	0.502413	0.0952325	0.0330877	N/A
5585	0.322054	0.252232	0.365336	0.238191	0.401599	0.104783	0.0984892	0.131146	0.394135
6648	0.321825	0.275949	0.169514	0.0785838	0.407141	0.110566	0.214834	0.171003	0.207781
27	0.321593	0.918112	0.890387	0.367423	0.672897	0.400852	0.340363	0.284983	0.345291
11127	0.321386	0.18041	0.321194	0.124813	0.575638	0.333514	0.163765	0.183609	0.311474
7629	0.321314	0.166149	0.195791	0.0837739	0.655199	0.0623942	0.0284511	0.0800281	0.26302
6659	0.321304	0.0826073	2.65383	1.05266	0.449354	0.526371	1.01633	0.279632	0.143223
2551	0.321202	0.106344	0.110541	0.101185	0.569017	0.0425213	0.0505804	0.0731322	0.526736
5426	0.321154	0.396883	0.448606	0.418191	1.55178	0.258024	0.202346	0.247282	0.773614
997	0.321064	0.25468	0.370683	0.282528	0.750358	0.306092	0.146949	0.191826	0.679897
8764	0.321023	0.166954	0.489082	0.26976	0.371461	0.261464	0.258673	0.145623	0.259221
7205	0.320991	0.0551311	0.507629	0.119013	0.525904	0.0764741	0.12213	0.0841396	0.115001
1968	0.320552	0.718096	0.648347	0.222301	0.364052	0.203349	0.245728	0.160057	0.354136
55893	0.320448	0.153477	0.228234	0.0248513	2.68996	0.0157194	0.0348723	0.0020218	0.180074
8487	0.320339	0.24446	0.181927	0.167923	0.0669165	0.127129	0.0624185	0.0483626	0.205314
10750	0.320328	0.099208	0.0255746	0.252817	0.274063	0.119665	0.225729	0.0780985	0.0350357
130535	0.320287	1.87267	1.02099	0.0963562	2.27884	0.312254	0.00192758	1.22292	4.71411
10915	0.320263	0.678857	0.698525	0.414868	0.513851	0.40419	0.296389	0.342716	0.889528
5532	0.320064	0.494461	0.967887	0.50335	0.175797	0.224835	0.330405	0.0440711	0.205719
602	0.319967	0.261365	0.631578	0.181482	0.611409	0.0876699	0.195929	0.508531	0.250338
10627	0.319854	0.171575	0.378009	0.045399	0.805146	0.219899	0.0828635	0.242276	0.0669648
8833	0.31966	0.779595	0.0286861	0.191454	0.161002	0.651921	0.213738	0.0373354	0.177944
57592	0.319509	1.34802	0.255113	0.133113	2.37431	0.29894	0.19851	0.461803	0.0761868
51491	0.319391	0.163787	1.23362	0.19068	0.305098	0.515109	0.089489	0.116434	0.322095
118460	0.319373	0.242347	0.242603	0.169771	0.155453	0.105533	0.0441146	0.0843246	0.278309
154664	0.319267	1.54693	0.780512	1.9563	0.313874	1.57893	0.0226562	0.0317585	1.37049
84445	0.319131	0.114885	0.082898	0.0543781	0.239785	0.0855028	0.111568	0.0955456	0.0937715
64745	0.319015	0.392215	0.697747	0.160682	0.152951	0.199235	0.0718718	0.0538968	0.1841
54460	0.318869	0.129036	0.258044	0.149001	1.59567	0.271444	0.0932734	0.0898843	0.356488
54778	0.318833	0.26791	0.263867	0.251294	0.559106	0.201602	0.0947319	0.102064	0.25726
10557	0.318495	0.353359	0.154811	0.136723	0.10163	0.115745	0.135169	0.0225516	0.179992
158	0.318492	0.715295	0.471798	0.679767	0.105504	0.257158	0.0714897	0.0817458	0.138204
197131	0.318383	0.142908	0.118419	0.127493	0.849021	0.0904902	0.0799834	0.0486944	0.226303
659	0.318134	0.772465	0.16602	0.137375	0.551487	0.195377	0.0983249	0.0989045	0.434383
10382	0.317858	0.188273	0.782422	0.204204	0.149033	0.124432	0.1319	0.183561	0.317772
6801	0.317411	0.608555	0.341622	0.404482	0.848306	0.153185	0.122214	0.063468	0.298864
55662	0.317384	0.359541	0.157222	0.112215	0.0569866	0.0748417	0.0197145	0.0266639	0.0436951
9330	0.317284	0.514874	0.406791	0.229997	0.342337	0.383617	0.156252	0.0841518	0.676748
51626	0.317098	0.0193805	0.104937	0.00030063	0.224015	0.171329	0.0207347	0.0584244	2.36301
84085	0.317025	0.397357	0.138576	0.131801	0.339748	0.129293	0.340899	0.0781314	0.738025
9738	0.316912	0.139783	0.432867	0.775511	1.08691	0.173033	0.281033	0.0937869	0.441487
64928	0.316882	0.252322	0.0207069	0.262521	1.6071	0.384293	0.16401	0.484704	0.416847
5694	0.31643	0.443132	0.38276	0.14995	0.485074	0.377734	0.110059	0.225696	0.508529
29028	0.316352	0.373152	0.436005	0.469855	0.18895	0.543188	0.225784	0.166915	0.117605
1642	0.316225	0.566606	1.03443	0.252222	1.00921	0.466926	0.501769	0.303812	1.26194
5175	0.316157	0.63125	0.417801	0.61978	0.590721	0.256656	0.362286	0.265899	0.352111
3685	0.316066	1.04593	0.268819	0.189778	0.168915	0.309583	0.424268	0.141932	0.281218
10198	0.315748	0.103373	0.177094	0.270733	0.24744	0.359481	0.20614	0.0260482	0.700948
6059	0.315519	0.461589	0.368481	0.0478712	2.00364	0.155849	0.200193	0.0469319	0.67233
150684	0.315486	0.152385	0.435777	0.140625	0.329781	0.230892	0.136526	0.143908	0.944091
8897	0.315375	0.23222	0.0670302	0.101067	0.128542	0.0657996	0.16329	0.0305082	0.213793
57661	0.315321	0.431076	5.39788	0.289231	1.14148	0.716386	0.744457	0.184143	0.0785929
132884	0.314994	0.470318	0.0678532	0.197828	0.0137503	0.00631487	0.0192594	0.396106	0.0119537
79847	0.314938	1.43626	0.000116119	0.957608	0.110474	0.00762818	0.0124974	0.172532	0.00735176
6880	0.314719	1.24858	1.72597	0.800451	0.79018	1.02687	0.991908	0.435756	0.380672
6101	0.31458	0.762189	N/A	0.151954	0.305887	0.0614642	0.00113827	0.00598954	0.00304217
192111	0.314168	0.582026	0.460662	0.266591	0.53682	0.757527	0.282302	0.141832	0.197946
51295	0.314066	0.259765	0.268387	0.148712	0.279457	0.212133	0.181092	0.285269	0.319705
60488	0.313363	0.200543	0.675412	0.33886	0.512601	0.215852	0.141427	0.00322507	0.284288
89781	0.313263	0.0825883	0.164967	0.0262549	0.0858715	0.041045	0.00788757	3.62e-06	0.00908624
2119	0.313205	0.100495	0.0578525	0.850264	0.0412358	0.0289443	0.150799	0.176447	0.34765
151230	0.313107	0.767073	0.322889	0.229501	0.176908	0.11931	0.083945	0.0890189	0.554211
54433	0.313026	0.380458	0.00867778	0.190611	0.396695	0.104971	0.0182274	0.11031	0.199383
2707	0.31286	0.267302	0.0394714	0.341863	0.19451	0.0899616	0.154495	0.0397274	0.1707
6655	0.312718	0.968582	0.40865	0.137236	0.673732	0.253793	0.148693	0.120397	0.757866
6934	0.312438	0.637905	1.2534	0.0689161	0.401092	0.179779	0.136079	0.168761	0.227177
5592	0.312185	0.956099	0.221217	0.399425	0.525996	0.258925	0.219157	0.0592202	0.289752
5310	0.312146	0.814738	0.455807	0.578642	0.237033	0.364383	0.65033	0.143011	0.174389
344148	0.311965	0.355158	0.707893	0.283015	0.496927	0.470266	0.326098	0.894649	0.702636
8356	0.311889	N/A	N/A	0.442805	N/A	N/A	0.16669	0.417803	0.182774
57095	0.311825	0.151584	0.113588	0.00579859	1.02549	0.00531615	0.107128	0.0290114	0.0677696
7750	0.311782	0.399725	0.649375	0.253378	0.802048	0.178599	0.284872	0.179212	0.953215
23397	0.31178	0.409998	0.270206	0.340203	0.484974	0.616804	0.162348	0.102004	0.167382
8353	0.311722	0.495996	0.301453	0.39538	0.334794	0.105568	0.203542	0.248971	0.45367
2810	0.311641	0.981793	0.273405	1.6952	0.698174	0.390156	0.637892	0.481239	0.92101
57532	0.311448	0.0656291	0.726183	0.699779	0.236398	0.33022	0.213167	0.226524	0.191183
219771	0.311251	0.0221013	0.167688	0.140901	0.811559	0.0665895	0.00369798	0.00325027	0.351253
55367	0.311167	0.0979775	0.122451	0.188453	0.391244	0.092486	0.0917872	0.0837122	0.262672
29950	0.31116	0.112465	0.304361	0.150129	0.0524288	0.311276	0.16122	0.154888	0.382641
7020	0.311041	0.462544	0.62048	0.633871	0.264088	0.271154	0.239156	0.0707508	0.283257
4773	0.311035	0.928434	0.526762	0.746512	0.42765	0.471366	0.324844	0.326495	0.870674
50628	0.31069	0.198957	0.39225	0.329661	0.251921	0.0854258	0.165985	0.0905624	0.45247
5704	0.310628	0.288343	0.437318	0.127546	0.824584	0.332235	0.0475375	0.0775395	0.349465
6227	0.310149	0.835561	1.67138	0.550809	1.2976	0.360565	0.494629	0.0627924	0.220082
25925	0.310143	4.2481	0.449577	1.41119	0.304627	0.0874809	0.284427	0.36275	0.46143
57819	0.309763	0.960794	0.876333	0.380126	0.831143	0.689872	0.689156	0.488935	0.21277
6663	0.309611	N/A	0.0673882	0.0810425	N/A	N/A	N/A	0.0730567	N/A
26994	0.309246	0.434888	0.749209	0.420421	1.16221	0.228438	0.247699	0.169781	1.0319
23230	0.309205	0.456491	0.410172	0.368035	0.683746	0.502141	0.855734	0.205281	0.629939
10564	0.309081	0.229139	0.717266	0.205662	0.975161	0.232558	0.136336	0.0878864	0.682686
862	0.308848	1.09637	0.388208	0.823752	0.525089	0.39913	0.180399	0.0472446	0.28087
4343	0.308638	0.645345	0.742995	0.103622	1.78222	0.39453	0.109323	0.338728	1.22685
5209	0.308618	0.124856	0.298504	0.0646442	0.36143	0.0298449	0.141725	0.825841	0.127173
80311	0.308586	0.392574	0.301817	0.244244	1.04414	0.390822	0.0946085	0.235675	1.45438
9138	0.308552	0.1102	0.157873	0.156785	0.204795	0.0900565	0.0668989	0.193965	0.0401202
4683	0.308164	0.329628	0.216916	0.266523	0.601312	0.255692	0.124787	0.0803312	0.543466
7343	0.307615	0.421758	1.23717	0.14699	0.488923	0.264676	0.460424	0.30589	0.296372
1009	0.307021	1.5776	0.0383207	0.560879	0.197077	0.503721	0.624004	0.0755284	0.374229
79858	0.306988	0.00342654	0.06883	0.0138766	0.00452414	0.0625024	0.132807	0.00298808	0.0505411
8896	0.306731	0.117423	0.218959	0.0533234	0.0705901	0.366097	0.200113	0.526284	0.0205102
4809	0.306567	0.577451	0.666343	0.294634	0.748748	0.461482	0.293214	0.249715	0.492782
23262	0.30635	0.303669	0.0859018	0.152054	0.107949	0.00717716	0.00618688	0.0380867	0.0154039
4215	0.305846	2.2136	1.2673	1.07102	1.16521	1.57147	0.926775	0.441074	0.62245
7407	0.305628	0.199847	0.308551	0.0690713	0.269935	0.0811309	0.0850075	0.13827	0.724622
3151	0.305519	0.374521	0.875385	0.719786	0.600326	0.250689	0.253164	0.298271	0.267793
2873	0.305421	0.161202	0.865052	0.27204	0.5633	0.261866	0.094215	0.119257	0.495872
25865	0.305282	0.132242	0.173726	0.0242346	0.450775	0.163527	0.177124	0.0740077	0.182018
85236	0.305275	0.017347	0.00560618	0.265469	0.145775	0.0456208	0.164646	0.0426219	0.00127803
302	0.305031	0.585206	1.28856	1.28203	1.63112	0.478506	0.575036	0.616073	0.523577
79956	0.304782	0.113943	0.0322212	0.079541	0.53505	0.254986	0.00776255	0.045812	0.474501
27258	0.304545	0.724977	0.445242	0.354082	0.140641	0.351054	0.244634	0.25523	0.151943
118487	0.304465	0.156954	0.24493	0.138248	0.270558	0.160293	0.0948073	0.137493	0.121116
54617	0.304354	0.0875229	0.143194	0.0719372	0.398725	0.0846716	0.102324	0.117848	0.146941
54386	0.304166	0.285296	0.32142	0.24767	0.380685	0.256257	0.123768	0.168109	0.159344
54552	0.303997	0.0945565	0.380101	0.362591	0.0401102	0.185642	0.248644	0.214208	0.832623
5693	0.303964	0.590372	0.472616	0.305841	0.457184	0.487308	0.182317	0.23595	0.51744
5566	0.303886	0.753014	1.16353	0.40332	1.92651	0.627866	0.17979	0.191947	0.418191
7468	0.303697	0.249862	0.176707	0.309437	0.47057	0.384589	0.0733425	0.293029	0.194031
660	0.303643	0.131564	0.0760916	0.0851012	0.38535	0.0175797	0.015138	0.18853	0.0686339
898	0.303491	0.338685	0.417792	0.163832	0.128581	0.168234	0.0720134	0.147489	0.206913
2078	0.30335	0.183961	0.103951	0.0290575	0.0551578	0.0767341	0.0447385	0.0789563	0.0249102
11236	0.302864	0.981258	0.54203	0.407288	0.343621	0.286997	0.365413	0.417208	0.398608
10905	0.302802	0.198325	0.218982	0.100749	0.0803033	0.133439	0.0974821	0.00265326	0.174384
6168	0.301956	0.603339	0.74913	0.283031	0.41402	0.358938	0.234199	0.10706	0.421386
10573	0.301769	0.180345	0.0972258	0.216577	0.464027	0.141343	0.0554414	0.0891938	0.344726
10129	0.301765	0.60213	0.0110091	0.193793	1.09522	1.22606	0.00205946	0.0642457	0.310433
10276	0.301594	0.0400273	0.022253	0.0920639	0.319009	0.155482	0.0559461	0.0256019	0.0461409
1894	0.301507	0.556289	0.99467	0.412606	0.982904	0.762431	0.343032	0.456424	0.201359
54542	0.301497	0.569573	0.217334	0.712746	1.24748	0.0751763	0.0658041	0.106318	0.174376
140685	0.300976	1.7178	0.612077	0.230029	0.28207	0.576807	0.280246	0.258916	0.0635127
5982	0.30072	0.323181	0.335016	0.285815	0.505033	0.651507	0.231267	0.125016	0.573022
4233	0.300604	0.178982	0.125622	0.45385	0.523988	0.324915	0.17736	0.333073	0.945714
10681	0.300425	0.354814	0.381228	0.158189	0.096552	0.0567481	0.0952948	0.0585331	0.0555121
9328	0.300411	0.310595	0.083338	0.0391175	0.682548	0.0215633	0.00740328	0.0383767	0.201206
23085	0.300322	0.191693	0.340099	0.20042	0.278046	0.205299	0.178051	0.605859	0.363593
10180	0.300202	0.311524	0.807583	0.0858337	0.910952	0.255836	0.605741	0.734623	0.786208
3619	0.300169	0.0611629	0.244061	0.0514524	0.598573	0.338284	0.0414832	0.130467	0.293116
64682	0.299813	0.185607	0.298471	0.0952032	0.766249	0.161717	0.16231	0.0289193	0.285015
2318	0.299812	0.634246	0.180988	1.65618	0.296749	0.277509	0.209888	0.749626	0.324359
1163	0.299742	0.575879	0.398917	0.552794	0.424536	0.521589	0.445237	0.197931	0.188265
132989	0.299719	0.0218792	0.0450698	0.240896	0.00962885	0.0172248	0.0489944	0.00749785	0.0191663
9046	0.299455	0.367752	0.795612	0.342023	0.334802	0.195878	0.26495	0.615537	0.445131
7220	0.299133	0.916775	0.300769	0.125512	0.0336994	0.0956392	0.128066	0.168019	0.128016
613	0.299	0.693265	0.592989	0.165222	0.533931	0.252264	0.342592	0.168316	0.466691
5663	0.298934	0.308338	0.187909	0.244458	0.384314	0.255072	0.15393	0.178129	0.423674
23126	0.298931	0.707372	0.450896	0.273393	0.646887	0.0851901	0.167975	1.46665	1.27468
84328	0.298837	0.103441	0.0316388	0.00877298	0.127454	0.00379331	0.0200121	0.032054	0.114369
23616	0.298797	0.0523749	0.264027	0.0588619	0.236586	0.139122	0.136799	0.168835	0.072632
4608	0.298644	N/A	0.0213472	0.898594	N/A	0.0020902	0.109001	0.100525	0.117096
286077	0.298555	0.106401	3.7636	2.53921	1.44371	0.462929	7.89e-05	0.0210341	0.569627
6433	0.298372	0.0526854	0.28211	0.2129	0.822223	0.0304739	0.0819164	0.0144268	0.0975433
8355	0.298169	0.471644	0.589552	0.53909	N/A	N/A	0.2719	0.45266	0.305618
9208	0.297945	0.213456	0.0313175	0.0701784	0.0588891	0.0826264	0.0299551	0.097315	0.523295
2241	0.297839	0.117762	0.183008	0.175517	0.406406	0.18238	0.0686897	0.0304214	0.186244
2665	0.29777	0.318228	0.399542	0.114467	0.513178	0.268196	0.208004	0.175285	0.359078
1211	0.297512	0.469745	0.838671	0.189521	0.507731	0.257467	0.101092	0.169406	0.419786
5593	0.296797	0.020578	N/A	0.0369257	0.0494357	0.00731952	0.00560943	0.00334551	0.0141826
633	0.296795	1.01511	0.725136	0.403597	0.290631	0.853786	0.722062	0.215098	0.269352
10063	0.296784	0.551628	0.664432	0.929411	0.358483	0.443396	0.226578	0.366199	0.247908
29102	0.296257	0.0395995	1.74003	0.0634494	0.173413	0.124018	0.22632	0.35409	0.40801
114781	0.296184	0.422135	1.63881	0.64225	0.696929	0.129892	0.388993	0.162607	0.189159
7323	0.296045	0.29105	1.41697	0.479374	0.741933	0.497283	0.347134	0.208969	0.502197
[truncated: 9,514 more rows]
